# Supplementary material for: Spatiotemporal computations in the insect celestial compass
Source: Nat Commun. 2025 Mar 22;16:2832. doi: 10.1038/s41467-025-57937-w (PMC11929787; doi:10.1038/s41467-025-57937-w)
Supplement: Supplementary file 4 — Source Data [file 41467_2025_57937_MOESM4_ESM.xlsx]

## Sheet: Figure1b
time (hours)	cry2_mu (a.u.)	tim_mu (a.u.)	per_mu (a.u.)	cry2_sig (a.u.)	tim_sig (a.u.)	per_sig (a.u.)
0	3.15	0.95	1.4	0.85	0.55	0.45
3	1.8	0.4	0.45	0.55	0.35	0.45
6	0.8	0.2	0.25	0.2	0.15	0.15
9	0.2	0.9	0.25	0.2	0.4	0.2
12	0.35	2.5	1.4	0.3	0.7	0.4
15	0.9	3.1	2.35	0.5	0.7	0.65
18	1.55	3.4	3	0.15	0.3	0.15
21	2.5	3.2	3	0.4	0.5	0.6
24	3.15	1	1.4	0.85	0.55	0.5

## Sheet: Figure1c
omega_N	omega_E
-0.2588	0.9659
-0.3196	0.9476
-0.379	0.9254
-0.4369	0.8995
-0.4931	0.87
-0.5473	0.8369
-0.5993	0.8005
-0.6488	0.7609
-0.6958	0.7182
-0.74	0.6727
-0.7811	0.6244
-0.8192	0.5736
-0.8539	0.5205
-0.8852	0.4653
-0.9129	0.4082
-0.9369	0.3495
-0.9572	0.2893
-0.9737	0.228
-0.9862	0.1658
-0.9947	0.103
-0.9992	0.0397
-0.9997	-0.0238
-0.9962	-0.0872
-0.9887	-0.1502
-0.9771	-0.2126
-0.9617	-0.2741
-0.9424	-0.3346
-0.9193	-0.3937
-0.8924	-0.4512
-0.862	-0.5069
-0.8281	-0.5605
-0.7909	-0.6119
-0.7505	-0.6608
-0.7071	-0.7071
-0.6608	-0.7505
-0.6119	-0.7909
-0.5605	-0.8281
-0.5069	-0.862
-0.4512	-0.8924
-0.3937	-0.9193
-0.3346	-0.9424
-0.2741	-0.9617
-0.2126	-0.9771
-0.1502	-0.9887
-0.0872	-0.9962
-0.0238	-0.9997
0.0397	-0.9992
0.103	-0.9947
0.1658	-0.9862
0.228	-0.9737
0.2893	-0.9572
0.3495	-0.9369
0.4082	-0.9129
0.4653	-0.8852
0.5205	-0.8539
0.5736	-0.8192
0.6244	-0.7811
0.6727	-0.74
0.7182	-0.6958
0.7609	-0.6488
0.8005	-0.5993
0.8369	-0.5473
0.87	-0.4931
0.8995	-0.4369
0.9254	-0.379
0.9476	-0.3196
0.9659	-0.2588
0.9804	-0.197
0.9909	-0.1345
0.9975	-0.0713
1	-0.0079
0.9985	0.0555
0.9929	0.1187
0.9834	0.1815
0.9699	0.2435
0.9525	0.3045
0.9313	0.3643
0.9063	0.4226
0.8777	0.4792
0.8455	0.5339
0.8099	0.5865
0.7711	0.6367
0.7292	0.6843
0.6843	0.7292
0.6367	0.7711
0.5865	0.8099
0.5339	0.8455
0.4792	0.8777
0.4226	0.9063
0.3643	0.9313
0.3045	0.9525
0.2435	0.9699
0.1815	0.9834
0.1187	0.9929
0.0555	0.9985
-0.0079	1
-0.0713	0.9975
-0.1345	0.9909
-0.197	0.9804
-0.2588	0.9659

## Sheet: Figure1e
time (hours)	hour angle (degrees)		time (hours)	46'N, Aug (deg)		time (hours)	46'N, Oct (deg)		time (hours)	20'N, Aug (deg)		time (hours)	20'N, Oct (deg)
1.93972	29.0958		1.93972	52.4349		3.29306	88.6366		3.50778	67.6219		3.78167	95.9599
2.11417	31.7125		2.11417	54.6829		3.43444	90.1635		3.67333	68.896		3.93583	96.6117
2.28861	34.3292		2.28861	56.8815		3.57611	91.6792		3.83889	70.1074		4.09028	97.2642
2.46306	36.9458		2.46306	59.0339		3.71778	93.1832		4.00444	71.2625		4.24444	97.9169
2.6375	39.5625		2.6375	61.1431		3.85917	94.6747		4.17	72.3668		4.39889	98.5738
2.81194	42.1792		2.81194	63.2123		4.00083	96.1618		4.33556	73.4254		4.55306	99.2344
2.98639	44.7958		2.98639	65.2448		4.1425	97.6436		4.50111	74.4431		4.7075	99.9026
3.16083	47.4125		3.16083	67.244		4.28389	99.1195		4.66667	75.424		4.86194	100.579
3.33528	50.0292		3.33528	69.2131		4.42556	100.597		4.8325	76.3735		5.01611	101.264
3.50972	52.6458		3.50972	71.1557		4.56722	102.075		4.99806	77.2922		5.17056	101.961
3.68417	55.2625		3.68417	73.0751		4.70861	103.553		5.16361	78.1849		5.32472	102.67
3.85861	57.8792		3.85861	74.9747		4.85028	105.038		5.32917	79.0548		5.47917	103.395
4.03306	60.4958		4.03306	76.8581		4.99194	106.53		5.49472	79.9048		5.63361	104.137
4.2075	63.1125		4.2075	78.7287		5.13333	108.026		5.66028	80.7377		5.78778	104.895
4.38194	65.7292		4.38194	80.59		5.275	109.536		5.82583	81.5562		5.94222	105.675
4.55639	68.3458		4.55639	82.4457		5.41667	111.056		5.99167	82.3641		6.09639	106.476
4.73083	70.9625		4.73083	84.2993		5.55806	112.587		6.15722	83.1613		6.25083	107.303
4.90528	73.5792		4.90528	86.1546		5.69972	114.135		6.32278	83.9516		6.40528	108.157
5.07972	76.1958		5.07972	88.0154		5.84139	115.699		6.48833	84.7376		6.55944	109.038
5.25417	78.8125		5.25417	89.8856		5.98278	117.278		6.65389	85.5217		6.71389	109.953
5.42861	81.4292		5.42861	91.7691		6.12444	118.88		6.81944	86.3065		6.86806	110.901
5.60306	84.0458		5.60306	93.6703		6.26611	120.503		6.985	87.0948		7.0225	111.888
5.7775	86.6625		5.7775	95.5933		6.4075	122.144		7.15083	87.8906		7.17667	112.915
5.95194	89.2792		5.95194	97.5429		6.54917	123.813		7.31639	88.6944		7.33111	113.988
6.12639	91.8958		6.12639	99.5236		6.69083	125.507		7.48194	89.5108		7.48556	115.11
6.30083	94.5125		6.30083	101.54		6.83222	127.225		7.6475	90.3433		7.63972	116.282
6.47528	97.1292		6.47528	103.599		6.97389	128.973		7.81306	91.1959		7.79417	117.514
6.64972	99.7458		6.64972	105.704		7.11556	130.75		7.97861	92.0731		7.94833	118.807
6.82417	102.362		6.82417	107.862		7.25694	132.554		8.14417	92.9799		8.10278	120.169
6.99861	104.979		6.99861	110.078		7.39861	134.393		8.31	93.9237		8.25722	121.605
7.17306	107.596		7.17306	112.36		7.54028	136.264		8.47556	94.9081		8.41139	123.119
7.3475	110.213		7.3475	114.713		7.68167	138.163		8.64111	95.9427		8.56583	124.722
7.52194	112.829		7.52194	117.146		7.82333	140.1		8.80667	97.0367		8.72	126.417
7.69639	115.446		7.69639	119.664		7.965	142.07		8.97222	98.2014		8.87444	128.216
7.87083	118.062		7.87083	122.276		8.10639	144.071		9.13778	99.4504		9.02889	130.126
8.04528	120.679		8.04528	124.988		8.24806	146.109		9.30333	100.801		9.18306	132.15
8.21972	123.296		8.21972	127.809		8.38972	148.181		9.46917	102.275		9.3375	134.306
8.39417	125.912		8.39417	130.745		8.53111	150.282		9.63472	103.895		9.49167	136.594
8.56861	128.529		8.56861	133.802		8.67278	152.42		9.80028	105.696		9.64611	139.03
8.74306	131.146		8.74306	136.988		8.81444	154.59		9.96583	107.72		9.80056	141.619
8.9175	133.762		8.9175	140.305		8.95583	156.786		10.1314	110.024		9.95472	144.362
9.09194	136.379		9.09194	143.758		9.0975	159.014		10.2969	112.681		10.1092	147.274
9.26639	138.996		9.26639	147.346		9.23917	161.27		10.4625	115.788		10.2633	150.348
9.44083	141.613		9.44083	151.069		9.38056	163.546		10.6283	119.485		10.4178	153.593
9.61528	144.229		9.61528	154.92		9.52222	165.849		10.7939	123.937		10.5719	156.995
9.78972	146.846		9.78972	158.893		9.66389	168.172		10.9594	129.386		10.7264	160.556
9.96417	149.463		9.96417	162.974		9.80528	170.506		11.125	136.129		10.8808	164.257
10.1386	152.079		10.1386	167.147		9.94694	172.86		11.2906	144.498		11.035	168.071
10.3131	154.696		10.3131	171.393		10.0886	175.223		11.4561	154.749		11.1894	171.987
10.4875	157.312		10.4875	175.69		10.23	177.589		11.6217	166.825		11.3436	175.963
10.6619	159.929		10.6619	180.012		10.3717	179.963		11.7875	180.104		11.4981	179.98
10.8364	162.546		10.8364	184.333		10.5133	182.337		11.9531	193.345		11.6525	183.996
11.0108	165.162		11.0108	188.629		10.6547	184.703		12.1186	205.385		11.8067	187.971
11.1853	167.779		11.1853	192.872		10.7964	187.066		12.2842	215.592		11.9611	191.885
11.3597	170.396		11.3597	197.042		10.9381	189.419		12.4497	223.921		12.1153	195.697
11.5342	173.012		11.5342	201.119		11.0794	191.753		12.6153	230.631		12.2697	199.396
11.7086	175.629		11.7086	205.087		11.2211	194.075		12.7808	236.054		12.4242	202.954
11.8831	178.246		11.8831	208.933		11.3628	196.377		12.9464	240.486		12.5783	206.353
12.0575	180.863		12.0575	212.65		11.5042	198.652		13.1122	244.167		12.7328	209.595
12.2319	183.479		12.2319	216.233		11.6458	200.906		13.2778	247.263		12.8869	212.665
12.4064	186.096		12.4064	219.679		11.7875	203.134		13.4433	249.91		13.0414	215.574
12.5808	188.713		12.5808	222.991		11.9289	205.328		13.6089	252.206		13.1956	218.313
12.7553	191.329		12.7553	226.17		12.0706	207.496		13.7744	254.224		13.35	220.899
12.9297	193.946		12.9297	229.222		12.2122	209.632		13.94	256.019		13.5044	223.332
13.1042	196.562		13.1042	232.153		12.3536	211.732		14.1056	257.634		13.6586	225.616
13.2786	199.179		13.2786	234.968		12.4953	213.802		14.2714	259.105		13.8131	227.769
13.4531	201.796		13.4531	237.675		12.6369	215.839		14.4369	260.451		13.9672	229.79
13.6275	204.412		13.6275	240.282		12.7783	217.837		14.6025	261.697		14.1217	231.697
13.8019	207.029		13.8019	242.796		12.92	219.806		14.7681	262.859		14.2761	233.493
13.9764	209.646		13.9764	245.224		13.0617	221.74		14.9336	263.95		14.4303	235.185
14.1508	212.262		14.1508	247.573		13.2031	223.638		15.0992	264.982		14.5847	236.785
14.3253	214.879		14.3253	249.85		13.3447	225.507		15.2647	265.963		14.7389	238.296
14.4997	217.496		14.4997	252.063		13.4864	227.343		15.4306	266.905		14.8933	239.729
14.6742	220.113		14.6742	254.217		13.6278	229.145		15.5961	267.809		15.0478	241.089
14.8486	222.729		14.8486	256.318		13.7694	230.92		15.7617	268.683		15.2019	242.378
15.0231	225.346		15.0231	258.373		13.9111	232.666		15.9272	269.533		15.3564	243.607
15.1975	227.963		15.1975	260.386		14.0525	234.381		16.0928	270.363		15.5106	244.777
15.3719	230.579		15.3719	262.364		14.1942	236.072		16.2583	271.177		15.665	245.896
15.5464	233.196		15.5464	264.31		14.3358	237.739		16.4239	271.978		15.8194	246.966
15.7208	235.812		15.7208	266.23		14.4772	239.378		16.5897	272.771		15.9736	247.989
15.8953	238.429		15.8953	268.128		14.6189	240.998		16.7553	273.556		16.1281	248.973
16.0697	241.046		16.0697	270.008		14.7606	242.597		16.9208	274.338		16.2822	249.918
16.2442	243.662		16.2442	271.875		14.9019	244.173		17.0864	275.119		16.4367	250.829
16.4186	246.279		16.4186	273.733		15.0436	245.735		17.2519	275.902		16.5908	251.707
16.5931	248.896		16.5931	275.586		15.1853	247.28		17.4175	276.689		16.7453	252.557
16.7675	251.512		16.7675	277.437		15.3267	248.808		17.5831	277.483		16.8997	253.38
16.9419	254.129		16.9419	279.29		15.4683	250.325		17.7489	278.287		17.0539	254.177
17.1164	256.746		17.1164	281.148		15.61	251.831		17.9144	279.102		17.2083	254.953
17.2908	259.363		17.2908	283.016		15.7514	253.324		18.08	279.931		17.3625	255.708
17.4653	261.979		17.4653	284.897		15.8931	254.812		18.2456	280.776		17.5169	256.444
17.6397	264.596		17.6397	286.795		16.0347	256.294		18.4111	281.642		17.6714	257.165
17.8142	267.212		17.8142	288.712		16.1761	257.768		18.5767	282.53		17.8256	257.869
17.9886	269.829		17.9886	290.652		16.3178	259.243		18.7422	283.444		17.98	258.561
18.1631	272.446		18.1631	292.62		16.4594	260.717		18.9081	284.389		18.1342	259.24
18.3375	275.062		18.3375	294.617		16.6008	262.189		19.0736	285.364		18.2886	259.91
18.5119	277.679		18.5119	296.648		16.7425	263.666		19.2392	286.376		18.4431	260.572
18.6864	280.296		18.6864	298.716		16.8842	265.149		19.4047	287.429		18.5972	261.225
18.8608	282.913		18.8608	300.825		17.0256	266.636		19.5703	288.528		18.7517	261.875
19.0353	285.529		19.0353	302.976		17.1672	268.136		19.7358	289.677		18.9058	262.519
19.2097	288.146		19.2097	305.175		17.3089	269.647		19.9014	290.882		19.0603	263.163
19.3842	290.762		19.3842	307.423		17.4506	271.172		20.0672	292.151		19.2147	263.807

## Sheet: Figure2a
year			day
time (days)	light (W m^-2 sr^-1)		time (days)	light (W m^-2 sr^-1)
0.500057	5.79544		98.0112	0.0218834
1.50017	5.83481		98.0528	0.0216418
2.50028	5.87855		98.0945	0.0219125
3.5004	5.92663		98.1362	0.0227226
4.50051	5.97864		98.1778	0.0241013
5.50063	6.0354		98.2195	0.0257073
6.50074	6.09648		98.2612	0.233724
7.50085	6.16189		98.3029	4.00842
8.50097	6.23162		98.3445	8.49431
9.50108	6.3056		98.3862	11.2463
10.5012	6.38345		98.4279	12.8045
11.5013	6.46597		98.4695	13.7569
12.5014	6.55272		98.5112	14.2181
13.5015	6.64366		98.5529	14.4002
14.5016	6.73869		98.5946	14.1968
15.5018	6.83236		98.6362	13.7111
16.5019	6.91655		98.6779	12.7376
17.502	7.0045		98.7196	11.148
18.5021	7.09588		98.7612	8.33401
19.5022	7.19064		98.8029	3.81663
20.5023	7.2888		98.8446	0.187212
21.5024	7.39031		98.8863	0.025679
22.5026	7.49481		98.9279	0.024093
23.5027	7.60302		98.9696	0.0227427
24.5028	7.7145
25.5029	7.82928
26.503	7.94717
27.5031	8.06824
28.5032	8.19194
29.5034	8.31902
30.5035	8.44892
31.5036	8.56354
32.5037	8.66891
33.5038	8.77675
34.5039	8.88675
35.504	8.99953
36.5042	9.11497
37.5043	9.23288
38.5044	9.35335
39.5045	9.47618
40.5046	9.60108
41.5047	9.7284
42.5048	9.85762
43.505	9.98651
44.5051	10.0852
45.5052	10.1854
46.5053	10.2876
47.5054	10.3916
48.5055	10.4979
49.5056	10.6061
50.5057	10.7165
51.5059	10.8287
52.506	10.9426
53.5061	11.0575
54.5062	11.1737
55.5063	11.2721
56.5064	11.3554
57.5065	11.4403
58.5067	11.5274
59.5068	11.6165
60.5069	11.7081
61.507	11.8018
62.5071	11.8973
63.5072	11.9944
64.5073	12.0928
65.5075	12.1918
66.5076	12.2823
67.5077	12.3491
68.5078	12.4174
69.5079	12.4874
70.508	12.5596
71.5081	12.6337
72.5083	12.71
73.5084	12.7881
74.5085	12.8679
75.5086	12.9486
76.5087	13.03
77.5088	13.1115
78.5089	13.1658
79.5091	13.2163
80.5092	13.2685
81.5093	13.323
82.5094	13.3798
83.5095	13.4389
84.5096	13.5003
85.5097	13.5638
86.5099	13.6288
87.51	13.6947
88.5101	13.7611
89.5102	13.8276
90.5103	13.8688
91.5104	13.906
92.5105	13.9448
93.5106	13.9854
94.5108	14.0281
95.5109	14.0728
96.511	14.1194
97.5111	14.168
98.5112	14.2181
99.5113	14.2692
100.511	14.3207
101.512	14.3723
102.512	14.4234
103.512	14.455
104.512	14.4796
105.512	14.5056
106.512	14.533
107.512	14.5619
108.512	14.5926
109.513	14.625
110.513	14.6591
111.513	14.6946
112.513	14.7314
113.513	14.769
114.513	14.8072
115.513	14.8457
116.513	14.8842
117.513	14.9225
118.513	14.9493
119.514	14.9651
120.514	14.9816
121.514	14.9987
122.514	15.0166
123.514	15.0355
124.514	15.0553
125.514	15.0759
126.514	15.0973
127.514	15.1194
128.515	15.1422
129.515	15.1655
130.515	15.1891
131.515	15.213
132.515	15.237
133.515	15.2608
134.515	15.2845
135.515	15.3078
136.516	15.3307
137.516	15.353
138.516	15.3727
139.516	15.3795
140.516	15.3863
141.516	15.3933
142.516	15.4005
143.516	15.4078
144.517	15.4152
145.517	15.4227
146.517	15.4304
147.517	15.4381
148.517	15.4458
149.517	15.4536
150.517	15.4614
151.517	15.4691
152.517	15.4766
153.518	15.4841
154.518	15.4914
155.518	15.4984
156.518	15.5052
157.518	15.5117
158.518	15.5178
159.518	15.5236
160.518	15.5291
161.518	15.5341
162.518	15.5388
163.519	15.5429
164.519	15.5466
165.519	15.5498
166.519	15.5526
167.519	15.5549
168.519	15.5567
169.519	15.5579
170.519	15.5587
171.519	15.559
172.52	15.5587
173.52	15.558
174.52	15.5568
175.52	15.555
176.52	15.5528
177.52	15.5501
178.52	15.5469
179.52	15.5433
180.521	15.5393
181.521	15.5348
182.521	15.5299
183.521	15.5247
184.521	15.5191
185.521	15.5132
186.521	15.5069
187.521	15.5005
188.522	15.4937
189.522	15.4868
190.522	15.4796
191.522	15.4724
192.522	15.465
193.522	15.4576
194.522	15.4501
195.522	15.4427
196.522	15.4353
197.523	15.428
198.523	15.4207
199.523	15.4136
200.523	15.4066
201.523	15.3996
202.523	15.3929
203.523	15.3863
204.523	15.3798
205.523	15.3734
206.524	15.3565
207.524	15.3356
208.524	15.3143
209.524	15.2925
210.524	15.2705
211.524	15.2482
212.524	15.2258
213.524	15.2034
214.524	15.1811
215.524	15.1591
216.525	15.1374
217.525	15.1162
218.525	15.0956
219.525	15.0756
220.525	15.0564
221.525	15.038
222.525	15.0203
223.525	15.0036
224.526	14.9875
225.526	14.972
226.526	14.957
227.526	14.9425
228.526	14.9081
229.526	14.8723
230.526	14.8364
231.526	14.8006
232.526	14.7651
233.527	14.7303
234.527	14.696
235.527	14.6629
236.527	14.631
237.527	14.6003
238.527	14.5712
239.527	14.5437
240.527	14.5177
241.528	14.4931
242.528	14.4697
243.528	14.4472
244.528	14.4108
245.528	14.363
246.528	14.3149
247.528	14.267
248.528	14.2197
249.528	14.173
250.529	14.1276
251.529	14.0837
252.529	14.0415
253.529	14.0011
254.529	13.9625
255.529	13.9256
256.529	13.8904
257.529	13.8563
258.529	13.8108
259.529	13.749
260.53	13.6872
261.53	13.6259
262.53	13.5653
263.53	13.5062
264.53	13.4487
265.53	13.3932
266.53	13.3397
267.531	13.2883
268.531	13.2386
269.531	13.1908
270.531	13.1443
271.531	13.0831
272.531	13.0071
273.531	12.9312
274.531	12.8559
275.531	12.7815
276.531	12.7086
277.532	12.6373
278.532	12.5677
279.532	12.5
280.532	12.4343
281.532	12.3702
282.532	12.3077
283.532	12.2392
284.532	12.147
285.533	12.0552
286.533	11.9641
287.533	11.8742
288.533	11.7858
289.533	11.699
290.533	11.6141
291.533	11.5312
292.533	11.4501
293.533	11.3706
294.534	11.2928
295.534	11.2137
296.534	11.1061
297.534	10.9994
298.534	10.8937
299.534	10.7893
300.534	10.6865
301.534	10.5853
302.534	10.4858
303.535	10.3883
304.535	10.2926
305.535	10.1987
306.535	10.1065
307.535	10.0161
308.535	9.91108
309.535	9.79311
310.535	9.67706
311.536	9.56289
312.536	9.45081
313.536	9.34095
314.536	9.23339
315.536	9.12815
316.536	9.02525
317.536	8.9248
318.536	8.82681
319.536	8.73124
320.536	8.63809
321.537	8.54729
322.537	8.44882
323.537	8.33773
324.537	8.22956
325.537	8.12426
326.537	8.02196
327.537	7.92283
328.537	7.82681
329.538	7.734
330.538	7.64442
331.538	7.55811
332.538	7.47512
333.538	7.3954
334.538	7.31902
335.538	7.24601
336.538	7.17639
337.538	7.11016
338.538	7.04737
339.539	6.98804
340.539	6.93217
341.539	6.87976
342.539	6.83086
343.539	6.78175
344.539	6.73058
345.539	6.68372
346.539	6.64117
347.54	6.60297
348.54	6.56908
349.54	6.53961
350.54	6.51451
351.54	6.4938
352.54	6.4775
353.54	6.4656
354.54	6.45804
355.541	6.45498
356.541	6.45634
357.541	6.46213
358.541	6.47237
359.541	6.48703
360.541	6.50604
361.541	6.52956
362.541	6.55749
363.541	6.58984
364.541	6.6266
365.542	6.66775

## Sheet: Figure2b
year				day
time (days)	estimated day length (hours)	actual day length (hours)		time (days)	estimated day length (hours)	actual day length (hours)
0	5.17	7.06722		98.0112	13.5617	13.6608
0.0416714	5.17005	7.06722		98.0528	13.4816	13.6642
0.0833428	5.17011	7.06806		98.0945	13.4023	13.6672
0.125014	5.17017	7.06917		98.1362	13.3238	13.6706
0.166686	5.17023	7.07		98.1778	13.2461	13.6736
0.208357	5.1703	7.07111		98.2195	13.1691	13.6769
0.250028	5.1704	7.07167		98.2612	13.0958	13.68
0.2917	5.17052	7.07278		98.3029	13.076	13.6831
0.333371	5.17066	7.07361		98.3445	13.1192	13.6864
0.375043	5.17082	7.07472		98.3862	13.2005	13.6894
0.416714	5.18645	7.07556		98.4279	13.3028	13.6931
0.458386	5.23857	7.07667		98.4695	13.4175	13.6961
0.500057	5.31884	7.0775		98.5112	13.5376	13.6994
0.541728	5.41071	7.07861		98.5529	13.659	13.7025
0.5834	5.4979	7.07944		98.5946	13.7765	13.7058
0.625071	5.56484	7.08056		98.6362	13.886	13.7089
0.666743	5.5978	7.08167		98.6779	13.9809	13.7119
0.708414	5.59649	7.0825		98.7196	14.0526	13.7153
0.750085	5.59257	7.08361		98.7612	14.0842	13.7183
0.791757	5.58868	7.08417		98.8029	14.0523	13.7217
0.833428	5.58479	7.08528		98.8446	13.9699	13.7247
0.8751	5.58091	7.08639		98.8863	13.886	13.7281
0.916771	5.57706	7.08722		98.9279	13.8029	13.7314
0.958442	5.57323	7.08833		98.9696	13.7206	13.7347
1.00011	5.56944	7.08944
1.04179	5.56568	7.09028
1.08346	5.56195	7.09139
1.12513	5.55827	7.0925
1.1668	5.55462	7.09333
1.20847	5.55103	7.09444
1.25014	5.54749	7.09583
1.29181	5.544	7.09667
1.33349	5.54058	7.09778
1.37516	5.53721	7.09889
1.41683	5.54963	7.09972
1.4585	5.59876	7.10083
1.50017	5.67614	7.10194
1.54184	5.76525	7.10306
1.58351	5.84979	7.10389
1.62519	5.91413	7.105
1.66686	5.94463	7.10611
1.70853	5.94027	7.10722
1.7502	5.93308	7.10806
1.79187	5.92592	7.10917
1.83354	5.91881	7.11056
1.87521	5.91175	7.11167
1.91688	5.90474	7.11278
1.95856	5.89778	7.11361
2.00023	5.89089	7.11472
2.0419	5.88406	7.11583
2.08357	5.87729	7.11694
2.12524	5.87059	7.11833
2.16691	5.86397	7.11944
2.20858	5.85742	7.12028
2.25026	5.85095	7.12139
2.29193	5.84457	7.1225
2.3336	5.83827	7.12361
2.37527	5.83206	7.125
2.41694	5.84201	7.12611
2.45861	5.88889	7.12722
2.50028	5.96412	7.12833
2.54196	6.05119	7.12917
2.58363	6.13379	7.13056
2.6253	6.19625	7.13167
2.66697	6.22496	7.13278
2.70864	6.21821	7.13389
2.75031	6.20836	7.13528
2.79198	6.19858	7.13639
2.83366	6.18887	7.1375
2.87533	6.17922	7.13861
2.917	6.16966	7.14
2.95867	6.16017	7.14111
3.00034	6.15077	7.14222
3.04201	6.14146	7.14333
3.08368	6.13224	7.14472
3.12536	6.1231	7.14583
3.16703	6.11407	7.14694
3.2087	6.10513	7.14833
3.25037	6.09629	7.14944
3.29204	6.08757	7.15056
3.33371	6.07895	7.15194
3.37538	6.07044	7.15306
3.41706	6.07851	7.15417
3.45873	6.12375	7.15556
3.5004	6.1974	7.15667
3.54207	6.28294	7.15778
3.58374	6.36418	7.15944
3.62541	6.42533	7.16056
3.66708	6.45281	7.16167
3.70876	6.44419	7.16306
3.75043	6.43219	7.16417
3.7921	6.42027	7.16556
3.83377	6.40844	7.16667
3.87544	6.3967	7.16778
3.91711	6.38505	7.16917
3.95878	6.37351	7.17056
4.00046	6.36207	7.17194
4.04213	6.35074	7.17306
4.0838	6.33952	7.17417
4.12547	6.32841	7.17556
4.16714	6.31741	7.17667
4.20881	6.30653	7.17833
4.25048	6.29577	7.17944
4.29216	6.28514	7.18083
4.33383	6.27464	7.18194
4.3755	6.26426	7.18333
4.41717	6.27091	7.18472
4.45884	6.315	7.18611
4.50051	6.38755	7.18722
4.54218	6.47196	7.18833
4.58386	6.55231	7.19
4.62553	6.61259	7.19111
4.6672	6.6393	7.1925
4.70887	6.62932	7.19361
4.75054	6.61555	7.19528
4.79221	6.60188	7.19667
4.83388	6.58831	7.19778
4.87556	6.57486	7.19944
4.91723	6.56151	7.20056
4.9589	6.54828	7.20194
5.00057	6.53518	7.20333
5.04224	6.52219	7.20472
5.08391	6.50933	7.20583
5.12558	6.4966	7.2075
5.16725	6.48399	7.20861
5.20893	6.47152	7.21
5.2506	6.45919	7.21167
5.29227	6.447	7.21278
5.33394	6.43495	7.21417
5.37561	6.42304	7.21556
5.41728	6.42865	7.21694
5.45895	6.47197	7.21861
5.50063	6.54382	7.21972
5.5423	6.62747	7.22111
5.58397	6.7073	7.2225
5.62564	6.76711	7.22389
5.66731	6.79341	7.22556
5.70898	6.7824	7.22667
5.75065	6.76716	7.22833
5.79233	6.75205	7.22972
5.834	6.73705	7.23083
5.87567	6.72217	7.2325
5.91734	6.70742	7.23389
5.95901	6.69279	7.23528
6.00068	6.67831	7.23667
6.04235	6.66396	7.23833
6.08403	6.64974	7.23944
6.1257	6.63567	7.24111
6.16737	6.62174	7.2425
6.20904	6.60795	7.24389
6.25071	6.59431	7.24528
6.29238	6.58083	7.24694
6.33405	6.56751	7.24806
6.37573	6.55433	7.24972
6.4174	6.55922	7.25139
6.45907	6.60211	7.25278
6.50074	6.67357	7.25417
6.54241	6.75676	7.25556
6.58408	6.83638	7.25722
6.62575	6.896	7.25861
6.66743	6.9222	7.26
6.7091	6.91042	7.26167
6.75077	6.89396	7.26306
6.79244	6.87764	7.26472
6.83411	6.86144	7.26583
6.87578	6.84537	7.2675
6.91745	6.82944	7.26917
6.95913	6.81366	7.27056
7.0008	6.79802	7.27222
7.04247	6.78252	7.27361
7.08414	6.76718	7.275
7.12581	6.75198	7.27667
7.16748	6.73694	7.27833
7.20915	6.72205	7.27972
7.25083	6.70732	7.28111
7.2925	6.69276	7.28278
7.33417	6.67837	7.28417
7.37584	6.66413	7.28583
7.41751	6.66855	7.2875
7.45918	6.71126	7.28917
7.50085	6.7826	7.29056
7.54253	6.86558	7.29194
7.5842	6.94509	7.29361
7.62587	7.00477	7.29528
7.66754	7.03111	7.29667
7.70921	7.01888	7.29833
7.75088	7.00139	7.3
7.79255	6.98404	7.30167
7.83423	6.96682	7.30306
7.8759	6.94975	7.30444
7.91757	6.93283	7.30611
7.95924	6.91605	7.30778
8.00091	6.89943	7.30944
8.04258	6.88297	7.31083
8.08425	6.86667	7.3125
8.12593	6.85052	7.31417
8.1676	6.83454	7.31583
8.20927	6.81872	7.3175
8.25094	6.80307	7.31917
8.29261	6.78759	7.32056
8.33428	6.77229	7.32222
8.37595	6.75716	7.32389
8.41762	6.76132	7.32556
8.4593	6.80408	7.32722
8.50097	6.87551	7.32861
8.54264	6.95849	7.33028
8.58431	7.03804	7.33194
8.62598	7.09799	7.33333
8.66765	7.12467	7.335
8.70932	7.11223	7.33667
8.751	7.09385	7.33833
8.79267	7.07561	7.34
8.83434	7.05753	7.34167
8.87601	7.03959	7.34333
8.91768	7.0218	7.345
8.95935	7.00418	7.34667
9.00102	6.98672	7.34861
9.0427	6.96942	7.35028
9.08437	6.95229	7.35194
9.12604	6.93533	7.35361
9.16771	6.91854	7.35528
9.20938	6.90191	7.35694
9.25105	6.88547	7.35861
9.29272	6.86921	7.36028
9.3344	6.85313	7.36194
9.37607	6.83723	7.36361
9.41774	6.8413	7.36528
9.45941	6.8843	7.36694
9.50108	6.95599	7.36861
9.54275	7.03914	7.37028
9.58442	7.1189	7.37194
9.6261	7.17929	7.37361
9.66777	7.20652	7.37556
9.70944	7.19408	7.37722
9.75111	7.17491	7.37889
9.79278	7.1559	7.38056
9.83445	7.13705	7.3825
9.87612	7.11835	7.38417
9.9178	7.09982	7.38583
9.95947	7.08145	7.3875
10.0011	7.06325	7.38944
10.0428	7.04522	7.39111
10.0845	7.02737	7.39278
10.1262	7.00969	7.39444
10.1678	6.99218	7.39639
10.2095	6.97486	7.39806
10.2512	6.95772	7.39972
10.2928	6.94077	7.40167
10.3345	6.92401	7.40333
10.3762	6.90742	7.405
10.4179	6.91155	7.40694
10.4595	6.95495	7.40861
10.5012	7.02706	7.41028
10.5429	7.11051	7.41222
10.5845	7.19062	7.41389
10.6262	7.25158	7.41583
10.6679	7.27685	7.4175
10.7096	7.26478	7.41917
10.7512	7.24494	7.42111
10.7929	7.22526	7.42278
10.8346	7.20575	7.42472
10.8762	7.18639	7.42639
10.9179	7.16721	7.42833
10.9596	7.1482	7.43
11.0013	7.12936	7.43194
11.0429	7.1107	7.43361
11.0846	7.09222	7.43556
11.1263	7.07392	7.4375
11.1679	7.05581	7.43917
11.2096	7.03787	7.44083
11.2513	7.02013	7.44306
11.293	7.00258	7.44472
11.3346	6.98523	7.44639
11.3763	6.96807	7.44806
11.418	6.97237	7.45028
11.4596	7.01633	7.45194
11.5013	7.08901	7.45361
11.543	7.17289	7.45583
11.5847	7.25348	7.4575
11.6263	7.31516	7.45944
11.668	7.34122	7.46111
11.7097	7.32922	7.46306
11.7513	7.30876	7.465
11.793	7.28847	7.46667
11.8347	7.26835	7.46861
11.8764	7.2484	7.47056
11.918	7.22863	7.47222
11.9597	7.20903	7.47444
12.0014	7.18961	7.47611
12.043	7.17038	7.47806
12.0847	7.15133	7.48
12.1264	7.13246	7.48167
12.1681	7.11379	7.48361
12.2097	7.0953	7.48556
12.2514	7.07701	7.4875
12.2931	7.05892	7.48944
12.3347	7.04103	7.49139
12.3764	7.02333	7.49306
12.4181	7.02793	7.49528
12.4598	7.07255	7.49694
12.5014	7.14591	7.49889
12.5431	7.23033	7.50083
12.5848	7.31148	7.50278
12.6264	7.37398	7.50472
12.6681	7.40092	7.50667
12.7098	7.38916	7.50833
12.7515	7.36813	7.51056
12.7931	7.34728	7.51222
12.8348	7.3266	7.51444
12.8765	7.30609	7.51611
12.9181	7.28577	7.51833
12.9598	7.26562	7.52
13.0015	7.24567	7.52194
13.0432	7.2259	7.52417
13.0848	7.20632	7.52583
13.1265	7.18693	7.52806
13.1682	7.16773	7.52972
13.2098	7.14873	7.53194
13.2515	7.12993	7.53389
13.2932	7.11134	7.53583
13.3349	7.09295	7.53778
13.3765	7.07475	7.53944
13.4182	7.07972	7.54167
13.4599	7.1251	7.54361
13.5015	7.19923	7.54556
13.5432	7.28426	7.5475
13.5849	7.36607	7.54972
13.6266	7.42946	7.55139
13.6682	7.45737	7.55361
13.7099	7.44594	7.55556
13.7516	7.42437	7.5575
13.7932	7.40298	7.55944
13.8349	7.38177	7.56167
13.8766	7.36074	7.56333
13.9183	7.33989	7.56556
13.9599	7.31923	7.5675
14.0016	7.29876	7.56944
14.0433	7.27848	7.57139
14.0849	7.2584	7.57361
14.1266	7.23851	7.57528
14.1683	7.21883	7.5775
14.21	7.19934	7.57972
14.2516	7.18005	7.58167
14.2933	7.16098	7.58361
14.335	7.14212	7.58556
14.3766	7.12345	7.58778
14.4183	7.12886	7.58972
14.46	7.17511	7.59194
14.5017	7.25009	7.59361
14.5433	7.33581	7.59583
14.585	7.41834	7.59806
14.6267	7.4827	7.6
14.6683	7.51165	7.60194
14.71	7.5006	7.60389
14.7517	7.47851	7.60611
14.7934	7.45661	7.60833
14.835	7.43488	7.61028
14.8767	7.41334	7.6125
14.9184	7.39199	7.61417
14.96	7.37083	7.61639
15.0017	7.34987	7.61861
15.0434	7.32911	7.62056
15.0851	7.30854	7.62278
15.1267	7.28818	7.62472
15.1684	7.26801	7.62694
15.2101	7.24806	7.62889
15.2517	7.22831	7.63083
15.2934	7.20877	7.63306
15.3351	7.18946	7.63528
15.3768	7.17034	7.63722
15.4184	7.17626	7.63944
15.4601	7.22344	7.64139
15.5018	7.29927	7.64361
15.5434	7.38574	7.64583
15.5851	7.46905	7.64778
15.6268	7.53445	7.64972
15.6685	7.56451	7.65194
15.7101	7.55387	7.65389
15.7518	7.53127	7.65611
15.7935	7.50886	7.65833
15.8351	7.48664	7.66028
15.8768	7.46461	7.6625
15.9185	7.44277	7.66472
15.9602	7.42112	7.66667
16.0018	7.39968	7.66889
16.0435	7.37844	7.67111
16.0852	7.35741	7.67333
16.1268	7.33657	7.67528
16.1685	7.31595	7.6775
16.2102	7.29553	7.67972
16.2519	7.27533	7.68167
16.2935	7.25535	7.68389
16.3352	7.23559	7.68611
16.3769	7.21606	7.68806
16.4185	7.22262	7.69028
16.4602	7.27081	7.6925
16.5019	7.34736	7.69472
16.5436	7.43465	7.69667
16.5852	7.51879	7.69917
16.6269	7.58528	7.70139
16.6686	7.6165	7.70361
16.7102	7.60632	7.70556
16.7519	7.58322	7.70778
16.7936	7.56031	7.71
16.8352	7.5376	7.71222
16.8769	7.51508	7.71417
16.9186	7.49276	7.71639
16.9603	7.47064	7.71861
17.0019	7.44872	7.72083
17.0436	7.42702	7.72306
17.0853	7.40552	7.72528
17.1269	7.38423	7.7275
17.1686	7.36314	7.72972
17.2103	7.34228	7.73167
17.252	7.32163	7.73389
17.2936	7.30121	7.73611
17.3353	7.28101	7.73861
17.377	7.26112	7.74083
17.4186	7.26853	7.74278
17.4603	7.31781	7.745
17.502	7.39514	7.74722
17.5437	7.48329	7.74944
17.5853	7.56831	7.75194
17.627	7.63595	7.75389
17.6687	7.66838	7.75611
17.7103	7.65876	7.75833
17.752	7.63516	7.76083
17.7937	7.61176	7.76306
17.8354	7.58856	7.76528
17.877	7.56555	7.76722
17.9187	7.54275	7.76944
17.9604	7.52015	7.77194
18.002	7.49776	7.77417
18.0437	7.47559	7.77639
18.0854	7.45362	7.77861
18.1271	7.43187	7.78083
18.1687	7.41034	7.78306
18.2104	7.38902	7.78528
18.2521	7.36793	7.78778
18.2937	7.34706	7.79
18.3354	7.32642	7.79222
18.3771	7.3062	7.79417
18.4188	7.31454	7.79667
18.4604	7.36482	7.79889
18.5021	7.44299	7.80111
18.5438	7.53204	7.80361
18.5854	7.61798	7.80583
18.6271	7.68681	7.80806
18.6688	7.7205	7.81056
18.7105	7.71166	7.8125
18.7521	7.68755	7.81472
18.7938	7.66365	7.81722
18.8355	7.63996	7.81944
18.8771	7.61646	7.82167
18.9188	7.59317	7.82417
18.9605	7.57009	7.82639
19.0022	7.54723	7.82861
19.0438	7.52458	7.83111
19.0855	7.50215	7.83333
19.1272	7.47993	7.83556
19.1688	7.45794	7.83778
19.2105	7.43617	7.84
19.2522	7.41462	7.8425
19.2939	7.39331	7.84472
19.3355	7.37224	7.84722
19.3772	7.35167	7.84944
19.4189	7.361	7.85194
19.4605	7.41231	7.85417
19.5022	7.49135	7.85639
19.5439	7.58134	7.85889
19.5856	7.66825	7.86111
19.6272	7.73831	7.86361
19.6689	7.7733	7.86583
19.7106	7.76526	7.86806
19.7522	7.74064	7.87028
19.7939	7.71624	7.87278
19.8356	7.69204	7.875
19.8773	7.66804	7.8775
19.9189	7.64426	7.87972
19.9606	7.62069	7.88222
20.0023	7.59735	7.88444
20.0439	7.57422	7.88694
20.0856	7.55131	7.88917
20.1273	7.52863	7.89167
20.169	7.50617	7.89389
20.2106	7.48394	7.89639
20.2523	7.46194	7.89861
20.294	7.44018	7.90111
20.3356	7.41865	7.90333
20.3773	7.39776	7.90583
20.419	7.40813	7.90806
20.4607	7.46051	7.91056
20.5023	7.54046	7.91278
20.544	7.63144	7.91528
20.5857	7.71935	7.91778
20.6273	7.79055	7.92
20.669	7.82689	7.9225
20.7107	7.81968	7.92472
20.7524	7.79454	7.92722
20.794	7.76962	7.92972
20.8357	7.74491	7.93194
20.8774	7.72041	7.93444
20.919	7.69613	7.93667
20.9607	7.67207	7.93917
21.0024	7.64823	7.94167
21.0441	7.62462	7.94389
21.0857	7.60123	7.94639
21.1274	7.57807	7.94861
21.1691	7.55514	7.95111
21.2107	7.53244	7.95361
21.2524	7.50998	7.95583
21.2941	7.48776	7.95833
21.3358	7.46578	7.96083
21.3774	7.44459	7.96306
21.4191	7.45606	7.96556
21.4608	7.50956	7.96833
21.5024	7.59047	7.97056
21.5441	7.68247	7.97306
21.5858	7.77141	7.97556
21.6275	7.84359	7.97778
21.6691	7.88131	7.98028
21.7108	7.87493	7.98278
21.7525	7.84926	7.98528
21.7941	7.82382	7.9875
21.8358	7.7986	7.99
21.8775	7.77359	7.9925
21.9192	7.7488	7.995
21.9608	7.72423	7.99722
22.0025	7.6999	7.99972
22.0442	7.67579	8.00222
22.0858	7.65192	8.00472
22.1275	7.62827	8.00722
22.1692	7.60486	8.00972
22.2109	7.58169	8.01222
22.2525	7.55876	8.01472
22.2942	7.53607	8.01694
22.3359	7.51363	8.01944
22.3775	7.49215	8.02194
22.4192	7.50477	8.02444
22.4609	7.55945	8.02667
22.5026	7.64134	8.02917
22.5442	7.73439	8.03194
22.5859	7.82439	8.03444
22.6276	7.89757	8.03694
22.6692	7.9367	8.03917
22.7109	7.9312	8.04167
22.7526	7.905	8.04417
22.7943	7.87903	8.04667
22.8359	7.85327	8.04917
22.8776	7.82774	8.05167
22.9193	7.80244	8.05417
22.9609	7.77736	8.05667
23.0026	7.75252	8.05917
23.0443	7.72791	8.06167
23.086	7.70354	8.06417
23.1276	7.6794	8.06667
23.1693	7.6555	8.06917
23.211	7.63184	8.07167
23.2526	7.60843	8.07417
23.2943	7.58528	8.07667
23.336	7.56237	8.07917
23.3777	7.54064	8.08167
23.4193	7.55443	8.08417
23.461	7.61034	8.08667
23.5027	7.69326	8.08944
23.5443	7.78739	8.09194
23.586	7.87849	8.09444
23.6277	7.9527	8.09694
23.6694	7.99328	8.09917
23.711	7.98865	8.10167
23.7527	7.9619	8.10444
23.7944	7.93539	8.10694
23.836	7.9091	8.10944
23.8777	7.88303	8.11194
23.9194	7.8572	8.11444
23.9611	7.8316	8.11694
24.0027	7.80624	8.11972
24.0444	7.78112	8.12222
24.0861	7.75624	8.12472
24.1277	7.7316	8.12722
24.1694	7.7072	8.12972
24.2111	7.68305	8.13222
24.2528	7.65915	8.135
24.2944	7.63551	8.1375
24.3361	7.61212	8.14
24.3778	7.59018	8.1425
24.4194	7.60521	8.145
24.4611	7.66239	8.14778
24.5028	7.74637	8.15028
24.5445	7.84137	8.15278
24.5861	7.93358	8.15528
24.6278	8.00885	8.15778
24.6695	8.0509	8.16056
24.7111	8.04717	8.16306
24.7528	8.01986	8.16556
24.7945	7.9928	8.16806
24.8362	7.96596	8.17056
24.8778	7.93935	8.17333
24.9195	7.91298	8.17583
24.9612	7.88685	8.17861
25.0028	7.86096	8.18111
25.0445	7.83532	8.18361
25.0862	7.80992	8.18639
25.1279	7.78477	8.18889
25.1695	7.75986	8.19139
25.2112	7.73521	8.19389
25.2529	7.71081	8.19667
25.2945	7.68668	8.19917
25.3362	7.6628	8.20167
25.3779	7.64066	8.20417
25.4196	7.65698	8.20722
25.4612	7.71547	8.20972
25.5029	7.80056	8.21222
25.5446	7.89633	8.21472
25.5862	7.98953	8.21722
25.6279	8.06589	8.22
25.6696	8.10927	8.2225
25.7113	8.10645	8.22528
25.7529	8.07858	8.22778
25.7946	8.05095	8.23056
25.8363	8.02356	8.23306
25.8779	7.9964	8.23556
25.9196	7.96948	8.23806
25.9613	7.94281	8.24111
26.003	7.91639	8.24361
26.0446	7.89022	8.24611
26.0863	7.8643	8.24861
26.128	7.83862	8.25139
26.1696	7.81321	8.25389
26.2113	7.78805	8.25667
26.253	7.76314	8.25944
26.2947	7.73851	8.26194
26.3363	7.71414	8.26444
26.378	7.6919	8.26722
26.4197	7.70956	8.27
26.4613	7.7694	8.2725
26.503	7.85562	8.275
26.5447	7.9522	8.2775
26.5864	8.04619	8.28056
26.628	8.12367	8.28306
26.6697	8.16838	8.28556
26.7114	8.16673	8.28833
26.753	8.13828	8.29111
26.7947	8.11008	8.29361
26.8364	8.08212	8.29611
26.8781	8.05441	8.29889
26.9197	8.02694	8.30167
26.9614	7.99972	8.30417
27.0031	7.97275	8.30694
27.0447	7.94604	8.30972
27.0864	7.91959	8.31222
27.1281	7.89339	8.31472
27.1698	7.86745	8.31778
27.2114	7.84177	8.32028
27.2531	7.81636	8.32278
27.2948	7.79122	8.32556
27.3364	7.76634	8.32833
27.3781	7.744	8.33083
27.4198	7.76305	8.33361
27.4615	7.8243	8.33639
27.5031	7.91169	8.33889
27.5448	8.00909	8.34139
27.5865	8.10391	8.34444
27.6281	8.18253	8.34694
27.6698	8.22858	8.34944
27.7115	8.22825	8.3525
27.7532	8.19921	8.355
27.7948	8.17044	8.3575
27.8365	8.1419	8.36056
27.8782	8.11362	8.36306
27.9198	8.08558	8.36583
27.9615	8.0578	8.36861
28.0032	8.03028	8.37111
28.0449	8.00302	8.37389
28.0865	7.97603	8.37667
28.1282	7.94929	8.37944
28.1699	7.92281	8.38194
28.2115	7.89661	8.38472
28.2532	7.87067	8.3875
28.2949	7.84501	8.39
28.3366	7.81962	8.39306
28.3782	7.79732	8.39556
28.4199	7.81781	8.39806
28.4616	7.88052	8.40111
28.5032	7.9691	8.40361
28.5449	8.06736	8.40639
28.5866	8.16301	8.40917
28.6283	8.24279	8.41194
28.6699	8.29022	8.41444
28.7116	8.29123	8.41722
28.7533	8.2617	8.42
28.7949	8.23232	8.4225
28.8366	8.2032	8.42556
28.8783	8.17433	8.42806
28.92	8.14572	8.43083
28.9616	8.11736	8.43361
29.0033	8.08927	8.43639
29.045	8.06145	8.43889
29.0866	8.03389	8.44194
29.1283	8.0066	8.44444
29.17	7.97958	8.44722
29.2117	7.95283	8.45
29.2533	7.92636	8.45278
29.295	7.90017	8.45556
29.3367	7.87426	8.45833
29.3783	7.85202	8.46083
29.42	7.8714	8.46389
29.4617	7.93562	8.46639
29.5034	8.02545	8.46917
29.545	8.12461	8.47194
29.5867	8.22114	8.47472
29.6284	8.30213	8.47722
29.67	8.35097	8.48028
29.7117	8.35336	8.48306
29.7534	8.32337	8.48583
29.7951	8.29341	8.48861
29.8367	8.2637	8.49111
29.8784	8.23425	8.49417
29.9201	8.20507	8.49667
29.9617	8.17615	8.49944
30.0034	8.1475	8.50222
30.0451	8.11912	8.505
30.0868	8.09101	8.50806
30.1284	8.06318	8.51056
30.1701	8.03561	8.51333
30.2118	8.00833	8.51611
30.2534	7.98133	8.51889
30.2951	7.95461	8.52167
30.3368	7.92818	8.52444
30.3785	7.90619	8.52722
30.4201	7.92712	8.53
30.4618	7.99289	8.53278
30.5035	8.08399	8.53556
30.5451	8.18406	8.53833
30.5868	8.28148	8.54111
30.6285	8.3637	8.54389
30.6702	8.41398	8.54667
30.7118	8.41774	8.54944
30.7535	8.38728	8.55222
30.7952	8.35671	8.555
30.8368	8.3264	8.55806
30.8785	8.29635	8.56056
30.9202	8.26657	8.56333
30.9619	8.23707	8.56639
31.0035	8.20784	8.56889
31.0452	8.17888	8.57194
31.0869	8.1502	8.57472
31.1285	8.1218	8.57722
31.1702	8.09368	8.58028
31.2119	8.06584	8.58306
31.2536	8.03829	8.58583
31.2952	8.01104	8.58861
31.3369	7.98406	8.59139
31.3786	7.96239	8.59417
31.4202	7.98493	8.59694
31.4619	8.05227	8.6
31.5036	8.14441	8.60278
31.5453	8.24541	8.60528
31.5869	8.34374	8.60833
31.6286	8.42718	8.61111
31.6703	8.47891	8.61389
31.7119	8.48406	8.61667
31.7536	8.45319	8.61972
31.7953	8.42198	8.6225
31.837	8.39105	8.625
31.8786	8.36039	8.62806
31.9203	8.33	8.63083
31.962	8.29989	8.63389
32.0036	8.27006	8.63639
32.0453	8.24051	8.63917
32.087	8.21124	8.64222
32.1287	8.18226	8.645
32.1703	8.15356	8.64778
32.212	8.12515	8.65056
32.2537	8.09704	8.65361
32.2953	8.06922	8.65639
32.337	8.04169	8.65917
32.3787	8.02059	8.66194
32.4204	8.04476	8.66472
32.462	8.11346	8.66778
32.5037	8.2065	8.67056
32.5454	8.30844	8.67333
32.587	8.40769	8.67611
32.6287	8.49238	8.67889
32.6704	8.54558	8.68194
32.7121	8.55214	8.68472
32.7537	8.52083	8.68778
32.7954	8.48899	8.69028
32.8371	8.45742	8.69333
32.8787	8.42612	8.69611
32.9204	8.3951	8.69889
32.9621	8.36437	8.70194
33.0038	8.33392	8.70444
33.0454	8.30376	8.7075
33.0871	8.27389	8.71028
33.1288	8.24431	8.71333
33.1704	8.21502	8.71611
33.2121	8.18603	8.71889
33.2538	8.15733	8.72194
33.2955	8.12894	8.72444
33.3371	8.10084	8.7275
33.3788	8.08061	8.73028
33.4205	8.10646	8.73333
33.4621	8.1764	8.73611
33.5038	8.27034	8.73917
33.5455	8.37325	8.74194
33.5872	8.47345	8.74472
33.6288	8.55939	8.7475
33.6705	8.61406	8.75028
33.7122	8.62204	8.75333
33.7538	8.59038	8.75611
33.7955	8.55787	8.75917
33.8372	8.52564	8.76194
33.8789	8.4937	8.765
33.9205	8.46204	8.76778
33.9622	8.43066	8.77083
34.0039	8.39958	8.77361
34.0455	8.3688	8.77639
34.0872	8.33831	8.77917
34.1289	8.30811	8.78194
34.1706	8.27821	8.785
34.2122	8.24861	8.78778
34.2539	8.21932	8.79083
34.2956	8.19034	8.79361
34.3372	8.16165	8.79667
34.3789	8.14205	8.79944
34.4206	8.16962	8.80222
34.4623	8.24082	8.80528
34.5039	8.33569	8.80806
34.5456	8.43958	8.81111
34.5873	8.54073	8.81389
34.6289	8.62778	8.81694
34.6706	8.68395	8.81972
34.7123	8.69336	8.82278
34.754	8.66135	8.82556
34.7956	8.62816	8.82861
34.8373	8.59526	8.83139
34.879	8.56265	8.83444
34.9206	8.53033	8.83722
34.9623	8.49831	8.84
35.004	8.46658	8.84306
35.0457	8.43516	8.84583
35.0873	8.40403	8.84889
35.129	8.37321	8.85167
35.1707	8.34269	8.85472
35.2123	8.31248	8.8575
35.254	8.28257	8.86056
35.2957	8.25299	8.86333
35.3374	8.2237	8.86639
35.379	8.20483	8.86917
35.4207	8.23415	8.87222
35.4624	8.30665	8.875
35.504	8.40247	8.87806
35.5457	8.50736	8.88083
35.5874	8.60948	8.88361
35.6291	8.69736	8.88667
35.6707	8.75505	8.88944
35.7124	8.76592	8.8925
35.7541	8.73367	8.89528
35.7957	8.69979	8.89833
35.8374	8.66621	8.90111
35.8791	8.63292	8.90417
35.9208	8.59993	8.90722
35.9624	8.56724	8.91028
36.0041	8.53486	8.91306
36.0458	8.50278	8.91611
36.0874	8.47101	8.91889
36.1291	8.43955	8.92194
36.1708	8.40839	8.92472
36.2125	8.37755	8.92778
36.2541	8.34703	8.93056
36.2958	8.31683	8.93333
36.3375	8.28694	8.93639
36.3791	8.2688	8.93944
36.4208	8.29995	8.9425
36.4625	8.37376	8.94528
36.5042	8.47056	8.94833
36.5458	8.57647	8.95111
36.5875	8.67957	8.95417
36.6292	8.76831	8.95694
36.6708	8.82753	8.96
36.7125	8.83731	8.96306
36.7542	8.80486	8.96611
36.7959	8.7703	8.96889
36.8375	8.73605	8.97194
36.8792	8.70209	8.97472
36.9209	8.66844	8.97778
36.9625	8.6351	8.98056
37.0042	8.60207	8.98389
37.0459	8.56935	8.98667
37.0876	8.53694	8.98972
37.1292	8.50485	8.9925
37.1709	8.47308	8.99528
37.2126	8.44162	8.99833
37.2542	8.41048	9.00139
37.2959	8.37968	9.00444
37.3376	8.34919	9.00722
37.3793	8.33184	9.01028
37.4209	8.36485	9.01306
37.4626	8.44005	9.01611
37.5043	8.53786	9.01917
37.5459	8.64482	9.02222
37.5876	8.74893	9.025
37.6293	8.83856	9.02806
37.671	8.89918	9.03083
37.7126	8.91046	9.03417
37.7543	8.87794	9.03694
37.796	8.84269	9.04
37.8376	8.80774	9.04278
37.8793	8.7731	9.04583
37.921	8.73877	9.04889
37.9627	8.70476	9.05194
38.0043	8.67106	9.05472
38.046	8.63769	9.05778
38.0877	8.60463	9.06083
38.1293	8.57189	9.06389
38.171	8.53948	9.06667
38.2127	8.50738	9.06972
38.2544	8.47562	9.07278
38.296	8.44419	9.07583
38.3377	8.41309	9.07861
38.3794	8.3967	9.08167
38.421	8.43163	9.08472
38.4627	8.50821	9.0875
38.5044	8.60705	9.09056
38.5461	8.71471	9.09333
38.5877	8.81984	9.09667
38.6294	8.91037	9.09944
38.6711	8.97216	9.1025
38.7127	8.98497	9.10528
38.7544	8.95244	9.10861
38.7961	8.91647	9.11139
38.8378	8.88082	9.11444
38.8794	8.84549	9.1175
38.9211	8.81047	9.12056
38.9628	8.77577	9.12333
39.0044	8.7414	9.12639
39.0461	8.70735	9.12944
39.0878	8.67363	9.1325
39.1295	8.64023	9.13528
39.1711	8.60716	9.13861
39.2128	8.57442	9.14139
39.2545	8.54202	9.14444
39.2961	8.50996	9.1475
39.3378	8.47823	9.15056
39.3795	8.46305	9.15333
39.4212	8.49993	9.15667
39.4628	8.57793	9.15944
39.5045	8.67783	9.1625
39.5462	8.78611	9.16556
39.5878	8.89194	9.16861
39.6295	8.98339	9.17139
39.6712	9.04636	9.17472
39.7129	9.06071	9.1775
39.7545	9.0283	9.18056
39.7962	8.99161	9.18361
39.8379	8.95524	9.18667
39.8795	8.9192	9.18944
39.9212	8.88348	9.19278
39.9629	8.84808	9.19556
40.0046	8.81302	9.19861
40.0462	8.77829	9.20167
40.0879	8.74389	9.20472
40.1296	8.70982	9.2075
40.1712	8.67609	9.21056
40.2129	8.64269	9.21361
40.2546	8.60964	9.21667
40.2963	8.57693	9.21972
40.3379	8.54456	9.2225
40.3796	8.53063	9.22583
40.4213	8.56936	9.22861
40.4629	8.64881	9.23194
40.5046	8.74978	9.23472
40.5463	8.8587	9.23778
40.588	8.96514	9.24083
40.6296	9.05751	9.24389
40.6713	9.12166	9.24694
40.713	9.13758	9.25
40.7546	9.10546	9.25278
40.7963	9.06804	9.25611
40.838	9.03094	9.25889
40.8797	8.99417	9.26222
40.9213	8.95774	9.265
40.963	8.92163	9.26806
41.0047	8.88587	9.27111
41.0463	8.85044	9.27417
41.088	8.81535	9.27722
41.1297	8.7806	9.28028
41.1714	8.74619	9.28333
41.213	8.71213	9.28639
41.2547	8.67842	9.28944
41.2964	8.64505	9.2925
41.338	8.61203	9.29528
41.3797	8.59938	9.29861
41.4214	8.63986	9.30139
41.4631	8.72078	9.30472
41.5047	8.82284	9.3075
41.5464	8.93242	9.31083
41.5881	9.03947	9.31361
41.6297	9.13279	9.31694
41.6714	9.19814	9.31972
41.7131	9.21565	9.32306
41.7548	9.18405	9.32583
41.7964	9.14587	9.32917
41.8381	9.10804	9.33194
41.8798	9.07053	9.33528
41.9214	9.03337	9.33806
41.9631	8.99654	9.34111
42.0048	8.96006	9.34417
42.0465	8.92392	9.34694
42.0881	8.88813	9.35028
42.1298	8.85269	9.35306
42.1715	8.81759	9.35639
42.2131	8.78285	9.35917
42.2548	8.74846	9.3625
42.2965	8.71443	9.36556
42.3382	8.68074	9.36861
42.3798	8.6694	9.37167
42.4215	8.71165	9.37472
42.4632	8.79406	9.37778
42.5048	8.89723	9.38083
42.5465	9.00749	9.38389
42.5882	9.11516	9.38694
42.6299	9.20944	9.39
42.6715	9.27599	9.39306
42.7132	9.29509	9.39611
42.7549	9.26452	9.39917
42.7965	9.22557	9.40222
42.8382	9.18698	9.40528
42.8799	9.14872	9.40833
42.9216	9.11081	9.41139
42.9632	9.07324	9.41444
43.0049	9.03603	9.41778
43.0466	8.99917	9.42056
43.0882	8.96266	9.42389
43.1299	8.9265	9.42667
43.1716	8.8907	9.43
43.2133	8.85526	9.43278
43.2549	8.82018	9.43611
43.2966	8.78547	9.43889
43.3383	8.7511	9.44222
43.3799	8.74108	9.44528
43.4216	8.78515	9.44833
43.4633	8.86907	9.45139
43.505	8.97333	9.45417
43.5466	9.08427	9.4575
43.5883	9.19258	9.46056
43.63	9.28781	9.46361
43.6716	9.35557	9.46667
43.7133	9.37627	9.46972
43.755	9.34579	9.47278
43.7967	9.30607	9.47611
43.8383	9.26671	9.47889
43.88	9.22769	9.48222
43.9217	9.18902	9.485
43.9633	9.15071	9.48833
44.005	9.11276	9.49139
44.0467	9.07517	9.49444
44.0884	9.03793	9.4975
44.13	9.00106	9.50056
44.1717	8.96455	9.50361
44.2134	8.9284	9.50694
44.255	8.89262	9.50972
44.2967	8.85722	9.51306
44.3384	8.82217	9.51611
44.3801	8.8136	9.51917
44.4217	8.85953	9.52222
44.4634	8.94455	9.52528
44.5051	9.04947	9.52833
44.5467	9.16113	9.53139
44.5884	9.27009	9.53444
44.6301	9.36629	9.5375
44.6718	9.43529	9.54083
44.7134	9.45761	9.54361
44.7551	9.42765	9.54694
44.7968	9.38715	9.55
44.8384	9.34702	9.55306
44.8801	9.30723	9.55611
44.9218	9.26781	9.55944
44.9635	9.22874	9.56222
45.0051	9.19004	9.56556
45.0468	9.15171	9.56861
45.0885	9.11375	9.57167
45.1301	9.07615	9.57472
45.1718	9.03892	9.57806
45.2135	9.00207	9.58083
45.2552	8.96559	9.58417
45.2968	8.92949	9.58722
45.3385	8.89375	9.59
45.3802	8.88704	9.59333
45.4218	8.93486	9.59639
45.4635	9.02093	9.59944
45.5052	9.12653	9.6025
45.5469	9.23892	9.60583
45.5885	9.34855	9.60889
45.6302	9.44574	9.61194
45.6719	9.51597	9.615
45.7135	9.53992	9.61833
45.7552	9.51049	9.62111
45.7969	9.4692	9.62444
45.8386	9.42827	9.6275
45.8802	9.38771	9.63083
45.9219	9.34752	9.63361
45.9636	9.3077	9.63694
46.0052	9.26825	9.64
46.0469	9.22917	9.64278
46.0886	9.19046	9.64611
46.1303	9.15213	9.64917
46.1719	9.11418	9.6525
46.2136	9.07661	9.65528
46.2553	9.03942	9.65861
46.2969	9.00261	9.66167
46.3386	8.96617	9.665
46.3803	8.96138	9.66778
46.422	9.01113	9.67111
46.4636	9.09828	9.67417
46.5053	9.20457	9.6775
46.547	9.31771	9.68028
46.5886	9.42803	9.68333
46.6303	9.5262	9.68667
46.672	9.59768	9.68972
46.7137	9.62326	9.69278
46.7553	9.59434	9.69583
46.797	9.55225	9.69917
46.8387	9.51054	9.70222
46.8803	9.46919	9.70528
46.922	9.42822	9.70833
46.9637	9.38763	9.71167
47.0054	9.34741	9.71472
47.047	9.30758	9.71778
47.0887	9.26813	9.72083
47.1304	9.22906	9.72389
47.172	9.19037	9.72722
47.2137	9.15207	9.73028
47.2554	9.11416	9.73333
47.2971	9.07664	9.73639
47.3387	9.0395	9.73972
47.3804	9.03666	9.74278
47.4221	9.08836	9.74611
47.4637	9.17662	9.74889
47.5054	9.28361	9.75222
47.5471	9.39751	9.75528
47.5888	9.50853	9.75833
47.6304	9.60738	9.76167
47.6721	9.6801	9.76444
47.7138	9.70727	9.76778
47.7554	9.67918	9.77083
47.7971	9.63628	9.77417
47.8388	9.59376	9.77722
47.8805	9.55162	9.78028
47.9221	9.50987	9.78333
47.9638	9.46849	9.78667
48.0055	9.42751	9.78972
48.0471	9.38691	9.79278
48.0888	9.3467	9.79611
48.1305	9.30688	9.79889
48.1722	9.26745	9.80222
48.2138	9.22841	9.80528
48.2555	9.18977	9.80861
48.2972	9.15153	9.81167
48.3388	9.11376	9.815
48.3805	9.1129	9.81778
48.4222	9.16659	9.82111
48.4639	9.25597	9.82417
48.5055	9.36369	9.82722
48.5472	9.47835	9.83056
48.5889	9.59008	9.83361
48.6305	9.68948	9.83694
48.6722	9.76345	9.83972
48.7139	9.79202	9.84306
48.7556	9.76483	9.84611
48.7972	9.72111	9.84944
48.8389	9.67779	9.8525
48.8806	9.63485	9.85556
48.9222	9.59229	9.85889
48.9639	9.55013	9.86167
49.0056	9.50837	9.865
49.0473	9.467	9.86806
49.0889	9.42603	9.87139
49.1306	9.38545	9.87444
49.1723	9.34527	9.8775
49.2139	9.30549	9.88083
49.2556	9.26612	9.88389
49.2973	9.22715	9.88694
49.339	9.18884	9.89
49.3806	9.19001	9.89333
49.4223	9.24572	9.89639
49.464	9.33624	9.89972
49.5056	9.44471	9.90278
49.5473	9.56015	9.90583
49.589	9.67258	9.90917
49.6307	9.77253	9.91222
49.6723	9.84763	9.91556
49.714	9.87761	9.91833
49.7557	9.85134	9.92167
49.7973	9.80679	9.92472
49.839	9.76265	9.92778
49.8807	9.7189	9.93111
49.9223	9.67555	9.93417
49.964	9.63259	9.9375
50.0057	9.59004	9.94056
50.0474	9.54789	9.94389
50.089	9.50614	9.94694
50.1307	9.4648	9.95
50.1724	9.42387	9.95333
50.214	9.38334	9.95639
50.2557	9.34322	9.95944
50.2974	9.30352	9.9625
50.3391	9.26473	9.96583
50.3807	9.26795	9.96889
50.4224	9.32538	9.97194
50.4641	9.41707	9.97528
50.5057	9.52631	9.97833
50.5474	9.64226	9.98167
50.5891	9.75541	9.98472
50.6308	9.85593	9.98806
50.6724	9.93184	9.99111
50.7141	9.96324	9.99417
50.7558	9.93788	9.9975
50.7974	9.89251	10.0006
50.8391	9.84755	10.0039
50.8808	9.80299	10.0069
50.9225	9.75883	10.0103
50.9641	9.71508	10.0133
51.0058	9.67174	10.0164
51.0475	9.62881	10.0197
51.0891	9.5863	10.0225
51.1308	9.54419	10.0258
51.1725	9.50249	10.0289
51.2142	9.46122	10.0319
51.2558	9.42036	10.0353
51.2975	9.37992	10.0383
51.3392	9.34072	10.0417
51.3808	9.34601	10.0447
51.4225	9.40502	10.0481
51.4642	9.49791	10.0511
51.5059	9.60795	10.0542
51.5475	9.72423	10.0575
51.5892	9.83796	10.0606
51.6309	9.93907	10.0639
51.6725	10.0158	10.0669
51.7142	10.0487	10.07
51.7559	10.0242	10.0733
51.7976	9.97802	10.0764
51.8392	9.93225	10.0797
51.8809	9.88688	10.0828
51.9226	9.84192	10.0861
51.9642	9.79738	10.0892
52.0059	9.75325	10.0922
52.0476	9.70955	10.0956
52.0893	9.66626	10.0986
52.1309	9.62339	10.1019
52.1726	9.58094	10.105
52.2143	9.53891	10.1081
52.2559	9.49731	10.1114
52.2976	9.45614	10.1144
52.3393	9.41666	10.1178
52.381	9.42154	10.1208
52.4226	9.48217	10.1239
52.4643	9.57631	10.1272
52.506	9.6872	10.1303
52.5476	9.80386	10.1339
52.5893	9.91792	10.1369
52.631	10.0197	10.14
52.6727	10.0973	10.1433
52.7143	10.1316	10.1464
52.756	10.1081	10.1497
52.7977	10.0611	10.1528
52.8393	10.0145	10.1558
52.881	9.96838	10.1592
52.9227	9.92265	10.1622
52.9644	9.87734	10.1656
53.006	9.83245	10.1686
53.0477	9.78799	10.1717
53.0894	9.74395	10.175
53.131	9.70034	10.1781
53.1727	9.65715	10.1814
53.2144	9.6144	10.1844
53.2561	9.57208	10.1875
53.2977	9.53019	10.1908
53.3394	9.49058	10.1939
53.3811	9.49769	10.1972
53.4227	9.55998	10.2006
53.4644	9.65539	10.2036
53.5061	9.76713	10.2069
53.5478	9.88419	10.21
53.5894	9.99857	10.2131
53.6311	10.101	10.2164
53.6728	10.1794	10.2194
53.7144	10.2153	10.2228
53.7561	10.1927	10.2258
53.7978	10.1449	10.2289
53.8395	10.0976	10.2322
53.8811	10.0506	10.2353
53.9228	10.0041	10.2386
53.9645	9.95801	10.2419
54.0061	9.91235	10.245
54.0478	9.86712	10.2483
54.0895	9.82233	10.2514
54.1312	9.77797	10.2544
54.1728	9.73405	10.2578
54.2145	9.69056	10.2608
54.2562	9.64751	10.2642
54.2978	9.60491	10.2672
54.3395	9.56528	10.2703
54.3812	9.57467	10.2739
54.4229	9.63863	10.2769
54.4645	9.73531	10.2803
54.5062	9.84792	10.2833
54.5479	9.96539	10.2864
54.5895	10.0801	10.2897
54.6312	10.1832	10.2928
54.6729	10.2625	10.2958
54.7146	10.2998	10.2992
54.7562	10.2787	10.3025
54.7979	10.23	10.3058
54.8396	10.1819	10.3089
54.8812	10.1341	10.3119
54.9229	10.0868	10.3153
54.9646	10.0399	10.3183
55.0063	9.99348	10.3214
55.0479	9.94748	10.3247
55.0896	9.90192	10.3278
55.1313	9.8568	10.3314
55.1729	9.81212	10.3344
55.2146	9.76789	10.3375
55.2563	9.72411	10.3408
55.298	9.68077	10.3439
55.3396	9.6413	10.3469
55.3813	9.65299	10.3503
55.423	9.71865	10.3536
55.4646	9.81613	10.3567
55.5063	9.92934	10.36
55.548	10.0473	10.3631
55.5897	10.1624	10.3664
55.6313	10.2661	10.3694
55.673	10.3463	10.3725
55.7147	10.3851	10.3761
55.7563	10.3653	10.3792
55.798	10.3159	10.3822
55.8397	10.2669	10.3856
55.8814	10.2183	10.3886
55.923	10.1702	10.3917
55.9647	10.1225	10.3953
56.0064	10.0753	10.3983
56.048	10.0285	10.4017
56.0897	9.98218	10.4047
56.1314	9.93629	10.4078
56.1731	9.89086	10.4111
56.2147	9.84587	10.4144
56.2564	9.80135	10.4175
56.2981	9.75727	10.4208
56.3397	9.71824	10.4239
56.3814	9.73227	10.4269
56.4231	9.79965	10.4303
56.4648	9.8979	10.4336
56.5064	10.0115	10.4367
56.5481	10.1299	10.44
56.5898	10.2453	10.4431
56.6314	10.3497	10.4461
56.6731	10.4309	10.4497
56.7148	10.4712	10.4528
56.7565	10.4528	10.4561
56.7981	10.4025	10.4592
56.8398	10.3527	10.4622
56.8815	10.3033	10.4656
56.9231	10.2544	10.4689
56.9648	10.2059	10.4719
57.0065	10.1579	10.4753
57.0482	10.1103	10.4783
57.0898	10.0632	10.4814
57.1315	10.0165	10.485
57.1732	9.97032	10.4881
57.2148	9.92458	10.4911
57.2565	9.8793	10.4944
57.2982	9.83448	10.4975
57.3399	9.79621	10.5008
57.3815	9.8126	10.5042
57.4232	9.88172	10.5072
57.4649	9.98075	10.5103
57.5065	10.0947	10.5139
57.5482	10.2136	10.5169
57.5899	10.3295	10.52
57.6316	10.4345	10.5233
57.6732	10.5165	10.5264
57.7149	10.5584	10.5297
57.7566	10.5414	10.5331
57.7982	10.4902	10.5361
57.8399	10.4396	10.5392
57.8816	10.3894	10.5428
57.9233	10.3396	10.5458
57.9649	10.2903	10.5489
58.0066	10.2415	10.5522
58.0483	10.1931	10.5553
58.0899	10.1452	10.5586
58.1316	10.0978	10.5619
58.1733	10.0508	10.565
58.215	10.0043	10.5681
58.2566	9.95825	10.5717
58.2983	9.91268	10.5747
58.34	9.87584	10.5778
58.3816	9.89462	10.5811
58.4233	9.96549	10.5844
58.465	10.0653	10.5875
58.5067	10.1797	10.5908
58.5483	10.2991	10.5939
58.59	10.4153	10.5972
58.6317	10.5211	10.6006
58.6733	10.604	10.6036
58.715	10.6472	10.6067
58.7567	10.6316	10.6103
58.7984	10.5796	10.6133
58.84	10.5281	10.6164
58.8817	10.477	10.6197
58.9234	10.4264	10.6231
58.965	10.3763	10.6261
59.0067	10.3267	10.6294
59.0484	10.2775	10.6325
59.0901	10.2288	10.6358
59.1317	10.1805	10.6392
59.1734	10.1328	10.6422
59.2151	10.0855	10.6453
59.2567	10.0387	10.6489
59.2984	9.99233	10.6519
59.3401	9.95624	10.655
59.3818	9.97744	10.6581
59.4234	10.0501	10.6617
59.4651	10.1507	10.6647
59.5068	10.2655	10.6678
59.5484	10.3854	10.6714
59.5901	10.5021	10.6744
59.6318	10.6083	10.6775
59.6735	10.6921	10.6808
59.7151	10.7365	10.6842
59.7568	10.7222	10.6872
59.7985	10.6694	10.6906
59.8401	10.617	10.6939
59.8818	10.5651	10.6969
59.9235	10.5137	10.7
59.9652	10.4627	10.7033
60.0068	10.4123	10.7067
60.0485	10.3623	10.7097
60.0902	10.3127	10.7131
60.1318	10.2637	10.7164
60.1735	10.2152	10.7194
60.2152	10.1671	10.7228
60.2569	10.1195	10.7258
60.2985	10.0724	10.7292
60.3402	10.0373	10.7325
60.3819	10.0609	10.7356
60.4235	10.1348	10.7389
60.4652	10.2363	10.7419
60.5069	10.3516	10.7453
60.5486	10.4719	10.7486
60.5902	10.5891	10.7517
60.6319	10.6955	10.755
60.6736	10.7802	10.7583
60.7152	10.8256	10.7614
60.7569	10.8127	10.7647
60.7986	10.7592	10.7678
60.8403	10.706	10.7711
60.8819	10.6532	10.7742
60.9236	10.601	10.7775
60.9653	10.5492	10.7808
61.0069	10.4979	10.7839
61.0486	10.4471	10.7872
61.0903	10.3967	10.7906
61.132	10.3469	10.7936
61.1736	10.2976	10.7967
61.2153	10.2487	10.8003
61.257	10.2003	10.8033
61.2986	10.1524	10.8064
61.3403	10.1185	10.81
61.382	10.1442	10.8131
61.4237	10.2193	10.8161
61.4653	10.3216	10.8194
61.507	10.4374	10.8228
61.5487	10.5583	10.8258
61.5903	10.6759	10.8292
61.632	10.7825	10.8325
61.6737	10.8681	10.8356
61.7154	10.9146	10.8389
61.757	10.9032	10.8419
61.7987	10.8489	10.8453
61.8404	10.7948	10.8486
61.882	10.7413	10.8517
61.9237	10.6881	10.855
61.9654	10.6355	10.8583
62.0071	10.5834	10.8614
62.0487	10.5318	10.8644
62.0904	10.4806	10.8681
62.1321	10.43	10.8711
62.1737	10.3798	10.8742
62.2154	10.3302	10.8778
62.2571	10.2811	10.8808
62.2988	10.2324	10.8839
62.3404	10.2	10.8872
62.3821	10.2279	10.8906
62.4238	10.3042	10.8939
62.4654	10.4074	10.8969
62.5071	10.5237	10.9003
62.5488	10.6448	10.9036
62.5905	10.7628	10.9067
62.6321	10.8697	10.9097
62.6738	10.9558	10.9133
62.7155	11.0034	10.9164
62.7571	10.9934	10.9194
62.7988	10.9385	10.9228
62.8405	10.8836	10.9261
62.8822	10.8291	10.9292
62.9238	10.7752	10.9325
62.9655	10.7217	10.9356
63.0072	10.6688	10.9392
63.0488	10.6163	10.9422
63.0905	10.5644	10.9453
63.1322	10.513	10.9489
63.1739	10.462	10.9519
63.2155	10.4116	10.955
63.2572	10.3617	10.9583
63.2989	10.3122	10.9617
63.3405	10.2814	10.965
63.3822	10.3116	10.9681
63.4239	10.3892	10.9711
63.4656	10.4933	10.9747
63.5072	10.6101	10.9778
63.5489	10.7312	10.9811
63.5906	10.8497	10.9842
63.6322	10.9568	10.9875
63.6739	11.0434	10.9908
63.7156	11.0921	10.9939
63.7573	11.0809	10.9969
63.7989	11.0255	11.0006
63.8406	10.9697	11.0036
63.8823	10.9144	11.0069
63.9239	10.8597	11.0103
63.9656	10.8054	11.0133
64.0073	10.7517	11.0167
64.049	10.6984	11.0197
64.0906	10.6457	11.0233
64.1323	10.5935	11.0264
64.174	10.5418	11.0294
64.2156	10.4906	11.0328
64.2573	10.4399	11.0361
64.299	10.3898	11.0394
64.3407	10.3606	11.0425
64.3823	10.393	11.0456
64.424	10.4719	11.0492
64.4657	10.5769	11.0522
64.5073	10.6944	11.0556
64.549	10.8156	11.0586
64.5907	10.9341	11.0619
64.6324	11.0416	11.0653
64.674	11.1286	11.0683
64.7157	11.1784	11.0717
64.7574	11.1687	11.075
64.799	11.1128	11.0781
64.8407	11.0562	11.0814
64.8824	11.0001	11.0844
64.9241	10.9445	11.0881
64.9657	10.8895	11.0911
65.0074	10.8349	11.0944
65.0491	10.7809	11.0975
65.0907	10.7274	11.1006
65.1324	10.6744	11.1042
65.1741	10.6219	11.1072
65.2158	10.57	11.1106
65.2574	10.5185	11.1136
65.2991	10.4676	11.1169
65.3408	10.4402	11.1203
65.3824	10.4748	11.1233
65.4241	10.5551	11.1267
65.4658	10.6609	11.13
65.5075	10.7789	11.1333
65.5491	10.9003	11.1364
65.5908	11.0189	11.1394
65.6325	11.1267	11.1431
65.6741	11.2142	11.1461
65.7158	11.2652	11.1494
65.7575	11.2569	11.1525
65.7992	11.2006	11.1561
65.8408	11.1431	11.1592
65.8825	11.0862	11.1622
65.9242	11.0298	11.1656
65.9658	10.9739	11.1686
66.0075	10.9186	11.1722
66.0492	10.8638	11.1753
66.0909	10.8095	11.1786
66.1325	10.7557	11.1817
66.1742	10.7024	11.1853
66.2159	10.6497	11.1883
66.2575	10.5975	11.1914
66.2992	10.5458	11.1947
66.3409	10.5201	11.1981
66.3826	10.5571	11.2014
66.4242	10.6387	11.2044
66.4659	10.7449	11.2078
66.5076	10.8634	11.2108
66.5492	10.985	11.2144
66.5909	11.1036	11.2175
66.6326	11.2118	11.2206
66.6743	11.2998	11.2239
66.7159	11.3519	11.2272
66.7576	11.3452	11.2306
66.7993	11.2885	11.2336
66.8409	11.2302	11.2369
66.8826	11.1724	11.24
66.9243	11.1152	11.2436
66.966	11.0585	11.2467
67.0076	11.0024	11.25
67.0493	10.9467	11.2531
67.091	10.8916	11.2564
67.1326	10.8371	11.2597
67.1743	10.783	11.2628
67.216	10.7295	11.2661
67.2577	10.6766	11.2692
67.2993	10.6242	11.2728
67.341	10.6007	11.2758
67.3827	10.64	11.2792
67.4243	10.7229	11.2822
67.466	10.8297	11.2856
67.5077	10.9483	11.2889
67.5494	11.07	11.2922
67.591	11.1888	11.2953
67.6327	11.2973	11.2983
67.6744	11.3858	11.3019
67.716	11.4391	11.305
67.7577	11.4338	11.3083
67.7994	11.3769	11.3114
67.8411	11.3177	11.3147
67.8827	11.2592	11.3181
67.9244	11.2011	11.3214
67.9661	11.1436	11.3244
68.0077	11.0866	11.3278
68.0494	11.0302	11.3308
68.0911	10.9743	11.3344
68.1328	10.9189	11.3375
68.1744	10.8641	11.3408
68.2161	10.8099	11.3439
68.2578	10.7562	11.3472
68.2994	10.703	11.3506
68.3411	10.6819	11.3539
68.3828	10.7235	11.3569
68.4245	10.8078	11.36
68.4661	10.915	11.3633
68.5078	11.0337	11.3667
68.5495	11.1557	11.37
68.5911	11.2746	11.3731
68.6328	11.3835	11.3764
68.6745	11.4725	11.3794
68.7162	11.5269	11.3831
68.7578	11.5232	11.3861
68.7995	11.466	11.3894
68.8412	11.406	11.3925
68.8828	11.3466	11.3958
68.9245	11.2877	11.3992
68.9662	11.2294	11.4025
69.0079	11.1716	11.4056
69.0495	11.1143	11.4089
69.0912	11.0576	11.4119
69.1329	11.0015	11.4156
69.1745	10.9459	11.4186
69.2162	10.8909	11.4219
69.2579	10.8364	11.425
69.2996	10.7824	11.4283
69.3412	10.7637	11.4317
69.3829	10.8072	11.435
69.4246	10.8929	11.4381
69.4662	11.0006	11.4414
69.5079	11.1195	11.4444
69.5496	11.2417	11.4481
69.5913	11.3607	11.4511
69.6329	11.47	11.4544
69.6746	11.5596	11.4575
69.7163	11.6151	11.4608
69.7579	11.6128	11.4642
69.7996	11.5556	11.4675
69.8413	11.4948	11.4706
69.883	11.4345	11.4739
69.9246	11.3748	11.4769
69.9663	11.3156	11.4803
70.008	11.257	11.4836
70.0496	11.199	11.4869
70.0913	11.1415	11.49
70.133	11.0845	11.4933
70.1747	11.0281	11.4964
70.2163	10.9723	11.5
70.258	10.917	11.5031
70.2997	10.8623	11.5064
70.3413	10.846	11.5094
70.383	10.8913	11.5128
70.4247	10.9778	11.5161
70.4664	11.086	11.5194
70.508	11.2051	11.5225
70.5497	11.3276	11.5258
70.5914	11.4468	11.5289
70.633	11.5564	11.5322
70.6747	11.6465	11.5358
70.7164	11.7032	11.5389
70.7581	11.7024	11.5422
70.7997	11.6453	11.5453
70.8414	11.5836	11.5486
70.8831	11.5225	11.5517
70.9247	11.462	11.5553
70.9664	11.4019	11.5583
71.0081	11.3425	11.5617
71.0498	11.2836	11.5647
71.0914	11.2253	11.5681
71.1331	11.1676	11.5714
71.1748	11.1104	11.5747
71.2164	11.0538	11.5778
71.2581	10.9977	11.5811
71.2998	10.9423	11.5842
71.3415	10.9284	11.5875
71.3831	10.9755	11.5908
71.4248	11.0629	11.5942
71.4665	11.1716	11.5972
71.5081	11.2909	11.6006
71.5498	11.4137	11.6039
71.5915	11.5331	11.6069
71.6332	11.6431	11.6106
71.6748	11.7337	11.6136
71.7165	11.7911	11.6169
71.7582	11.7918	11.62
71.7998	11.7351	11.6233
71.8415	11.6726	11.6264
71.8832	11.6106	11.63
71.9249	11.5492	11.6331
71.9665	11.4884	11.6364
72.0082	11.4281	11.6394
72.0499	11.3684	11.6428
72.0915	11.3093	11.6458
72.1332	11.2507	11.6494
72.1749	11.1928	11.6528
72.2166	11.1354	11.6558
72.2582	11.0786	11.6592
72.2999	11.0226	11.6622
72.3416	11.0111	11.6656
72.3832	11.06	11.6689
72.4249	11.1482	11.6722
72.4666	11.2575	11.6753
72.5083	11.3771	11.6786
72.5499	11.5002	11.6817
72.5916	11.6197	11.685
72.6333	11.7299	11.6883
72.6749	11.8211	11.6917
72.7166	11.8791	11.695
72.7583	11.8814	11.6981
72.8	11.8254	11.7014
72.8416	11.762	11.7044
72.8833	11.6992	11.7081
72.925	11.6369	11.7111
72.9666	11.5753	11.7144
73.0083	11.5142	11.7175
73.05	11.4537	11.7208
73.0917	11.3937	11.7239
73.1333	11.3344	11.7272
73.175	11.2756	11.7308
73.2167	11.2174	11.7339
73.2583	11.1598	11.7372
73.3	11.1034	11.7403
73.3417	11.0918	11.7436
73.3834	11.1426	11.7467
73.425	11.2317	11.7503
73.4667	11.3416	11.7533
73.5084	11.4614	11.7567
73.55	11.5848	11.76
73.5917	11.7046	11.7631
73.6334	11.8148	11.7664
73.6751	11.9065	11.7694
73.7167	11.9653	11.7731
73.7584	11.9691	11.7761
73.8001	11.9134	11.7794
73.8417	11.8491	11.7825
73.8834	11.7855	11.7858
73.9251	11.7224	11.7892
73.9668	11.6599	11.7925
74.0084	11.598	11.7958
74.0501	11.5367	11.7989
74.0918	11.476	11.8022
74.1334	11.4158	11.8053
74.1751	11.3563	11.8086
74.2168	11.2973	11.8117
74.2585	11.239	11.8153
74.3001	11.1822	11.8186
74.3418	11.1731	11.8217
74.3835	11.2258	11.825
74.4251	11.3158	11.8281
74.4668	11.4263	11.8314
74.5085	11.5465	11.8344
74.5502	11.6697	11.8381
74.5918	11.7897	11.8411
74.6335	11.8999	11.8444
74.6752	11.9922	11.8478
74.7168	12.0517	11.8508
74.7585	12.0568	11.8542
74.8002	12.0016	11.8572
74.8419	11.9365	11.8608
74.8835	11.872	11.8639
74.9252	11.8081	11.8672
74.9669	11.7448	11.8706
75.0085	11.6821	11.8736
75.0502	11.62	11.8769
75.0919	11.5585	11.88
75.1336	11.4976	11.8836
75.1752	11.4372	11.8867
75.2169	11.3775	11.89
75.2586	11.3184	11.8933
75.3002	11.2615	11.8964
75.3419	11.2549	11.8997
75.3836	11.3095	11.9028
75.4253	11.4004	11.9064
75.4669	11.5115	11.9094
75.5086	11.632	11.9128
75.5503	11.7551	11.9161
75.5919	11.8753	11.9192
75.6336	11.9855	11.9225
75.6753	12.078	11.9256
75.717	12.1382	11.9289
75.7586	12.1447	11.9322
75.8003	12.0899	11.9356
75.842	12.024	11.9389
75.8836	11.9587	11.9419
75.9253	11.8939	11.9453
75.967	11.8298	11.9483
76.0087	11.7663	11.9517
76.0503	11.7034	11.955
76.092	11.641	11.9583
76.1337	11.5793	11.9617
76.1753	11.5182	11.9647
76.217	11.4577	11.9681
76.2587	11.3978	11.9711
76.3004	11.3409	11.9744
76.342	11.3369	11.9775
76.3837	11.3933	11.9811
76.4254	11.4852	11.9844
76.467	11.5967	11.9875
76.5087	11.7175	11.9908
76.5504	11.8405	11.9939
76.5921	11.9607	11.9972
76.6337	12.0709	12.0003
76.6754	12.1636	12.0036
76.7171	12.2245	12.0072
76.7587	12.2322	12.0103
76.8004	12.1779	12.0136
76.8421	12.1112	12.0167
76.8838	12.045	12.02
76.9254	11.9795	12.0233
76.9671	11.9145	12.0264
77.0088	11.8502	12.0297
77.0504	11.7865	12.0331
77.0921	11.7234	12.0364
77.1338	11.6609	12.0394
77.1755	11.599	12.0428
77.2171	11.5377	12.0461
77.2588	11.477	12.0492
77.3005	11.4203	12.0525
77.3421	11.4189	12.0556
77.3838	11.4772	12.0592
77.4255	11.57	12.0625
77.4672	11.6817	12.0656
77.5088	11.8028	12.0689
77.5505	11.9258	12.0719
77.5922	12.0458	12.0753
77.6338	12.1561	12.0783
77.6755	12.2489	12.0817
77.7172	12.3105	12.0853
77.7589	12.3195	12.0883
77.8005	12.2659	12.0917
77.8422	12.1983	12.0947
77.8839	12.1313	12.0981
77.9255	12.0649	12.1014
77.9672	11.9992	12.1044
78.0089	11.9341	12.1078
78.0506	11.8695	12.1111
78.0922	11.8056	12.1144
78.1339	11.7424	12.1178
78.1756	11.6797	12.1208
78.2172	11.6177	12.1242
78.2589	11.5562	12.1272
78.3006	11.5	12.1306
78.3423	11.5012	12.1336
78.3839	11.561	12.1369
78.4256	11.6547	12.1406
78.4673	11.7666	12.1436
78.5089	11.8876	12.1469
78.5506	12.0105	12.15
78.5923	12.1304	12.1533
78.634	12.2407	12.1567
78.6756	12.3337	12.1597
78.7173	12.3961	12.1631
78.759	12.4064	12.1661
78.8006	12.3537	12.1697
78.8423	12.2852	12.1731
78.884	12.2174	12.1761
78.9257	12.1502	12.1794
78.9673	12.0837	12.1825
79.009	12.0177	12.1858
79.0507	11.9524	12.1892
79.0923	11.8877	12.1922
79.134	11.8236	12.1956
79.1757	11.7602	12.1989
79.2174	11.6974	12.2022
79.259	11.6352	12.2053
79.3007	11.5799	12.2086
79.3424	11.5837	12.2119
79.384	11.6448	12.215
79.4257	11.7395	12.2183
79.4674	11.8515	12.2214
79.5091	11.9725	12.2247
79.5507	12.0954	12.2283
79.5924	12.2151	12.2314
79.6341	12.3256	12.2347
79.6757	12.4187	12.2378
79.7174	12.4818	12.2411
79.7591	12.4935	12.2444
79.8008	12.4416	12.2475
79.8424	12.3723	12.2508
79.8841	12.3036	12.2539
79.9258	12.2356	12.2575
79.9674	12.1682	12.2608
80.0091	12.1015	12.2639
80.0508	12.0354	12.2672
80.0925	11.9699	12.2703
80.1341	11.905	12.2736
80.1758	11.8408	12.2769
80.2175	11.7773	12.28
80.2591	11.7143	12.2833
80.3008	11.6604	12.2867
80.3425	11.6667	12.29
80.3842	11.7292	12.2933
80.4258	11.8244	12.2964
80.4675	11.9367	12.2997
80.5092	12.0576	12.3028
80.5508	12.1805	12.3061
80.5925	12.3001	12.3094
80.6342	12.4106	12.3125
80.6759	12.504	12.3158
80.7175	12.5678	12.3192
80.7592	12.5808	12.3225
80.8009	12.5297	12.3258
80.8425	12.4596	12.3289
80.8842	12.3901	12.3322
80.9259	12.3213	12.3353
80.9676	12.2531	12.3386
81.0092	12.1855	12.3419
81.0509	12.1186	12.345
81.0926	12.0523	12.3483
81.1342	11.9867	12.3517
81.1759	11.9217	12.355
81.2176	11.8574	12.3583
81.2593	11.7936	12.3614
81.3009	11.7408	12.3647
81.3426	11.7496	12.3678
81.3843	11.8133	12.3711
81.4259	11.909	12.3744
81.4676	12.0215	12.3775
81.5093	12.1424	12.3808
81.551	12.2654	12.3842
81.5926	12.3849	12.3875
81.6343	12.4956	12.3908
81.676	12.5891	12.3939
81.7176	12.6537	12.3972
81.7593	12.6679	12.4003
81.801	12.6177	12.4036
81.8427	12.5468	12.4069
81.8843	12.4764	12.41
81.926	12.4068	12.4133
81.9677	12.3378	12.4167
82.0093	12.2694	12.42
82.051	12.2017	12.4233
82.0927	12.1346	12.4264
82.1344	12.0682	12.4297
82.176	12.0024	12.4328
82.2177	11.9373	12.4361
82.2594	11.8728	12.4392
82.301	11.8212	12.4425
82.3427	11.8323	12.4458
82.3844	11.8973	12.4492
82.4261	11.9935	12.4525
82.4677	12.1063	12.4556
82.5094	12.2271	12.4589
82.5511	12.3502	12.4622
82.5927	12.4697	12.4653
82.6344	12.5804	12.4686
82.6761	12.6742	12.4717
82.7178	12.7395	12.475
82.7594	12.755	12.4783
82.8011	12.7057	12.4814
82.8428	12.6339	12.485
82.8844	12.5627	12.4881
82.9261	12.4922	12.4914
82.9678	12.4224	12.4947
83.0095	12.3532	12.4978
83.0511	12.2847	12.5011
83.0928	12.2169	12.5042
83.1345	12.1497	12.5075
83.1761	12.0831	12.5108
83.2178	12.0172	12.5139
[truncated: 6,786 more rows]

## Sheet: Figure2c
condition	order	time (days)	light (W m^-2 sr^-1)	day length (hours)	error (hours)	absolute error (hours)
cpf1	1	0	0	5.17	1.89722	1.89722
cpf1	1	0.0416714	0	5.17437	1.89285	1.89285
cpf1	1	0.0833428	0	5.17873	1.88933	1.88933
cpf1	1	0.125014	0	5.18307	1.88609	1.88609
cpf1	1	0.166686	0	5.1874	1.8826	1.8826
cpf1	1	0.208357	0	5.19172	1.87939	1.87939
cpf1	1	0.250028	0	5.19603	1.87564	1.87564
cpf1	1	0.2917	0	5.20032	1.87246	1.87246
cpf1	1	0.333371	0	5.2046	1.86901	1.86901
cpf1	1	0.375043	0	5.20887	1.86586	1.86586
cpf1	1	0.416714	0	5.21312	1.86243	1.86243
cpf1	1	0.458386	0	5.21736	1.8593	1.8593
cpf1	1	0.500057	0	5.22159	1.85591	1.85591
cpf1	1	0.541728	0	5.22581	1.8528	1.8528
cpf1	1	0.5834	0	5.23001	1.84943	1.84943
cpf1	1	0.625071	0	5.2342	1.84635	1.84635
cpf1	1	0.666743	0	5.23838	1.84329	1.84329
cpf1	1	0.708414	2.69704e-12	5.24254	1.83996	1.83996
cpf1	1	0.750085	0.025829	5.24775	1.83586	1.83586
cpf1	1	0.791757	1.20563e-12	5.25188	1.83228	1.83228
cpf1	1	0.833428	0	5.25601	1.82927	1.82927
cpf1	1	0.8751	0	5.26012	1.82627	1.82627
cpf1	1	0.916771	0	5.26422	1.823	1.823
cpf1	1	0.958442	0	5.26831	1.82002	1.82002
cpf1	1	1.00011	0	5.27239	1.81706	1.81706
cpf1	1	1.04179	0	5.27645	1.81383	1.81383
cpf1	1	1.08346	0	5.2805	1.81089	1.81089
cpf1	1	1.12513	0	5.28454	1.80796	1.80796
cpf1	1	1.1668	0	5.28857	1.80476	1.80476
cpf1	1	1.20847	0	5.29258	1.80186	1.80186
cpf1	1	1.25014	0	5.29659	1.79925	1.79925
cpf1	1	1.29181	0	5.30058	1.79609	1.79609
cpf1	1	1.33349	0	5.30456	1.79322	1.79322
cpf1	1	1.37516	0	5.30852	1.79036	1.79036
cpf1	1	1.41683	0	5.31248	1.78724	1.78724
cpf1	1	1.4585	0	5.31642	1.78441	1.78441
cpf1	1	1.50017	0	5.32035	1.78159	1.78159
cpf1	1	1.54184	0	5.32427	1.77878	1.77878
cpf1	1	1.58351	0	5.32818	1.77571	1.77571
cpf1	1	1.62519	0	5.33208	1.77292	1.77292
cpf1	1	1.66686	0	5.33596	1.77015	1.77015
cpf1	1	1.70853	0	5.33984	1.76739	1.76739
cpf1	1	1.7502	0	5.3437	1.76436	1.76436
cpf1	1	1.79187	0	5.34755	1.76162	1.76162
cpf1	1	1.83354	0	5.35139	1.75917	1.75917
cpf1	1	1.87521	0	5.35521	1.75645	1.75645
cpf1	1	1.91688	0.0193549	5.35981	1.75296	1.75296
cpf1	1	1.95856	0	5.36362	1.74999	1.74999
cpf1	1	2.00023	0	5.36741	1.74732	1.74732
cpf1	1	2.0419	0	5.37119	1.74465	1.74465
cpf1	1	2.08357	0	5.37495	1.74199	1.74199
cpf1	1	2.12524	0	5.37871	1.73962	1.73962
cpf1	1	2.16691	0	5.38245	1.73699	1.73699
cpf1	1	2.20858	0	5.38619	1.73409	1.73409
cpf1	1	2.25026	0	5.38991	1.73148	1.73148
cpf1	1	2.29193	0	5.39362	1.72888	1.72888
cpf1	1	2.3336	0	5.39732	1.72629	1.72629
cpf1	1	2.37527	0	5.40101	1.72399	1.72399
cpf1	1	2.41694	0	5.40469	1.72142	1.72142
cpf1	1	2.45861	0	5.40836	1.71887	1.71887
cpf1	1	2.50028	0	5.41201	1.71632	1.71632
cpf1	1	2.54196	0	5.41566	1.71351	1.71351
cpf1	1	2.58363	0	5.41929	1.71126	1.71126
cpf1	1	2.6253	0	5.42291	1.70875	1.70875
cpf1	1	2.66697	0	5.42653	1.70625	1.70625
cpf1	1	2.70864	0	5.43013	1.70376	1.70376
cpf1	1	2.75031	0	5.43372	1.70156	1.70156
cpf1	1	2.79198	0	5.4373	1.69909	1.69909
cpf1	1	2.83366	0	5.44087	1.69663	1.69663
cpf1	1	2.87533	0.0204852	5.44526	1.69335	1.69335
cpf1	1	2.917	2.28788e-13	5.4488	1.6912	1.6912
cpf1	1	2.95867	0	5.45234	1.68877	1.68877
cpf1	1	3.00034	0	5.45586	1.68636	1.68636
cpf1	1	3.04201	0	5.45938	1.68396	1.68396
cpf1	1	3.08368	0	5.46288	1.68184	1.68184
cpf1	1	3.12536	0	5.46637	1.67946	1.67946
cpf1	1	3.16703	0	5.46985	1.67709	1.67709
cpf1	1	3.2087	0	5.47333	1.67501	1.67501
cpf1	1	3.25037	0	5.47679	1.67266	1.67266
cpf1	1	3.29204	0	5.48024	1.67032	1.67032
cpf1	1	3.33371	0	5.48368	1.66827	1.66827
cpf1	1	3.37538	0	5.48711	1.66595	1.66595
cpf1	1	3.41706	0	5.49053	1.66364	1.66364
cpf1	1	3.45873	0	5.49394	1.66162	1.66162
cpf1	1	3.5004	0	5.49734	1.65933	1.65933
cpf1	1	3.54207	0	5.50073	1.65705	1.65705
cpf1	1	3.58374	6.57737	5.77141	1.38803	1.38803
cpf1	1	3.62541	0	5.77398	1.38657	1.38657
cpf1	1	3.66708	0	5.77654	1.38512	1.38512
cpf1	1	3.70876	0	5.77909	1.38396	1.38396
cpf1	1	3.75043	0	5.78164	1.38253	1.38253
cpf1	1	3.7921	0	5.78418	1.38138	1.38138
cpf1	1	3.83377	0	5.7867	1.37996	1.37996
cpf1	1	3.87544	0	5.78923	1.37855	1.37855
cpf1	1	3.91711	0	5.79174	1.37743	1.37743
cpf1	1	3.95878	0	5.79425	1.37631	1.37631
cpf1	1	4.00046	0	5.79675	1.3752	1.3752
cpf1	1	4.04213	0	5.79924	1.37382	1.37382
cpf1	1	4.0838	0	5.80172	1.37244	1.37244
cpf1	1	4.12547	0	5.8042	1.37136	1.37136
cpf1	1	4.16714	0	5.80667	1.37	1.37
cpf1	1	4.20881	0	5.80913	1.3692	1.3692
cpf1	1	4.25048	0	5.81158	1.36786	1.36786
cpf1	1	4.29216	0	5.81403	1.3668	1.3668
cpf1	1	4.33383	0.0250332	5.81749	1.36446	1.36446
cpf1	1	4.3755	0	5.81992	1.36341	1.36341
cpf1	1	4.41717	0	5.82234	1.36238	1.36238
cpf1	1	4.45884	0	5.82476	1.36136	1.36136
cpf1	1	4.50051	0	5.82716	1.36006	1.36006
cpf1	1	4.54218	0	5.82956	1.35877	1.35877
cpf1	1	4.58386	0	5.83196	1.35804	1.35804
cpf1	1	4.62553	0	5.83434	1.35677	1.35677
cpf1	1	4.6672	0	5.83672	1.35578	1.35578
cpf1	1	4.70887	1.89721e-12	5.83909	1.35452	1.35452
cpf1	1	4.75054	0.025906	5.84251	1.35277	1.35277
cpf1	1	4.79221	2.01703e-12	5.84487	1.3518	1.3518
cpf1	1	4.83388	0.0221452	5.84811	1.34966	1.34966
cpf1	1	4.87556	9.4676e-13	5.85045	1.34899	1.34899
cpf1	1	4.91723	0.0193974	5.85357	1.34699	1.34699
cpf1	1	4.9589	1.98489e-12	5.85589	1.34605	1.34605
cpf1	1	5.00057	0	5.85821	1.34513	1.34513
cpf1	1	5.04224	0	5.86051	1.34421	1.34421
cpf1	1	5.08391	0	5.86281	1.34302	1.34302
cpf1	1	5.12558	0	5.86511	1.34239	1.34239
cpf1	1	5.16725	0	5.86739	1.34122	1.34122
cpf1	1	5.20893	0	5.86967	1.34033	1.34033
cpf1	1	5.2506	0	5.87195	1.33972	1.33972
cpf1	1	5.29227	0.0229953	5.87515	1.33763	1.33763
cpf1	1	5.33394	0	5.8774	1.33676	1.33676
cpf1	1	5.37561	0	5.87965	1.3359	1.3359
cpf1	1	5.41728	0	5.8819	1.33505	1.33505
cpf1	1	5.45895	0	5.88413	1.33448	1.33448
cpf1	1	5.50063	0	5.88636	1.33336	1.33336
cpf1	1	5.5423	0	5.88859	1.33252	1.33252
cpf1	1	5.58397	0	5.8908	1.3317	1.3317
cpf1	1	5.62564	0	5.89301	1.33088	1.33088
cpf1	1	5.66731	0	5.89522	1.33034	1.33034
cpf1	1	5.70898	0	5.89741	1.32925	1.32925
cpf1	1	5.75065	0	5.8996	1.32873	1.32873
cpf1	1	5.79233	0	5.90179	1.32794	1.32794
cpf1	1	5.834	0	5.90396	1.32687	1.32687
cpf1	1	5.87567	0.0205473	5.90697	1.32553	1.32553
cpf1	1	5.91734	0	5.90913	1.32476	1.32476
cpf1	1	5.95901	0	5.91128	1.32399	1.32399
cpf1	1	6.00068	0	5.91343	1.32324	1.32324
cpf1	1	6.04235	0	5.91557	1.32276	1.32276
cpf1	1	6.08403	1.4729e-12	5.91771	1.32174	1.32174
cpf1	1	6.1257	0.0184428	5.92059	1.32052	1.32052
cpf1	1	6.16737	1.3137e-12	5.92271	1.31979	1.31979
cpf1	1	6.20904	0	5.92482	1.31907	1.31907
cpf1	1	6.25071	0	5.92693	1.31835	1.31835
cpf1	1	6.29238	0	5.92903	1.31791	1.31791
cpf1	1	6.33405	0	5.93113	1.31693	1.31693
cpf1	1	6.37573	0	5.93321	1.31651	1.31651
cpf1	1	6.4174	0	5.9353	1.31609	1.31609
cpf1	1	6.45907	0	5.93737	1.3154	1.3154
cpf1	1	6.50074	0	5.93944	1.31472	1.31472
cpf1	1	6.54241	0	5.94151	1.31405	1.31405
cpf1	1	6.58408	0	5.94357	1.31366	1.31366
cpf1	1	6.62575	0	5.94562	1.31299	1.31299
cpf1	1	6.66743	0	5.94766	1.31234	1.31234
cpf1	1	6.7091	0	5.9497	1.31197	1.31197
cpf1	1	6.75077	0	5.95173	1.31132	1.31132
cpf1	1	6.79244	0	5.95376	1.31096	1.31096
cpf1	1	6.83411	0	5.95578	1.31005	1.31005
cpf1	1	6.87578	6.44766e-13	5.9578	1.3097	1.3097
cpf1	1	6.91745	0.019429	5.9606	1.30857	1.30857
cpf1	1	6.95913	2.29043e-12	5.9626	1.30796	1.30796
cpf1	1	7.0008	0	5.96459	1.30763	1.30763
cpf1	1	7.04247	0	5.96658	1.30703	1.30703
cpf1	1	7.08414	0	5.96856	1.30644	1.30644
cpf1	1	7.12581	0	5.97054	1.30613	1.30613
cpf1	1	7.16748	0	5.97251	1.30582	1.30582
cpf1	1	7.20915	0	5.97447	1.30525	1.30525
cpf1	1	7.25083	0	5.97643	1.30468	1.30468
cpf1	1	7.2925	0	5.97839	1.30439	1.30439
cpf1	1	7.33417	0	5.98033	1.30383	1.30383
cpf1	1	7.37584	0	5.98227	1.30356	1.30356
cpf1	1	7.41751	1.34947	6.03905	1.24845	1.24845
cpf1	1	7.45918	0	6.04082	1.24835	1.24835
cpf1	1	7.50085	0	6.04258	1.24798	1.24798
cpf1	1	7.54253	0	6.04433	1.24761	1.24761
cpf1	1	7.5842	0	6.04608	1.24753	1.24753
cpf1	1	7.62587	0	6.04783	1.24745	1.24745
cpf1	1	7.66754	0	6.04956	1.2471	1.2471
cpf1	1	7.70921	0	6.0513	1.24703	1.24703
cpf1	1	7.75088	2.74745e-12	6.05303	1.24697	1.24697
cpf1	1	7.79255	0.0242849	6.05574	1.24593	1.24593
cpf1	1	7.83423	9.20819e-13	6.05745	1.2456	1.2456
cpf1	1	7.8759	0	6.05916	1.24528	1.24528
cpf1	1	7.91757	0	6.06087	1.24524	1.24524
cpf1	1	7.95924	0	6.06257	1.24521	1.24521
cpf1	1	8.00091	0	6.06426	1.24518	1.24518
cpf1	1	8.04258	0	6.06595	1.24488	1.24488
cpf1	1	8.08425	0	6.06764	1.24486	1.24486
cpf1	1	8.12593	0	6.06932	1.24485	1.24485
cpf1	1	8.1676	0	6.07099	1.24484	1.24484
cpf1	1	8.20927	0.0198461	6.07347	1.24403	1.24403
cpf1	1	8.25094	0	6.07513	1.24404	1.24404
cpf1	1	8.29261	0	6.07679	1.24377	1.24377
cpf1	1	8.33428	0	6.07844	1.24378	1.24378
cpf1	1	8.37595	0	6.08009	1.2438	1.2438
cpf1	1	8.41762	0	6.08173	1.24383	1.24383
cpf1	1	8.4593	0	6.08336	1.24386	1.24386
cpf1	1	8.50097	0	6.085	1.24361	1.24361
cpf1	1	8.54264	0	6.08662	1.24365	1.24365
cpf1	1	8.58431	0	6.08825	1.2437	1.2437
cpf1	1	8.62598	0	6.08986	1.24347	1.24347
cpf1	1	8.66765	0	6.09148	1.24352	1.24352
cpf1	1	8.70932	1.09235e-12	6.09309	1.24358	1.24358
cpf1	1	8.751	0.0259893	6.09575	1.24259	1.24259
cpf1	1	8.79267	2.83392e-12	6.09734	1.24266	1.24266
cpf1	1	8.83434	0	6.09893	1.24274	1.24274
cpf1	1	8.87601	0	6.10052	1.24282	1.24282
cpf1	1	8.91768	0	6.1021	1.2429	1.2429
cpf1	1	8.95935	0	6.10367	1.24299	1.24299
cpf1	1	9.00102	0	6.10525	1.24337	1.24337
cpf1	1	9.0427	0	6.10681	1.24347	1.24347
cpf1	1	9.08437	0	6.10837	1.24357	1.24357
cpf1	1	9.12604	0	6.10993	1.24368	1.24368
cpf1	1	9.16771	0	6.11148	1.24379	1.24379
cpf1	1	9.20938	0	6.11303	1.24391	1.24391
cpf1	1	9.25105	0.021208	6.11544	1.24317	1.24317
cpf1	1	9.29272	0	6.11697	1.2433	1.2433
cpf1	1	9.3344	0	6.11851	1.24344	1.24344
cpf1	1	9.37607	0	6.12003	1.24358	1.24358
cpf1	1	9.41774	0	6.12156	1.24372	1.24372
cpf1	1	9.45941	0	6.12307	1.24387	1.24387
cpf1	1	9.50108	0	6.12459	1.24402	1.24402
cpf1	1	9.54275	0	6.1261	1.24418	1.24418
cpf1	1	9.58442	6.98789	6.41159	0.960353	0.960353
cpf1	1	9.6261	0	6.41224	0.961372	0.961372
cpf1	1	9.66777	0	6.41289	0.96267	0.96267
cpf1	1	9.70944	0	6.41353	0.963692	0.963692
cpf1	1	9.75111	0	6.41417	0.964716	0.964716
cpf1	1	9.79278	0	6.41481	0.965742	0.965742
cpf1	1	9.83445	0	6.41545	0.967047	0.967047
cpf1	1	9.87612	0	6.41609	0.968077	0.968077
cpf1	1	9.9178	0	6.41672	0.969109	0.969109
cpf1	1	9.95947	0	6.41736	0.970143	0.970143
cpf1	1	10.0011	0	6.41799	0.971456	0.971456
cpf1	1	10.0428	0	6.41862	0.972493	0.972493
cpf1	1	10.0845	0	6.41925	0.973533	0.973533
cpf1	1	10.1262	0	6.41987	0.974574	0.974574
cpf1	1	10.1678	0	6.42049	0.975895	0.975895
cpf1	1	10.2095	0	6.42112	0.97694	0.97694
cpf1	1	10.2512	0	6.42174	0.977987	0.977987
cpf1	1	10.2928	0	6.42235	0.979313	0.979313
cpf1	1	10.3345	0	6.42297	0.980364	0.980364
cpf1	1	10.3762	0	6.42358	0.981416	0.981416
cpf1	1	10.4179	0	6.4242	0.982748	0.982748
cpf1	1	10.4595	0	6.42481	0.983804	0.983804
cpf1	1	10.5012	0	6.42542	0.984862	0.984862
cpf1	1	10.5429	0	6.42602	0.986199	0.986199
cpf1	1	10.5845	0	6.42663	0.987261	0.987261
cpf1	1	10.6262	0	6.42723	0.988602	0.988602
cpf1	1	10.6679	0	6.42783	0.989667	0.989667
cpf1	1	10.7096	0	6.42843	0.990734	0.990734
cpf1	1	10.7512	0	6.42903	0.992081	0.992081
cpf1	1	10.7929	0	6.42963	0.993151	0.993151
cpf1	1	10.8346	0	6.43022	0.994501	0.994501
cpf1	1	10.8762	0	6.43081	0.995575	0.995575
cpf1	1	10.9179	0	6.4314	0.996929	0.996929
cpf1	1	10.9596	2.36213e-12	6.43199	0.998007	0.998007
cpf1	1	11.0013	0.0183608	6.43333	0.998618	0.998618
cpf1	1	11.0429	4.1169e-13	6.43391	0.999701	0.999701
cpf1	1	11.0846	0	6.43449	1.00106	1.00106
cpf1	1	11.1263	0	6.43507	1.00243	1.00243
cpf1	1	11.1679	0	6.43565	1.00352	1.00352
cpf1	1	11.2096	0	6.43623	1.00461	1.00461
cpf1	1	11.2513	0	6.4368	1.00626	1.00626
cpf1	1	11.293	0	6.43737	1.00735	1.00735
cpf1	1	11.3346	0	6.43794	1.00844	1.00844
cpf1	1	11.3763	0	6.43851	1.00954	1.00954
cpf1	1	11.418	0	6.43908	1.0112	1.0112
cpf1	1	11.4596	3.57767e-10	6.43965	1.0123	1.0123
cpf1	1	11.5013	6.46597	6.70299	0.750619	0.750619
cpf1	1	11.543	6.19064e-10	6.70277	0.753067	0.753067
cpf1	1	11.5847	0	6.70254	0.754958	0.754958
cpf1	1	11.6263	0	6.70232	0.757126	0.757126
cpf1	1	11.668	0	6.7021	0.759016	0.759016
cpf1	1	11.7097	0	6.70187	0.761183	0.761183
cpf1	1	11.7513	0	6.70165	0.763349	0.763349
cpf1	1	11.793	0	6.70143	0.765237	0.765237
cpf1	1	11.8347	0	6.70121	0.767402	0.767402
cpf1	1	11.8764	0	6.70099	0.769566	0.769566
cpf1	1	11.918	0	6.70077	0.771452	0.771452
cpf1	1	11.9597	0	6.70055	0.773893	0.773893
cpf1	1	12.0014	0	6.70033	0.775777	0.775777
cpf1	1	12.043	0	6.70012	0.777939	0.777939
cpf1	1	12.0847	0	6.6999	0.7801	0.7801
cpf1	1	12.1264	0	6.69968	0.781983	0.781983
cpf1	1	12.1681	0	6.69947	0.784142	0.784142
cpf1	1	12.2097	0	6.69925	0.786301	0.786301
cpf1	1	12.2514	0	6.69904	0.78846	0.78846
cpf1	1	12.2931	0	6.69883	0.790618	0.790618
cpf1	1	12.3347	0	6.69861	0.792775	0.792775
cpf1	1	12.3764	0	6.6984	0.794654	0.794654
cpf1	1	12.4181	0	6.69819	0.797087	0.797087
cpf1	1	12.4598	0	6.69798	0.798965	0.798965
cpf1	1	12.5014	6.55272	6.96408	0.534813	0.534813
cpf1	1	12.5431	0	6.96307	0.537766	0.537766
cpf1	1	12.5848	0	6.96206	0.540715	0.540715
cpf1	1	12.6264	0	6.96106	0.543661	0.543661
cpf1	1	12.6681	0	6.96006	0.546604	0.546604
cpf1	1	12.7098	0	6.95907	0.549267	0.549267
cpf1	1	12.7515	0	6.95807	0.552482	0.552482
cpf1	1	12.7931	0	6.95708	0.555139	0.555139
cpf1	1	12.8348	0	6.9561	0.558348	0.558348
cpf1	1	12.8765	0	6.95511	0.560998	0.560998
cpf1	1	12.9181	0	6.95413	0.564202	0.564202
cpf1	1	12.9598	0	6.95315	0.566846	0.566846
cpf1	1	13.0015	0	6.95218	0.569766	0.569766
cpf1	1	13.0432	0	6.95121	0.57296	0.57296
cpf1	1	13.0848	0	6.95024	0.575596	0.575596
cpf1	1	13.1265	0	6.94927	0.578785	0.578785
cpf1	1	13.1682	0	6.94831	0.581415	0.581415
cpf1	1	13.2098	0	6.94735	0.584598	0.584598
cpf1	1	13.2515	0	6.94639	0.5875	0.5875
cpf1	1	13.2932	0	6.94543	0.5904	0.5904
cpf1	1	13.3349	0	6.94448	0.593296	0.593296
cpf1	1	13.3765	0.0263427	6.9446	0.594841	0.594841
cpf1	1	13.4182	0	6.94365	0.598013	0.598013
cpf1	1	13.4599	0	6.94271	0.600904	0.600904
cpf1	1	13.5015	0	6.94176	0.603792	0.603792
cpf1	1	13.5432	0	6.94082	0.606678	0.606678
cpf1	1	13.5849	0	6.93988	0.609838	0.609838
cpf1	1	13.6266	0	6.93895	0.61244	0.61244
cpf1	1	13.6682	0	6.93802	0.615595	0.615595
cpf1	1	13.7099	0	6.93709	0.618469	0.618469
cpf1	1	13.7516	0	6.93616	0.621341	0.621341
cpf1	1	13.7932	0	6.93524	0.624209	0.624209
cpf1	1	13.8349	0	6.93431	0.627353	0.627353
cpf1	1	13.8766	0	6.9334	0.629938	0.629938
cpf1	1	13.9183	0	6.93248	0.633076	0.633076
cpf1	1	13.9599	0	6.93157	0.635934	0.635934
cpf1	1	14.0016	0	6.93066	0.638789	0.638789
cpf1	1	14.0433	0	6.92975	0.641641	0.641641
cpf1	1	14.0849	0	6.92884	0.644768	0.644768
cpf1	1	14.1266	0	6.92794	0.647337	0.647337
cpf1	1	14.1683	0	6.92704	0.650459	0.650459
cpf1	1	14.21	0	6.92614	0.653578	0.653578
cpf1	1	14.2516	0	6.92525	0.656417	0.656417
cpf1	1	14.2933	0.0231886	6.9253	0.65831	0.65831
cpf1	1	14.335	0	6.92441	0.661146	0.661146
cpf1	1	14.3766	0	6.92352	0.664257	0.664257
cpf1	1	14.4183	0	6.92263	0.667088	0.667088
cpf1	1	14.46	0	6.92175	0.670194	0.670194
cpf1	1	14.5017	7.2001e-10	6.92087	0.672742	0.672742
cpf1	1	14.5433	7.55734	7.22713	0.368708	0.368708
cpf1	1	14.585	4.21697e-10	7.22533	0.372727	0.372727
cpf1	1	14.6267	0	7.22354	0.376462	0.376462
cpf1	1	14.6683	0	7.22175	0.380193	0.380193
cpf1	1	14.71	0	7.21997	0.383917	0.383917
cpf1	1	14.7517	0	7.2182	0.387915	0.387915
cpf1	1	14.7934	0	7.21643	0.391907	0.391907
cpf1	1	14.835	0	7.21466	0.395615	0.395615
cpf1	1	14.8767	0	7.2129	0.399597	0.399597
cpf1	1	14.9184	0	7.21115	0.403017	0.403017
cpf1	1	14.96	0	7.2094	0.406988	0.406988
cpf1	1	15.0017	0	7.20766	0.410954	0.410954
cpf1	1	15.0434	0	7.20592	0.414636	0.414636
cpf1	1	15.0851	0	7.20419	0.418591	0.418591
cpf1	1	15.1267	0	7.20246	0.422264	0.422264
cpf1	1	15.1684	0	7.20074	0.426208	0.426208
cpf1	1	15.2101	0	7.19902	0.42987	0.42987
cpf1	1	15.2517	0	7.19731	0.433527	0.433527
cpf1	1	15.2934	0	7.1956	0.437456	0.437456
cpf1	1	15.3351	0	7.1939	0.44138	0.44138
cpf1	1	15.3768	0	7.1922	0.445022	0.445022
cpf1	1	15.4184	0	7.19051	0.448936	0.448936
cpf1	1	15.4601	0	7.18882	0.452567	0.452567
cpf1	1	15.5018	0	7.18714	0.456471	0.456471
cpf1	1	15.5434	0	7.18546	0.46037	0.46037
cpf1	1	15.5851	0	7.18379	0.463986	0.463986
cpf1	1	15.6268	0	7.18213	0.467597	0.467597
cpf1	1	15.6685	0	7.18046	0.47148	0.47148
cpf1	1	15.7101	3.30251e-12	7.17881	0.475081	0.475081
cpf1	1	15.7518	0.0261381	7.17822	0.477893	0.477893
cpf1	1	15.7935	0.0246196	7.17757	0.480765	0.480765
cpf1	1	15.8351	2.46942e-12	7.17592	0.484357	0.484357
cpf1	1	15.8768	0.0208153	7.17512	0.487376	0.487376
cpf1	1	15.9185	0	7.17348	0.491239	0.491239
cpf1	1	15.9602	0	7.17185	0.494819	0.494819
cpf1	1	16.0018	0	7.17022	0.498672	0.498672
cpf1	1	16.0435	0	7.16859	0.50252	0.50252
cpf1	1	16.0852	0	7.16697	0.506363	0.506363
cpf1	1	16.1268	0	7.16535	0.509924	0.509924
cpf1	1	16.1685	0	7.16374	0.513758	0.513758
cpf1	1	16.2102	0	7.16214	0.517586	0.517586
cpf1	1	16.2519	0	7.16053	0.521132	0.521132
cpf1	1	16.2935	0	7.15894	0.524951	0.524951
cpf1	1	16.3352	0	7.15735	0.528766	0.528766
cpf1	1	16.3769	0	7.15576	0.532297	0.532297
cpf1	1	16.4185	0	7.15418	0.536102	0.536102
cpf1	1	16.4602	4.85771	7.35002	0.342483	0.342483
cpf1	1	16.5019	0	7.34785	0.34687	0.34687
cpf1	1	16.5436	0	7.34569	0.350973	0.350973
cpf1	1	16.5852	0	7.34354	0.355625	0.355625
cpf1	1	16.6269	0	7.3414	0.359992	0.359992
cpf1	1	16.6686	0	7.33926	0.364354	0.364354
cpf1	1	16.7102	0	7.33712	0.368431	0.368431
cpf1	1	16.7519	0	7.335	0.372779	0.372779
cpf1	1	16.7936	0	7.33288	0.377121	0.377121
cpf1	1	16.8352	6.41612e-13	7.33077	0.381457	0.381457
cpf1	1	16.8769	0.020847	7.32951	0.384661	0.384661
cpf1	1	16.9186	2.5078e-12	7.3274	0.388987	0.388987
cpf1	1	16.9603	0	7.3253	0.393306	0.393306
cpf1	1	17.0019	0	7.32321	0.397619	0.397619
cpf1	1	17.0436	0	7.32113	0.401926	0.401926
cpf1	1	17.0853	0	7.31905	0.406227	0.406227
cpf1	1	17.1269	0	7.31698	0.410521	0.410521
cpf1	1	17.1686	0	7.31491	0.414809	0.414809
cpf1	1	17.2103	0	7.31285	0.418813	0.418813
cpf1	1	17.252	0	7.3108	0.423089	0.423089
cpf1	1	17.2936	0	7.30875	0.427358	0.427358
cpf1	1	17.3353	0	7.30671	0.4319	0.4319
cpf1	1	17.377	0	7.30468	0.436157	0.436157
cpf1	1	17.4186	0	7.30265	0.44013	0.44013
cpf1	1	17.4603	5.97172e-11	7.30062	0.444375	0.444375
cpf1	1	17.502	7.0045	7.58327	0.163948	0.163948
cpf1	1	17.5437	0	7.58041	0.169034	0.169034
cpf1	1	17.5853	0	7.57755	0.17439	0.17439
cpf1	1	17.627	0	7.57471	0.179182	0.179182
cpf1	1	17.6687	0	7.57187	0.184242	0.184242
cpf1	1	17.7103	0	7.56904	0.189294	0.189294
cpf1	1	17.752	0	7.56622	0.194616	0.194616
cpf1	1	17.7937	0	7.5634	0.199651	0.199651
cpf1	1	17.8354	0	7.5606	0.204678	0.204678
cpf1	1	17.877	0	7.5578	0.209419	0.209419
cpf1	1	17.9187	0	7.55502	0.214429	0.214429
cpf1	1	17.9604	0	7.55224	0.219708	0.219708
cpf1	1	18.002	0	7.54947	0.224702	0.224702
cpf1	1	18.0437	1.13125e-12	7.5467	0.229687	0.229687
cpf1	1	18.0854	0.018302	7.54469	0.23392	0.23392
cpf1	1	18.1271	1.63368e-12	7.54194	0.23889	0.23889
cpf1	1	18.1687	0	7.5392	0.243853	0.243853
cpf1	1	18.2104	0	7.53647	0.248807	0.248807
cpf1	1	18.2521	0	7.53375	0.254031	0.254031
cpf1	1	18.2937	0	7.53103	0.258969	0.258969
cpf1	1	18.3354	0	7.52832	0.263899	0.263899
cpf1	1	18.3771	0	7.52562	0.268543	0.268543
cpf1	1	18.4188	0	7.52293	0.273734	0.273734
cpf1	1	18.4604	0	7.52025	0.27864	0.27864
cpf1	1	18.5021	0	7.51757	0.283537	0.283537
cpf1	1	18.5438	0	7.51491	0.288704	0.288704
cpf1	1	18.5854	7.76591	7.82786	-0.0220247	0.0220247
cpf1	1	18.6271	0	7.82426	-0.0162051	0.0162051
cpf1	1	18.6688	0	7.82067	-0.0101184	0.0101184
cpf1	1	18.7105	0	7.8171	-0.00459807	0.00459807
cpf1	1	18.7521	0	7.81353	0.00118932	0.00118932
cpf1	1	18.7938	2.05616e-12	7.80998	0.0072438	0.0072438
cpf1	1	18.8355	0.0226669	7.80736	0.0120887	0.0120887
cpf1	1	18.8771	1.3682e-12	7.80382	0.0178468	0.0178468
cpf1	1	18.9188	0	7.80029	0.0238722	0.0238722
cpf1	1	18.9605	0	7.79678	0.0296092	0.0296092
cpf1	1	19.0022	0	7.79328	0.0353357	0.0353357
cpf1	1	19.0438	0	7.78978	0.0413295	0.0413295
cpf1	1	19.0855	0	7.7863	0.047035	0.047035
cpf1	1	19.1272	0	7.78283	0.05273	0.05273
cpf1	1	19.1688	0	7.77936	0.0584147	0.0584147
cpf1	1	19.2105	0	7.77591	0.0640889	0.0640889
cpf1	1	19.2522	0	7.77247	0.0700306	0.0700306
cpf1	1	19.2939	4.43803e-13	7.76904	0.0756842	0.0756842
cpf1	1	19.3355	0.025393	7.76665	0.0805733	0.0805733
cpf1	1	19.3772	3.39455e-12	7.76323	0.0862095	0.0862095
cpf1	1	19.4189	3.54688e-10	7.75983	0.0921132	0.0921132
cpf1	1	19.4605	5.1745	7.96673	-0.112565	0.112565
cpf1	1	19.5022	4.27037e-10	7.96272	-0.106329	0.106329
cpf1	1	19.5439	0	7.95872	-0.0998276	0.0998276
cpf1	1	19.5856	0	7.95473	-0.0936156	0.0936156
cpf1	1	19.6272	0	7.95075	-0.0871378	0.0871378
cpf1	1	19.6689	0	7.94678	-0.0809498	0.0809498
cpf1	1	19.7106	0	7.94283	-0.0747736	0.0747736
cpf1	1	19.7522	0	7.93889	-0.0686093	0.0686093
cpf1	1	19.7939	0	7.93496	-0.062179	0.062179
cpf1	1	19.8356	0	7.93104	-0.0560383	0.0560383
cpf1	1	19.8773	0	7.92713	-0.0496315	0.0496315
cpf1	1	19.9189	0	7.92324	-0.0435142	0.0435142
cpf1	1	19.9606	0	7.91935	-0.0371309	0.0371309
cpf1	1	20.0023	0	7.91548	-0.0310369	0.0310369
cpf1	1	20.0439	0	7.91162	-0.0246768	0.0246768
cpf1	1	20.0856	0	7.90777	-0.018606	0.018606
cpf1	1	20.1273	0	7.90394	-0.012269	0.012269
cpf1	1	20.169	0.0191239	7.90089	-0.00699852	0.00699852
cpf1	1	20.2106	0	7.89707	-0.000682158	0.000682158
cpf1	1	20.2523	0	7.89327	0.00534499	0.00534499
cpf1	1	20.294	0	7.88947	0.0116385	0.0116385
cpf1	1	20.3356	0	7.88569	0.0176429	0.0176429
cpf1	1	20.3773	0	7.88192	0.0239137	0.0239137
cpf1	1	20.419	0	7.87816	0.0298954	0.0298954
cpf1	1	20.4607	0	7.87441	0.0361436	0.0361436
cpf1	1	20.5023	0	7.87067	0.0421028	0.0421028
cpf1	1	20.544	0	7.86695	0.0483286	0.0483286
cpf1	1	20.5857	0	7.86323	0.0545433	0.0545433
cpf1	1	20.6273	0	7.85953	0.060469	0.060469
cpf1	1	20.669	0	7.85584	0.0666613	0.0666613
cpf1	1	20.7107	0	7.85216	0.0725649	0.0725649
cpf1	1	20.7524	0	7.84849	0.0787352	0.0787352
cpf1	1	20.794	0	7.84483	0.0848944	0.0848944
cpf1	1	20.8357	0	7.84118	0.090765	0.090765
cpf1	1	20.8774	0	7.83754	0.0969023	0.0969023
cpf1	1	20.919	0	7.83392	0.102751	0.102751
cpf1	1	20.9607	0	7.8303	0.108867	0.108867
cpf1	1	21.0024	0	7.8267	0.114971	0.114971
cpf1	1	21.0441	0	7.8231	0.120788	0.120788
cpf1	1	21.0857	1.89148e-12	7.81952	0.126871	0.126871
cpf1	1	21.1274	0.0185968	7.8167	0.13191	0.13191
cpf1	1	21.1691	9.16408e-13	7.81314	0.137974	0.137974
cpf1	1	21.2107	0	7.80958	0.144027	0.144027
cpf1	1	21.2524	0	7.80604	0.149792	0.149792
cpf1	1	21.2941	4.5588e-14	7.80251	0.155824	0.155824
cpf1	1	21.3358	0.025463	7.80002	0.16081	0.16081
cpf1	1	21.3774	0	7.79651	0.166547	0.166547
cpf1	1	21.4191	0	7.79301	0.17255	0.17255
cpf1	1	21.4608	0	7.78951	0.178821	0.178821
cpf1	1	21.5024	0	7.78603	0.184525	0.184525
cpf1	1	21.5441	0	7.78256	0.190497	0.190497
cpf1	1	21.5858	0	7.7791	0.196459	0.196459
cpf1	1	21.6275	0	7.77565	0.202133	0.202133
cpf1	1	21.6691	0	7.7722	0.208073	0.208073
cpf1	1	21.7108	0	7.76877	0.214004	0.214004
cpf1	1	21.7525	0	7.76535	0.219924	0.219924
cpf1	1	21.7941	0	7.76194	0.225557	0.225557
cpf1	1	21.8358	0	7.75854	0.231456	0.231456
cpf1	1	21.8775	0	7.75515	0.237346	0.237346
cpf1	1	21.9192	0	7.75177	0.243226	0.243226
cpf1	1	21.9608	0	7.74841	0.248817	0.248817
cpf1	1	22.0025	0	7.74505	0.254676	0.254676
cpf1	1	22.0442	0	7.7417	0.260525	0.260525
cpf1	1	22.0858	0	7.73836	0.266365	0.266365
cpf1	1	22.1275	0.0186123	7.73578	0.271437	0.271437
cpf1	1	22.1692	0	7.73246	0.277259	0.277259
cpf1	1	22.2109	0	7.72915	0.28307	0.28307
cpf1	1	22.2525	0	7.72585	0.288872	0.288872
cpf1	1	22.2942	0.0234827	7.72351	0.293431	0.293431
cpf1	1	22.3359	0	7.72023	0.299216	0.299216
cpf1	1	22.3775	0	7.71695	0.304991	0.304991
cpf1	1	22.4192	0	7.71369	0.310755	0.310755
cpf1	1	22.4609	0	7.71043	0.316233	0.316233
cpf1	1	22.5026	0	7.70719	0.321978	0.321978
cpf1	1	22.5442	0	7.70395	0.327992	0.327992
cpf1	1	22.5859	0	7.70073	0.333718	0.333718
cpf1	1	22.6276	0	7.69751	0.339434	0.339434
cpf1	1	22.6692	0	7.6943	0.344863	0.344863
cpf1	1	22.7109	0	7.69111	0.35056	0.35056
cpf1	1	22.7526	0	7.68792	0.356247	0.356247
cpf1	1	22.7943	0	7.68474	0.361925	0.361925
cpf1	1	22.8359	0	7.68157	0.367594	0.367594
cpf1	1	22.8776	0	7.67841	0.373253	0.373253
cpf1	1	22.9193	0	7.67526	0.378902	0.378902
cpf1	1	22.9609	0	7.67212	0.384542	0.384542
cpf1	1	23.0026	0	7.66899	0.390172	0.390172
cpf1	1	23.0443	0	7.66587	0.395794	0.395794
cpf1	1	23.086	0	7.66276	0.401405	0.401405
cpf1	1	23.1276	0	7.65966	0.407008	0.407008
cpf1	1	23.1693	0	7.65657	0.412601	0.412601
cpf1	1	23.211	0	7.65348	0.418185	0.418185
cpf1	1	23.2526	0	7.65041	0.42376	0.42376
cpf1	1	23.2943	0	7.64734	0.429325	0.429325
cpf1	1	23.336	0	7.64429	0.434881	0.434881
cpf1	1	23.3777	0	7.64124	0.440428	0.440428
cpf1	1	23.4193	0	7.6382	0.445966	0.445966
cpf1	1	23.461	0	7.63517	0.451495	0.451495
cpf1	1	23.5027	0	7.63215	0.457293	0.457293
cpf1	1	23.5443	0	7.62914	0.462804	0.462804
cpf1	1	23.586	0	7.62614	0.468305	0.468305
cpf1	1	23.6277	0	7.62315	0.473798	0.473798
cpf1	1	23.6694	0	7.62016	0.479004	0.479004
cpf1	1	23.711	0	7.61719	0.484479	0.484479
cpf1	1	23.7527	0	7.61422	0.490222	0.490222
cpf1	1	23.7944	0	7.61127	0.495679	0.495679
cpf1	1	23.836	0	7.60832	0.501127	0.501127
cpf1	1	23.8777	0	7.60538	0.506567	0.506567
cpf1	1	23.9194	0	7.60245	0.511997	0.511997
cpf1	1	23.9611	0	7.59953	0.517419	0.517419
cpf1	1	24.0027	0	7.59661	0.523109	0.523109
cpf1	1	24.0444	0	7.59371	0.528514	0.528514
cpf1	1	24.0861	0	7.59081	0.533909	0.533909
cpf1	1	24.1277	0	7.58793	0.539296	0.539296
cpf1	1	24.1694	0	7.58505	0.544674	0.544674
cpf1	1	24.2111	0	7.58218	0.550044	0.550044
cpf1	1	24.2528	0	7.57932	0.555682	0.555682
cpf1	1	24.2944	0	7.57647	0.561035	0.561035
cpf1	1	24.3361	0	7.57362	0.566378	0.566378
cpf1	1	24.3778	0	7.57079	0.571714	0.571714
cpf1	1	24.4194	0	7.56796	0.57704	0.57704
cpf1	1	24.4611	0	7.56514	0.582636	0.582636
cpf1	1	24.5028	0	7.56233	0.587946	0.587946
cpf1	1	24.5445	0	7.55953	0.593248	0.593248
cpf1	1	24.5861	0	7.55674	0.598541	0.598541
cpf1	1	24.6278	0	7.55395	0.603825	0.603825
cpf1	1	24.6695	0	7.55118	0.609379	0.609379
cpf1	1	24.7111	0	7.54841	0.614647	0.614647
cpf1	1	24.7528	0	7.54565	0.619907	0.619907
cpf1	1	24.7945	0	7.5429	0.625158	0.625158
cpf1	1	24.8362	0	7.54015	0.630402	0.630402
cpf1	1	24.8778	0	7.53742	0.635914	0.635914
cpf1	1	24.9195	0	7.53469	0.641141	0.641141
cpf1	1	24.9612	0	7.53197	0.646637	0.646637
cpf1	1	25.0028	0	7.52926	0.651848	0.651848
cpf1	1	25.0445	0	7.52656	0.65705	0.65705
cpf1	1	25.0862	0	7.52387	0.662522	0.662522
cpf1	1	25.1279	0	7.52118	0.667708	0.667708
cpf1	1	25.1695	0	7.5185	0.672886	0.672886
cpf1	1	25.2112	0	7.51583	0.678056	0.678056
cpf1	1	25.2529	0	7.51317	0.683496	0.683496
cpf1	1	25.2945	0	7.51052	0.68865	0.68865
cpf1	1	25.3362	0	7.50787	0.693796	0.693796
cpf1	1	25.3779	0	7.50523	0.698934	0.698934
cpf1	1	25.4196	0	7.5026	0.70462	0.70462
cpf1	1	25.4612	0	7.49998	0.709742	0.709742
cpf1	1	25.5029	0	7.49737	0.714857	0.714857
cpf1	1	25.5446	0	7.49476	0.719963	0.719963
cpf1	1	25.5862	0	7.49216	0.725062	0.725062
cpf1	1	25.6279	0	7.48957	0.730431	0.730431
cpf1	1	25.6696	0	7.48699	0.735514	0.735514
cpf1	1	25.7113	0	7.48441	0.740867	0.740867
cpf1	1	25.7529	0	7.48184	0.745935	0.745935
cpf1	1	25.7946	0.025104	7.4803	0.750253	0.750253
cpf1	1	25.8363	0	7.47775	0.755308	0.755308
cpf1	1	25.8779	0	7.4752	0.760356	0.760356
cpf1	1	25.9196	0	7.47266	0.765396	0.765396
cpf1	1	25.9613	0	7.47013	0.770985	0.770985
cpf1	1	26.003	0	7.4676	0.77601	0.77601
cpf1	1	26.0446	0	7.46508	0.781027	0.781027
cpf1	1	26.0863	0	7.46257	0.786037	0.786037
cpf1	1	26.128	2.42711e-12	7.46007	0.791317	0.791317
cpf1	1	26.1696	0.0192486	7.45836	0.79553	0.79553
cpf1	1	26.2113	0.0202116	7.45669	0.799976	0.799976
cpf1	1	26.253	2.02986e-12	7.45421	0.805238	0.805238
cpf1	1	26.2947	0	7.45173	0.810215	0.810215
cpf1	1	26.3363	0	7.44926	0.815185	0.815185
cpf1	1	26.378	0	7.4468	0.820425	0.820425
cpf1	1	26.4197	0	7.44434	0.825658	0.825658
cpf1	1	26.4613	6.13851e-10	7.44189	0.830606	0.830606
cpf1	1	26.503	7.94717	7.76243	0.512569	0.512569
cpf1	1	26.5447	5.87426e-10	7.75903	0.51847	0.51847
cpf1	1	26.5864	0	7.75564	0.524917	0.524917
cpf1	1	26.628	2.75657e-10	7.75226	0.530798	0.530798
cpf1	1	26.6697	5.22344	7.96117	0.324386	0.324386
cpf1	1	26.7114	5.13907e-10	7.95717	0.33116	0.33116
cpf1	1	26.753	0	7.95319	0.337923	0.337923
cpf1	1	26.7947	0	7.94921	0.344397	0.344397
cpf1	1	26.8364	0	7.94525	0.350858	0.350858
cpf1	1	26.8781	0.0212146	7.94217	0.356723	0.356723
cpf1	1	26.9197	0	7.93823	0.363441	0.363441
cpf1	1	26.9614	0	7.9343	0.369869	0.369869
cpf1	1	27.0031	0	7.93038	0.376563	0.376563
cpf1	1	27.0447	0	7.92648	0.383246	0.383246
cpf1	1	27.0864	1.02836e-12	7.92258	0.389639	0.389639
cpf1	1	27.1281	0.0187009	7.91946	0.39526	0.39526
cpf1	1	27.1698	1.79843e-12	7.91559	0.402188	0.402188
cpf1	1	27.2114	0	7.91173	0.408548	0.408548
cpf1	1	27.2531	0	7.90788	0.414897	0.414897
cpf1	1	27.2948	0	7.90404	0.421512	0.421512
cpf1	1	27.3364	0	7.90022	0.428116	0.428116
cpf1	1	27.3781	0	7.8964	0.43443	0.43443
cpf1	1	27.4198	0	7.8926	0.441011	0.441011
cpf1	1	27.4615	0	7.88881	0.44758	0.44758
cpf1	1	27.5031	0	7.88503	0.45386	0.45386
cpf1	1	27.5448	0	7.88126	0.460129	0.460129
cpf1	1	27.5865	0	7.8775	0.466942	0.466942
cpf1	1	27.6281	7.63253	8.18395	0.162999	0.162999
cpf1	1	27.6698	0	8.17928	0.170164	0.170164
cpf1	1	27.7115	0	8.17463	0.17787	0.17787
cpf1	1	27.7532	0	8.16999	0.185007	0.185007
cpf1	1	27.7948	0	8.16537	0.19213	0.19213
cpf1	1	27.8365	0	8.16076	0.199795	0.199795
cpf1	1	27.8782	0	8.15616	0.206891	0.206891
cpf1	1	27.9198	0	8.15158	0.21425	0.21425
cpf1	1	27.9615	0	8.14702	0.221596	0.221596
cpf1	1	28.0032	0	8.14246	0.22865	0.22865
cpf1	1	28.0449	0	8.13792	0.235968	0.235968
cpf1	1	28.0865	0	8.13339	0.243273	0.243273
cpf1	1	28.1282	0	8.12888	0.250564	0.250564
cpf1	1	28.1699	0	8.12438	0.257564	0.257564
cpf1	1	28.2115	0	8.11989	0.264828	0.264828
cpf1	1	28.2532	0	8.11542	0.272079	0.272079
cpf1	1	28.2949	0.0237814	8.11193	0.278072	0.278072
cpf1	1	28.3366	0	8.10748	0.285577	0.285577
cpf1	1	28.3782	0	8.10304	0.292512	0.292512
cpf1	1	28.4199	0	8.09862	0.299435	0.299435
cpf1	1	28.4616	0	8.09421	0.3069	0.3069
cpf1	1	28.5032	0	8.08982	0.313795	0.313795
cpf1	1	28.5449	0	8.08543	0.320956	0.320956
cpf1	1	28.5866	8.82436	8.43969	-0.0305229	0.0305229
cpf1	1	28.6283	0	8.43426	-0.0223135	0.0223135
cpf1	1	28.6699	0	8.42884	-0.0143981	0.0143981
cpf1	1	28.7116	0	8.42344	-0.00622123	0.00622123
cpf1	1	28.7533	0	8.41806	0.00193949	0.00193949
cpf1	1	28.7949	0	8.41269	0.00980629	0.00980629
cpf1	1	28.8366	0	8.40734	0.0182126	0.0182126
cpf1	1	28.8783	0	8.40201	0.0260472	0.0260472
cpf1	1	28.92	0	8.39669	0.0341437	0.0341437
cpf1	1	28.9616	0	8.39139	0.0422242	0.0422242
cpf1	1	29.0033	0	8.3861	0.0502888	0.0502888
cpf1	1	29.045	0	8.38083	0.0580598	0.0580598
cpf1	1	29.0866	0	8.37557	0.0663705	0.0663705
cpf1	1	29.1283	0	8.37033	0.07411	0.07411
cpf1	1	29.17	0	8.36511	0.0821115	0.0821115
cpf1	1	29.2117	0	8.3599	0.0900973	0.0900973
cpf1	1	29.2533	0	8.35471	0.0980675	0.0980675
cpf1	1	29.295	0	8.34953	0.106022	0.106022
cpf1	1	29.3367	0	8.34437	0.113961	0.113961
cpf1	1	29.3783	0	8.33923	0.121607	0.121607
cpf1	1	29.42	0	8.3341	0.129793	0.129793
cpf1	1	29.4617	0	8.32898	0.137408	0.137408
cpf1	1	29.5034	0	8.32388	0.145286	0.145286
cpf1	1	29.545	0	8.3188	0.153148	0.153148
cpf1	1	29.5867	0	8.31373	0.160995	0.160995
cpf1	1	29.6284	0	8.30867	0.168549	0.168549
cpf1	1	29.67	5.64082	8.53288	-0.0526021	0.0526021
cpf1	1	29.7117	0	8.52717	-0.0441133	0.0441133
cpf1	1	29.7534	0	8.52147	-0.0356416	0.0356416
cpf1	1	29.7951	0	8.5158	-0.027187	0.027187
cpf1	1	29.8367	0	8.51014	-0.0190272	0.0190272
cpf1	1	29.8784	0	8.5045	-0.0103288	0.0103288
cpf1	1	29.9201	0	8.49887	-0.00220287	0.00220287
cpf1	1	29.9617	2.22817e-12	8.49326	0.00618397	0.00618397
cpf1	1	30.0034	0.0186547	8.48843	0.0137959	0.0137959
cpf1	1	30.0451	5.90043e-13	8.48285	0.0221514	0.0221514
cpf1	1	30.0868	0	8.47729	0.030768	0.030768
cpf1	1	30.1284	0	8.47174	0.0388123	0.0388123
cpf1	1	30.1701	3.95485e-13	8.46622	0.0471178	0.0471178
cpf1	1	30.2118	0.0203457	8.46153	0.0545799	0.0545799
cpf1	1	30.2534	2.6782e-12	8.45603	0.0628548	0.0628548
cpf1	1	30.2951	0	8.45055	0.0711133	0.0711133
cpf1	1	30.3368	0	8.44509	0.0793552	0.0793552
cpf1	1	30.3785	0.325272	8.45286	0.0743616	0.0743616
cpf1	1	30.4201	0	8.44739	0.0826105	0.0826105
cpf1	1	30.4618	0	8.44193	0.090843	0.090843
cpf1	1	30.5035	0	8.4365	0.0990592	0.0990592
cpf1	1	30.5451	0	8.43107	0.107259	0.107259
cpf1	1	30.5868	0	8.42567	0.115443	0.115443
cpf1	1	30.6285	0	8.42028	0.12361	0.12361
cpf1	1	30.6702	0	8.41491	0.131761	0.131761
cpf1	1	30.7118	0	8.40955	0.139896	0.139896
cpf1	1	30.7535	0	8.40421	0.148015	0.148015
cpf1	1	30.7952	0	8.39888	0.156118	0.156118
cpf1	1	30.8368	0	8.39357	0.164483	0.164483
cpf1	1	30.8785	2.48111e-12	8.38828	0.172277	0.172277
cpf1	1	30.9202	0.020029	8.38382	0.179518	0.179518
cpf1	1	30.9619	0.0191601	8.37933	0.187059	0.187059
cpf1	1	31.0035	1.97164e-12	8.37408	0.19481	0.19481
cpf1	1	31.0452	0	8.36884	0.2031	0.2031
cpf1	1	31.0869	0	8.36362	0.211097	0.211097
cpf1	1	31.1285	0	8.35842	0.218801	0.218801
cpf1	1	31.1702	0	8.35323	0.227044	0.227044
cpf1	1	31.2119	0	8.34806	0.234995	0.234995
cpf1	1	31.2536	0	8.3429	0.242929	0.242929
cpf1	1	31.2952	0	8.33776	0.250849	0.250849
cpf1	1	31.3369	0	8.33264	0.258753	0.258753
cpf1	1	31.3786	0	8.32753	0.266641	0.266641
cpf1	1	31.4202	0	8.32243	0.274514	0.274514
cpf1	1	31.4619	0	8.31735	0.28265	0.28265
cpf1	1	31.5036	0	8.31229	0.290493	0.290493
cpf1	1	31.5453	0	8.30724	0.298042	0.298042
cpf1	1	31.5869	0	8.3022	0.306132	0.306132
cpf1	1	31.6286	0	8.29718	0.31393	0.31393
cpf1	1	31.6703	0	8.29218	0.321712	0.321712
cpf1	1	31.7119	0	8.28719	0.329479	0.329479
cpf1	1	31.7536	0	8.28221	0.337509	0.337509
cpf1	1	31.7953	0	8.27725	0.345246	0.345246
cpf1	1	31.837	0	8.27231	0.352691	0.352691
cpf1	1	31.8786	0	8.26738	0.360676	0.360676
cpf1	1	31.9203	0	8.26246	0.368369	0.368369
cpf1	1	31.962	0	8.25756	0.376325	0.376325
cpf1	1	32.0036	0	8.25268	0.383711	0.383711
cpf1	1	32.0453	0	8.24781	0.39136	0.39136
cpf1	1	32.087	0	8.24295	0.399272	0.399272
cpf1	1	32.1287	0	8.23811	0.406891	0.406891
cpf1	1	32.1703	0	8.23328	0.414496	0.414496
cpf1	1	32.212	0	8.22847	0.422087	0.422087
cpf1	1	32.2537	0.0219649	8.22456	0.429048	0.429048
cpf1	1	32.2953	0	8.21978	0.436613	0.436613
cpf1	1	32.337	0	8.215	0.444163	0.444163
cpf1	1	32.3787	0	8.21025	0.451699	0.451699
cpf1	1	32.4204	7.3008e-10	8.2055	0.45922	0.45922
cpf1	1	32.462	6.88379	8.48053	0.187245	0.187245
cpf1	1	32.5037	3.09873e-10	8.47498	0.195576	0.195576
cpf1	1	32.5454	0	8.46944	0.203892	0.203892
cpf1	1	32.587	0	8.46392	0.21219	0.21219
cpf1	1	32.6287	0	8.45842	0.220472	0.220472
cpf1	1	32.6704	0	8.45293	0.229016	0.229016
cpf1	1	32.7121	0	8.44746	0.237265	0.237265
cpf1	1	32.7537	0	8.442	0.245775	0.245775
cpf1	1	32.7954	0	8.43656	0.253714	0.253714
cpf1	1	32.8371	0	8.43114	0.262192	0.262192
cpf1	1	32.8787	0	8.42574	0.270375	0.270375
cpf1	1	32.9204	0	8.42035	0.278543	0.278543
cpf1	1	32.9621	0	8.41497	0.286972	0.286972
cpf1	1	33.0038	0	8.40961	0.29483	0.29483
cpf1	1	33.0454	0	8.40427	0.303227	0.303227
cpf1	1	33.0871	1.54136e-13	8.39895	0.31133	0.31133
cpf1	1	33.1288	0.0188326	8.3944	0.31893	0.31893
cpf1	1	33.1704	0	8.38911	0.327003	0.327003
cpf1	1	33.2121	0	8.38383	0.335061	0.335061
cpf1	1	33.2538	0	8.37856	0.343381	0.343381
cpf1	1	33.2955	0	8.37332	0.351129	0.351129
cpf1	1	33.3371	0	8.36808	0.359418	0.359418
cpf1	1	33.3788	0	8.36287	0.367412	0.367412
cpf1	1	33.4205	0	8.35766	0.375669	0.375669
cpf1	1	33.4621	0	8.35248	0.383633	0.383633
cpf1	1	33.5038	0	8.34731	0.391858	0.391858
cpf1	1	33.5455	0	8.34215	0.399791	0.399791
cpf1	1	33.5872	0	8.33701	0.407708	0.407708
cpf1	1	33.6288	0	8.33189	0.41561	0.41561
cpf1	1	33.6705	0	8.32678	0.423496	0.423496
cpf1	1	33.7122	0	8.32169	0.431644	0.431644
cpf1	1	33.7538	0	8.31661	0.4395	0.4395
cpf1	1	33.7955	0	8.31155	0.447618	0.447618
cpf1	1	33.8372	0	8.3065	0.455444	0.455444
cpf1	1	33.8789	0	8.30147	0.463532	0.463532
cpf1	1	33.9205	0	8.29645	0.471327	0.471327
cpf1	1	33.9622	0	8.29145	0.479384	0.479384
cpf1	1	34.0039	0	8.28646	0.487149	0.487149
cpf1	1	34.0455	0	8.28149	0.494899	0.494899
cpf1	1	34.0872	0	8.27653	0.502635	0.502635
cpf1	1	34.1289	0	8.27159	0.510355	0.510355
cpf1	1	34.1706	0	8.26666	0.518338	0.518338
cpf1	1	34.2122	0	8.26175	0.526029	0.526029
cpf1	1	34.2539	2.77445e-12	8.25685	0.533983	0.533983
cpf1	1	34.2956	0.0241415	8.25295	0.540663	0.540663
cpf1	1	34.3372	8.72676e-13	8.24808	0.54859	0.54859
cpf1	1	34.3789	0	8.24322	0.556225	0.556225
cpf1	1	34.4206	0	8.23838	0.563846	0.563846
cpf1	1	34.4623	0	8.23355	0.571729	0.571729
cpf1	1	34.5039	0	8.22873	0.579321	0.579321
cpf1	1	34.5456	0	8.22394	0.587175	0.587175
cpf1	1	34.5873	0	8.21915	0.594738	0.594738
cpf1	1	34.6289	0	8.21438	0.602564	0.602564
cpf1	1	34.6706	0	8.20962	0.610098	0.610098
cpf1	1	34.7123	0	8.20488	0.617896	0.617896
cpf1	1	34.754	0	8.20015	0.625401	0.625401
cpf1	1	34.7956	0	8.19544	0.63317	0.63317
cpf1	1	34.8373	0.0235172	8.1917	0.639692	0.639692
cpf1	1	34.879	0.0215734	8.18789	0.646559	0.646559
cpf1	1	34.9206	0	8.18321	0.654013	0.654013
cpf1	1	34.9623	0	8.17855	0.661454	0.661454
cpf1	1	35.004	0	8.1739	0.669158	0.669158
cpf1	1	35.0457	1.26802e-12	8.16926	0.676571	0.676571
cpf1	1	35.0873	0.0185915	8.1654	0.683491	0.683491
cpf1	1	35.129	1.54382e-12	8.16079	0.690879	0.690879
cpf1	1	35.1707	0	8.15619	0.69853	0.69853
cpf1	1	35.2123	0	8.15161	0.705889	0.705889
cpf1	1	35.254	0	8.14704	0.713513	0.713513
cpf1	1	35.2957	0	8.14249	0.720845	0.720845
cpf1	1	35.3374	0	8.13795	0.728441	0.728441
cpf1	1	35.379	0	8.13342	0.735746	0.735746
cpf1	1	35.4207	0	8.12891	0.743315	0.743315
cpf1	1	35.4624	0	8.12441	0.750593	0.750593
cpf1	1	35.504	0	8.11992	0.758135	0.758135
cpf1	1	35.5457	0	8.11545	0.765385	0.765385
cpf1	1	35.5874	0	8.11099	0.772623	0.772623
cpf1	1	35.6291	0	8.10654	0.780125	0.780125
cpf1	1	35.6707	1.48454e-10	8.10211	0.787335	0.787335
cpf1	1	35.7124	3.2366	8.22923	0.663274	0.663274
cpf1	1	35.7541	3.39955e-10	8.22443	0.670852	0.670852
cpf1	1	35.7957	0	8.21964	0.678694	0.678694
cpf1	1	35.8374	0	8.21487	0.686244	0.686244
cpf1	1	35.8791	0	8.21011	0.694057	0.694057
cpf1	1	35.9208	0	8.20537	0.701856	0.701856
cpf1	1	35.9624	0	8.20064	0.70964	0.70964
cpf1	1	36.0041	0	8.19592	0.717133	0.717133
cpf1	1	36.0458	0	8.19122	0.72489	0.72489
cpf1	1	36.0874	0.0186144	8.18729	0.731598	0.731598
cpf1	1	36.1291	0	8.18262	0.739328	0.739328
cpf1	1	36.1708	0	8.17796	0.746767	0.746767
cpf1	1	36.2125	0	8.17331	0.754469	0.754469
cpf1	1	36.2541	0	8.16868	0.76188	0.76188
cpf1	1	36.2958	0	8.16406	0.769277	0.769277
cpf1	1	36.3375	0	8.15945	0.776938	0.776938
cpf1	1	36.3791	0	8.15486	0.784585	0.784585
cpf1	1	36.4208	0	8.15028	0.792219	0.792219
cpf1	1	36.4625	0	8.14572	0.79956	0.79956
cpf1	1	36.5042	0	8.14117	0.807166	0.807166
cpf1	1	36.5458	0	8.13663	0.814481	0.814481
cpf1	1	36.5875	0	8.13211	0.822059	0.822059
cpf1	1	36.6292	0	8.1276	0.829347	0.829347
cpf1	1	36.6708	0	8.1231	0.836898	0.836898
cpf1	1	36.7125	3.20846	8.24901	0.714043	0.714043
cpf1	1	36.7542	0	8.24415	0.721959	0.721959
cpf1	1	36.7959	0	8.23931	0.729582	0.729582
cpf1	1	36.8375	0	8.23448	0.737468	0.737468
cpf1	1	36.8792	0	8.22966	0.745062	0.745062
cpf1	1	36.9209	0	8.22486	0.75292	0.75292
cpf1	1	36.9625	0	8.22007	0.760485	0.760485
cpf1	1	37.0042	0	8.2153	0.768592	0.768592
cpf1	1	37.0459	9.78824e-13	8.21054	0.776129	0.776129
cpf1	1	37.0876	0.0186381	8.20655	0.783171	0.783171
cpf1	1	37.1292	1.83371e-12	8.20182	0.790682	0.790682
cpf1	1	37.1709	0	8.1971	0.798178	0.798178
cpf1	1	37.2126	0	8.1924	0.805938	0.805938
cpf1	1	37.2542	0	8.1877	0.813684	0.813684
cpf1	1	37.2959	0	8.18303	0.821416	0.821416
cpf1	1	37.3376	0	8.17837	0.828856	0.828856
cpf1	1	37.3793	0	8.17372	0.83656	0.83656
cpf1	1	37.4209	0	8.16908	0.843972	0.843972
cpf1	1	37.4626	0	8.16446	0.851648	0.851648
cpf1	1	37.5043	0	8.15986	0.85931	0.85931
cpf1	1	37.5459	0	8.15526	0.866958	0.866958
cpf1	1	37.5876	0	8.15069	0.874315	0.874315
cpf1	1	37.6293	0	8.14612	0.881935	0.881935
cpf1	1	37.671	0	8.14157	0.889265	0.889265
cpf1	1	37.7126	0	8.13703	0.897136	0.897136
cpf1	1	37.7543	0	8.13251	0.904438	0.904438
cpf1	1	37.796	0	8.128	0.912004	0.912004
cpf1	1	37.8376	0	8.1235	0.919279	0.919279
cpf1	1	37.8793	0	8.11901	0.926819	0.926819
cpf1	1	37.921	0	8.11454	0.934345	0.934345
cpf1	1	37.9627	0	8.11009	0.941857	0.941857
cpf1	1	38.0043	0	8.10564	0.949078	0.949078
cpf1	1	38.046	0	8.10121	0.956564	0.956564
cpf1	1	38.0877	0	8.0968	0.964037	0.964037
cpf1	1	38.1293	0	8.09239	0.971496	0.971496
cpf1	1	38.171	0	8.088	0.978664	0.978664
cpf1	1	38.2127	0	8.08363	0.986097	0.986097
cpf1	1	38.2544	0	8.07926	0.993517	0.993517
cpf1	1	38.296	2.09184e-13	8.07491	1.00092	1.00092
cpf1	1	38.3377	0.0261023	8.07163	1.00698	1.00698
cpf1	1	38.3794	0	8.0673	1.01436	1.01436
cpf1	1	38.421	0	8.06299	1.02173	1.02173
cpf1	1	38.4627	0	8.05869	1.02881	1.02881
cpf1	1	38.5044	0	8.0544	1.03616	1.03616
cpf1	1	38.5461	0	8.05012	1.04321	1.04321
cpf1	1	38.5877	0	8.04586	1.05081	1.05081
cpf1	1	38.6294	0	8.04161	1.05784	1.05784
cpf1	1	38.6711	0	8.03737	1.06513	1.06513
cpf1	1	38.7127	0	8.03314	1.07214	1.07214
cpf1	1	38.7544	0	8.02893	1.07968	1.07968
cpf1	1	38.7961	0	8.02473	1.08666	1.08666
cpf1	1	38.8378	2.98483e-12	8.02054	1.0939	1.0939
cpf1	1	38.8794	0.0217726	8.01725	1.10025	1.10025
cpf1	1	38.9211	3.08137e-13	8.01309	1.10747	1.10747
cpf1	1	38.9628	0	8.00893	1.1144	1.1144
cpf1	1	39.0044	2.0993e-12	8.00479	1.1216	1.1216
cpf1	1	39.0461	0.0186543	8.00142	1.12802	1.12802
cpf1	1	39.0878	7.18852e-13	7.99731	1.13519	1.13519
cpf1	1	39.1295	0	7.9932	1.14208	1.14208
cpf1	1	39.1711	0	7.98911	1.1495	1.1495
cpf1	1	39.2128	0	7.98503	1.15636	1.15636
cpf1	1	39.2545	0	7.98096	1.16349	1.16349
cpf1	1	39.2961	0	7.9769	1.1706	1.1706
cpf1	1	39.3378	7.57136e-11	7.97286	1.1777	1.1777
cpf1	1	39.3795	1.18727	8.01708	1.13626	1.13626
cpf1	1	39.4212	1.03853e-10	8.01291	1.14375	1.14375
cpf1	1	39.4628	0	8.00876	1.15068	1.15068
cpf1	1	39.5045	0	8.00462	1.15788	1.15788
cpf1	1	39.5462	0	8.00049	1.16506	1.16506
cpf1	1	39.5878	0	7.99638	1.17223	1.17223
cpf1	1	39.6295	0	7.99227	1.17911	1.17911
cpf1	1	39.6712	0	7.98818	1.18654	1.18654
cpf1	1	39.7129	0	7.98411	1.19339	1.19339
cpf1	1	39.7545	0	7.98004	1.20052	1.20052
cpf1	1	39.7962	0	7.97599	1.20762	1.20762
cpf1	1	39.8379	0	7.97195	1.21472	1.21472
cpf1	1	39.8795	0	7.96792	1.22153	1.22153
cpf1	1	39.9212	0.0203628	7.96473	1.22805	1.22805
cpf1	1	39.9629	0	7.96072	1.23484	1.23484
cpf1	1	40.0046	0	7.95672	1.24189	1.24189
cpf1	1	40.0462	0	7.95274	1.24893	1.24893
cpf1	1	40.0879	0	7.94877	1.25596	1.25596
cpf1	1	40.1296	0	7.94481	1.26269	1.26269
cpf1	1	40.1712	0	7.94086	1.2697	1.2697
cpf1	1	40.2129	0	7.93692	1.27669	1.27669
cpf1	1	40.2546	0	7.933	1.28367	1.28367
cpf1	1	40.2963	0	7.92909	1.29064	1.29064
cpf1	1	40.3379	0	7.92519	1.29731	1.29731
cpf1	1	40.3796	6.0475e-10	7.9213	1.30454	1.30454
cpf1	1	40.4213	5.07396	8.12363	1.10498	1.10498
cpf1	1	40.4629	1.61786e-10	8.11914	1.1128	1.1128
cpf1	1	40.5046	0	8.11467	1.12005	1.12005
cpf1	1	40.5463	0	8.11021	1.12756	1.12756
cpf1	1	40.588	1.77314e-10	8.10577	1.13506	1.13506
cpf1	1	40.6296	9.20262	8.47534	0.76855	0.76855
cpf1	1	40.6713	1.21295e-09	8.4698	0.777144	0.777144
cpf1	1	40.713	0	8.46428	0.785721	0.785721
cpf1	1	40.7546	0	8.45877	0.794004	0.794004
cpf1	1	40.7963	0	8.45328	0.802827	0.802827
cpf1	1	40.838	2.65981e-12	8.44781	0.811077	0.811077
cpf1	1	40.8797	0.021878	8.44325	0.818977	0.818977
cpf1	1	40.9213	6.49097e-13	8.4378	0.827197	0.827197
cpf1	1	40.963	0	8.43238	0.835679	0.835679
cpf1	1	41.0047	0	8.42697	0.844144	0.844144
cpf1	1	41.0463	0	8.42157	0.852593	0.852593
cpf1	1	41.088	0	8.4162	0.861026	0.861026
cpf1	1	41.1297	0	8.41084	0.869443	0.869443
cpf1	1	41.1714	0	8.40549	0.877843	0.877843
cpf1	1	41.213	0	8.40016	0.886228	0.886228
cpf1	1	41.2547	0	8.39485	0.894597	0.894597
cpf1	1	41.2964	0	8.38955	0.902949	0.902949
cpf1	1	41.338	0	8.38427	0.911009	0.911009
cpf1	1	41.3797	0	8.379	0.919607	0.919607
cpf1	1	41.4214	0	8.37375	0.927635	0.927635
cpf1	1	41.4631	9.6542e-10	8.36852	0.936202	0.936202
cpf1	1	41.5047	9.7284	8.75867	0.548831	0.548831
cpf1	1	41.5464	5.05933e-10	8.75228	0.558553	0.558553
cpf1	1	41.5881	0	8.74591	0.567699	0.567699
cpf1	1	41.6297	0	8.73956	0.577382	0.577382
cpf1	1	41.6714	0	8.73323	0.58649	0.58649
cpf1	1	41.7131	0	8.72692	0.596135	0.596135
cpf1	1	41.7548	0	8.72063	0.605206	0.605206
cpf1	1	41.7964	0	8.71435	0.614813	0.614813
cpf1	1	41.8381	0	8.7081	0.623846	0.623846
cpf1	1	41.8798	0	8.70186	0.633416	0.633416
cpf1	1	41.9214	0	8.69564	0.642411	0.642411
cpf1	1	41.9631	0	8.68945	0.651666	0.651666
cpf1	1	42.0048	0	8.68327	0.660902	0.660902
cpf1	1	42.0465	0	8.6771	0.669841	0.669841
cpf1	1	42.0881	0	8.67096	0.679318	0.679318
cpf1	1	42.1298	0	8.66483	0.688221	0.688221
cpf1	1	42.1715	0	8.65873	0.697661	0.697661
cpf1	1	42.2131	0	8.65264	0.706527	0.706527
cpf1	1	42.2548	0	8.64657	0.71593	0.71593
cpf1	1	42.2965	0	8.64052	0.725037	0.725037
cpf1	1	42.3382	0	8.63448	0.734127	0.734127
cpf1	1	42.3798	0	8.62847	0.743198	0.743198
cpf1	1	42.4215	0	8.62247	0.752251	0.752251
cpf1	1	42.4632	0	8.61649	0.761286	0.761286
cpf1	1	42.5048	0	8.61053	0.770303	0.770303
cpf1	1	42.5465	0	8.60459	0.779303	0.779303
cpf1	1	42.5882	0	8.59866	0.788284	0.788284
cpf1	1	42.6299	0	8.59275	0.797248	0.797248
cpf1	1	42.6715	5.44609e-10	8.58686	0.806194	0.806194
cpf1	1	42.7132	4.18061	8.75089	0.645221	0.645221
cpf1	1	42.7549	8.69662e-11	8.74453	0.654641	0.654641
cpf1	1	42.7965	0.0258998	8.73923	0.662989	0.662989
cpf1	1	42.8382	0.0240176	8.73388	0.671398	0.671398
cpf1	1	42.8799	0	8.72757	0.680768	0.680768
cpf1	1	42.9216	0	8.72127	0.690118	0.690118
cpf1	1	42.9632	0	8.715	0.699449	0.699449
cpf1	1	43.0049	1.52569e-12	8.70874	0.709039	0.709039
cpf1	1	43.0466	0.0187584	8.70326	0.717293	0.717293
cpf1	1	43.0882	1.30819e-12	8.69704	0.726848	0.726848
cpf1	1	43.1299	0	8.69084	0.735829	0.735829
cpf1	1	43.1716	0	8.68465	0.745347	0.745347
cpf1	1	43.2133	0	8.67849	0.754291	0.754291
cpf1	1	43.2549	0	8.67234	0.763772	0.763772
cpf1	1	43.2966	0	8.66621	0.772679	0.772679
cpf1	1	43.3383	0	8.6601	0.782123	0.782123
cpf1	1	43.3799	0	8.65401	0.791271	0.791271
cpf1	1	43.4216	0	8.64793	0.8004	0.8004
cpf1	1	43.4633	0	8.64188	0.809512	0.809512
cpf1	1	43.505	0	8.63584	0.818327	0.818327
cpf1	1	43.5466	0	8.62982	0.82768	0.82768
cpf1	1	43.5883	0	8.62382	0.836738	0.836738
cpf1	1	43.63	0	8.61783	0.845777	0.845777
cpf1	1	43.6716	0	8.61187	0.854798	0.854798
cpf1	1	43.7133	0	8.60592	0.863801	0.863801
cpf1	1	43.755	0.706791	8.62872	0.844063	0.844063
cpf1	1	43.7967	0	8.62272	0.853394	0.853394
cpf1	1	43.8383	0	8.61674	0.862152	0.862152
cpf1	1	43.88	0.0220418	8.61167	0.870552	0.870552
cpf1	1	43.9217	0.0205319	8.60656	0.878443	0.878443
cpf1	1	43.9633	0	8.60063	0.887708	0.887708
cpf1	1	44.005	0	8.59471	0.896678	0.896678
cpf1	1	44.0467	0	8.58881	0.90563	0.90563
cpf1	1	44.0884	0	8.58294	0.914564	0.914564
cpf1	1	44.13	0	8.57707	0.923481	0.923481
cpf1	1	44.1717	0	8.57123	0.93238	0.93238
cpf1	1	44.2134	2.55618e-12	8.56541	0.941539	0.941539
cpf1	1	44.255	0.0227141	8.56052	0.949202	0.949202
cpf1	1	44.2967	8.75299e-13	8.55473	0.95833	0.95833
cpf1	1	44.3384	0	8.54895	0.967162	0.967162
cpf1	1	44.3801	0	8.54319	0.975976	0.975976
cpf1	1	44.4217	0	8.53745	0.984774	0.984774
cpf1	1	44.4634	0	8.53172	0.993554	0.993554
cpf1	1	44.5051	0	8.52602	1.00232	1.00232
cpf1	1	44.5467	0	8.52033	1.01106	1.01106
cpf1	1	44.5884	0	8.51465	1.01979	1.01979
cpf1	1	44.6301	9.68464	8.90258	0.634915	0.634915
cpf1	1	44.6718	0	8.89577	0.645068	0.645068
cpf1	1	44.7134	0	8.88897	0.654645	0.654645
cpf1	1	44.7551	0	8.88219	0.664757	0.664757
cpf1	1	44.7968	0	8.87543	0.67457	0.67457
cpf1	1	44.8384	0.0241473	8.86967	0.683382	0.683382
cpf1	1	44.8801	0	8.86295	0.693159	0.693159
cpf1	1	44.9218	0	8.85625	0.703193	0.703193
cpf1	1	44.9635	0	8.84957	0.712651	0.712651
cpf1	1	45.0051	0	8.84291	0.722645	0.722645
cpf1	1	45.0468	0	8.83627	0.732341	0.732341
cpf1	1	45.0885	0	8.82965	0.742017	0.742017
cpf1	1	45.1301	0	8.82305	0.751673	0.751673
cpf1	1	45.1718	0	8.81647	0.761587	0.761587
cpf1	1	45.2135	0	8.80991	0.770926	0.770926
cpf1	1	45.2552	0.0227882	8.80429	0.779875	0.779875
cpf1	1	45.2968	0	8.79777	0.789455	0.789455
cpf1	1	45.3385	0	8.79126	0.798738	0.798738
cpf1	1	45.3802	0	8.78478	0.808557	0.808557
cpf1	1	45.4218	0	8.77831	0.818079	0.818079
cpf1	1	45.4635	0	8.77186	0.827581	0.827581
cpf1	1	45.5052	0	8.76544	0.837064	0.837064
cpf1	1	45.5469	0	8.75903	0.846806	0.846806
cpf1	1	45.5885	0	8.75264	0.85625	0.85625
cpf1	1	45.6302	0	8.74627	0.865676	0.865676
cpf1	1	45.6719	0	8.73992	0.875082	0.875082
cpf1	1	45.7135	0	8.73359	0.884747	0.884747
cpf1	1	45.7552	0	8.72727	0.893837	0.893837
cpf1	1	45.7969	0	8.72098	0.903465	0.903465
cpf1	1	45.8386	0	8.7147	0.912795	0.912795
cpf1	1	45.8802	0	8.70845	0.922385	0.922385
cpf1	1	45.9219	0	8.70221	0.9314	0.9314
cpf1	1	45.9636	0	8.69599	0.940952	0.940952
cpf1	1	46.0052	0	8.68979	0.950207	0.950207
cpf1	1	46.0469	0	8.68361	0.959166	0.959166
cpf1	1	46.0886	0	8.67745	0.968663	0.968663
cpf1	1	46.1303	0	8.6713	0.977863	0.977863
cpf1	1	46.1719	0.0199355	8.66599	0.986512	0.986512
cpf1	1	46.2136	0	8.65988	0.9954	0.9954
cpf1	1	46.2553	0	8.65379	1.00482	1.00482
cpf1	1	46.2969	0	8.64771	1.01395	1.01395
cpf1	1	46.3386	0	8.64166	1.02334	1.02334
cpf1	1	46.3803	0	8.63562	1.03216	1.03216
cpf1	1	46.422	0	8.6296	1.04151	1.04151
cpf1	1	46.4636	0	8.6236	1.05057	1.05057
cpf1	1	46.5053	0	8.61762	1.05988	1.05988
cpf1	1	46.547	0	8.61165	1.06863	1.06863
cpf1	1	46.5886	0	8.60571	1.07763	1.07763
cpf1	1	46.6303	0	8.59978	1.08689	1.08689
cpf1	1	46.672	0	8.59386	1.09586	1.09586
cpf1	1	46.7137	0	8.58797	1.10481	1.10481
cpf1	1	46.7553	0	8.58209	1.11374	1.11374
cpf1	1	46.797	0	8.57624	1.12293	1.12293
cpf1	1	46.8387	0	8.57039	1.13183	1.13183
cpf1	1	46.8803	0	8.56457	1.14071	1.14071
cpf1	1	46.922	0	8.55877	1.14957	1.14957
cpf1	1	46.9637	0	8.55298	1.15869	1.15869
cpf1	1	47.0054	9.49436e-13	8.54721	1.16752	1.16752
cpf1	1	47.047	0.0188752	8.54222	1.17556	1.17556
cpf1	1	47.0887	1.90853e-12	8.53648	1.18435	1.18435
cpf1	1	47.1304	0	8.53076	1.19313	1.19313
cpf1	1	47.172	0	8.52505	1.20217	1.20217
cpf1	1	47.2137	0	8.51937	1.21091	1.21091
cpf1	1	47.2554	0	8.51369	1.21964	1.21964
cpf1	1	47.2971	0	8.50804	1.22835	1.22835
cpf1	1	47.3387	3.34385e-12	8.5024	1.23732	1.23732
cpf1	1	47.3804	2.45134	8.59641	1.14637	1.14637
cpf1	1	47.4221	0	8.59051	1.1556	1.1556
cpf1	1	47.4637	0	8.58462	1.16427	1.16427
cpf1	1	47.5054	0	8.57876	1.17346	1.17346
cpf1	1	47.5471	0	8.57291	1.18237	1.18237
cpf1	1	47.5888	0	8.56708	1.19126	1.19126
cpf1	1	47.6304	0	8.56126	1.2004	1.2004
cpf1	1	47.6721	0	8.55547	1.20898	1.20898
cpf1	1	47.7138	0	8.54969	1.21809	1.21809
cpf1	1	47.7554	0	8.54393	1.22691	1.22691
cpf1	1	47.7971	0	8.53818	1.23598	1.23598
cpf1	1	47.8388	0	8.53246	1.24477	1.24477
cpf1	1	47.8805	0	8.52675	1.25353	1.25353
cpf1	1	47.9221	1.07527e-12	8.52105	1.26228	1.26228
cpf1	1	47.9638	0.0197067	8.51618	1.27049	1.27049
cpf1	1	48.0055	1.89852e-12	8.51052	1.2792	1.2792
cpf1	1	48.0471	0	8.50488	1.2879	1.2879
cpf1	1	48.0888	0	8.49925	1.29686	1.29686
cpf1	1	48.1305	0	8.49364	1.30525	1.30525
cpf1	1	48.1722	0	8.48804	1.31418	1.31418
cpf1	1	48.2138	1.87245e-12	8.48247	1.32281	1.32281
cpf1	1	48.2555	0.0230219	8.47784	1.33077	1.33077
cpf1	1	48.2972	1.60552e-12	8.4723	1.33937	1.33937
cpf1	1	48.3388	0	8.46677	1.34823	1.34823
cpf1	1	48.3805	0	8.46126	1.35652	1.35652
cpf1	1	48.4222	0	8.45576	1.36535	1.36535
cpf1	1	48.4639	0	8.45028	1.37389	1.37389
cpf1	1	48.5055	0	8.44482	1.38241	1.38241
cpf1	1	48.5472	0	8.43937	1.39119	1.39119
cpf1	1	48.5889	0	8.43394	1.39967	1.39967
cpf1	1	48.6305	0	8.42852	1.40842	1.40842
cpf1	1	48.6722	0	8.42313	1.4166	1.4166
cpf1	1	48.7139	0	8.41774	1.42531	1.42531
cpf1	1	48.7556	0	8.41238	1.43373	1.43373
cpf1	1	48.7972	0	8.40703	1.44242	1.44242
cpf1	1	48.8389	0	8.40169	1.45081	1.45081
cpf1	1	48.8806	0	8.39638	1.45918	1.45918
cpf1	1	48.9222	0	8.39107	1.46781	1.46781
cpf1	1	48.9639	0	8.38579	1.47588	1.47588
cpf1	1	49.0056	0	8.38052	1.48448	1.48448
cpf1	1	49.0473	0	8.37526	1.49279	1.49279
cpf1	1	49.0889	0	8.37003	1.50136	1.50136
cpf1	1	49.1306	1.71876e-12	8.3648	1.50964	1.50964
cpf1	1	49.1723	0.0200798	8.36041	1.51709	1.51709
cpf1	1	49.2139	1.31475e-12	8.35522	1.52562	1.52562
cpf1	1	49.2556	3.4534e-12	8.35004	1.53385	1.53385
cpf1	1	49.2973	0.025222	8.3459	1.54104	1.54104
cpf1	1	49.339	3.61251e-13	8.34075	1.54925	1.54925
cpf1	1	49.3806	0	8.33562	1.55772	1.55772
cpf1	1	49.4223	0	8.3305	1.56589	1.56589
cpf1	1	49.464	0	8.32539	1.57433	1.57433
cpf1	1	49.5056	0	8.3203	1.58247	1.58247
cpf1	1	49.5473	11.1774	8.76948	1.13635	1.13635
cpf1	1	49.589	0	8.76306	1.1461	1.1461
cpf1	1	49.6307	0	8.75666	1.15556	1.15556
cpf1	1	49.6723	0	8.75028	1.16528	1.16528
cpf1	1	49.714	0	8.74392	1.17442	1.17442
cpf1	1	49.7557	0	8.73757	1.18409	1.18409
cpf1	1	49.7973	0	8.73125	1.19347	1.19347
cpf1	1	49.839	0	8.72494	1.20283	1.20283
cpf1	1	49.8807	0	8.71866	1.21245	1.21245
cpf1	1	49.9223	0	8.71239	1.22178	1.22178
cpf1	1	49.964	0	8.70614	1.23136	1.23136
cpf1	1	50.0057	0	8.69991	1.24065	1.24065
cpf1	1	50.0474	0	8.6937	1.25019	1.25019
cpf1	1	50.089	0	8.6875	1.25944	1.25944
cpf1	1	50.1307	0	8.68133	1.26867	1.26867
cpf1	1	50.1724	0	8.67517	1.27816	1.27816
cpf1	1	50.214	0	8.66904	1.28735	1.28735
cpf1	1	50.2557	0	8.66292	1.29653	1.29653
cpf1	1	50.2974	0	8.65682	1.30568	1.30568
cpf1	1	50.3391	0	8.65073	1.3151	1.3151
cpf1	1	50.3807	0	8.64467	1.32422	1.32422
cpf1	1	50.4224	0	8.63862	1.33332	1.33332
cpf1	1	50.4641	0	8.63259	1.34268	1.34268
cpf1	1	50.5057	0	8.62658	1.35175	1.35175
cpf1	1	50.5474	0	8.62059	1.36107	1.36107
cpf1	1	50.5891	0	8.61462	1.3701	1.3701
cpf1	1	50.6308	10.3238	9.02823	0.959828	0.959828
cpf1	1	50.6724	0	9.02103	0.970079	0.970079
cpf1	1	50.7141	0	9.01386	0.980309	0.980309
cpf1	1	50.7558	0	9.0067	0.990796	0.990796
cpf1	1	50.7974	0	8.99957	1.00098	1.00098
cpf1	1	50.8391	0	8.99246	1.01143	1.01143
cpf1	1	50.8808	0	8.98537	1.02157	1.02157
cpf1	1	50.9225	0	8.97831	1.03197	1.03197
cpf1	1	50.9641	0	8.97126	1.04207	1.04207
cpf1	1	51.0058	0	8.96423	1.05215	1.05215
cpf1	1	51.0475	0	8.95723	1.06249	1.06249
cpf1	1	51.0891	0	8.95025	1.07225	1.07225
cpf1	1	51.1308	0	8.94329	1.08255	1.08255
cpf1	1	51.1725	0	8.93634	1.09255	1.09255
cpf1	1	51.2142	0	8.92942	1.10252	1.10252
cpf1	1	51.2558	0.0232698	8.92347	1.11181	1.11181
cpf1	1	51.2975	0	8.91659	1.12175	1.12175
cpf1	1	51.3392	0	8.90973	1.13194	1.13194
cpf1	1	51.3808	0	8.90288	1.14184	1.14184
cpf1	1	51.4225	0	8.89606	1.15199	1.15199
cpf1	1	51.4642	0	8.88926	1.16185	1.16185
cpf1	1	51.5059	0	8.88249	1.17168	1.17168
cpf1	1	51.5475	0	8.87573	1.18177	1.18177
cpf1	1	51.5892	0	8.86899	1.19157	1.19157
cpf1	1	51.6309	0	8.86227	1.20162	1.20162
cpf1	1	51.6725	0	8.85557	1.21137	1.21137
cpf1	1	51.7142	0	8.84889	1.22111	1.22111
cpf1	1	51.7559	0	8.84223	1.2311	1.2311
cpf1	1	51.7976	0	8.8356	1.24079	1.24079
cpf1	1	51.8392	0	8.82898	1.25075	1.25075
cpf1	1	51.8809	0	8.82238	1.2604	1.2604
cpf1	1	51.9226	0	8.8158	1.27031	1.27031
cpf1	1	51.9642	0	8.80924	1.27993	1.27993
cpf1	1	52.0059	0	8.8027	1.28952	1.28952
cpf1	1	52.0476	0	8.79618	1.29938	1.29938
cpf1	1	52.0893	0	8.78968	1.30893	1.30893
cpf1	1	52.1309	0	8.7832	1.31875	1.31875
cpf1	1	52.1726	0	8.77674	1.32826	1.32826
cpf1	1	52.2143	0	8.7703	1.33776	1.33776
cpf1	1	52.2559	0	8.76387	1.34752	1.34752
cpf1	1	52.2976	0.0254402	8.7585	1.35594	1.35594
cpf1	1	52.3393	0	8.75212	1.36566	1.36566
cpf1	1	52.381	0	8.74575	1.37509	1.37509
cpf1	1	52.4226	0	8.7394	1.38449	1.38449
cpf1	1	52.4643	0	8.73307	1.39415	1.39415
cpf1	1	52.506	0	8.72676	1.40352	1.40352
cpf1	1	52.5476	0	8.72046	1.41342	1.41342
cpf1	1	52.5893	0	8.71419	1.42275	1.42275
cpf1	1	52.631	10.5222	9.13557	1.00443	1.00443
cpf1	1	52.6727	0	9.12805	1.01529	1.01529
cpf1	1	52.7143	0	9.12055	1.02584	1.02584
cpf1	1	52.756	0	9.11308	1.03664	1.03664
cpf1	1	52.7977	0	9.10563	1.04715	1.04715
cpf1	1	52.8393	0	9.0982	1.05763	1.05763
cpf1	1	52.881	0	9.0908	1.06837	1.06837
cpf1	1	52.9227	0	9.08341	1.07881	1.07881
cpf1	1	52.9644	0	9.07605	1.08951	1.08951
cpf1	1	53.006	0	9.06871	1.0999	1.0999
cpf1	1	53.0477	0	9.06139	1.11027	1.11027
cpf1	1	53.0894	0	9.0541	1.1209	1.1209
cpf1	1	53.131	0	9.04682	1.13123	1.13123
cpf1	1	53.1727	0	9.03957	1.14182	1.14182
cpf1	1	53.2144	0	9.03234	1.1521	1.1521
cpf1	1	53.2561	0	9.02513	1.16237	1.16237
cpf1	1	53.2977	0	9.01795	1.17289	1.17289
cpf1	1	53.3394	0	9.01078	1.18311	1.18311
cpf1	1	53.3811	0	9.00364	1.19358	1.19358
cpf1	1	53.4227	0	8.99652	1.20404	1.20404
cpf1	1	53.4644	0	8.98942	1.2142	1.2142
cpf1	1	53.5061	0	8.98234	1.22461	1.22461
cpf1	1	53.5478	0	8.97528	1.23472	1.23472
cpf1	1	53.5894	0	8.96824	1.24482	1.24482
cpf1	1	53.6311	0	8.96122	1.25517	1.25517
cpf1	1	53.6728	0	8.95423	1.26522	1.26522
cpf1	1	53.7144	0	8.94725	1.27552	1.27552
cpf1	1	53.7561	0	8.9403	1.28553	1.28553
cpf1	1	53.7978	0	8.93337	1.29552	1.29552
cpf1	1	53.8395	0	8.92646	1.30577	1.30577
cpf1	1	53.8811	0	8.91957	1.31571	1.31571
cpf1	1	53.9228	0	8.9127	1.32592	1.32592
cpf1	1	53.9645	0	8.90585	1.3361	1.3361
cpf1	1	54.0061	0	8.89902	1.34598	1.34598
cpf1	1	54.0478	0	8.89221	1.35612	1.35612
cpf1	1	54.0895	0	8.88542	1.36597	1.36597
cpf1	1	54.1312	0	8.87865	1.37579	1.37579
cpf1	1	54.1728	0	8.8719	1.38587	1.38587
cpf1	1	54.2145	0	8.86518	1.39566	1.39566
cpf1	1	54.2562	0	8.85847	1.4057	1.4057
cpf1	1	54.2978	0	8.85178	1.41544	1.41544
cpf1	1	54.3395	0	8.84512	1.42516	1.42516
cpf1	1	54.3812	0	8.83847	1.43542	1.43542
cpf1	1	54.4229	0	8.83184	1.4451	1.4451
cpf1	1	54.4645	0	8.82523	1.45504	1.45504
cpf1	1	54.5062	0	8.81865	1.46469	1.46469
cpf1	1	54.5479	0	8.81208	1.47431	1.47431
cpf1	1	54.5895	0	8.80553	1.48419	1.48419
cpf1	1	54.6312	0	8.799	1.49378	1.49378
cpf1	1	54.6729	2.2461e-10	8.79249	1.50334	1.50334
cpf1	1	54.7146	6.15551	9.03617	1.263	1.263
cpf1	1	54.7562	7.03219e-10	9.02895	1.27355	1.27355
cpf1	1	54.7979	2.17809e-12	9.02175	1.28408	1.28408
cpf1	1	54.8396	0.0248037	9.01558	1.29331	1.29331
cpf1	1	54.8812	1.56907e-12	9.00842	1.30352	1.30352
cpf1	1	54.9229	0	9.00129	1.31399	1.31399
cpf1	1	54.9646	0	8.99417	1.32416	1.32416
cpf1	1	55.0063	0	8.98708	1.33431	1.33431
cpf1	1	55.0479	0	8.98	1.34472	1.34472
cpf1	1	55.0896	0	8.97295	1.35483	1.35483
cpf1	1	55.1313	0	8.96592	1.36547	1.36547
cpf1	1	55.1729	0	8.95891	1.37553	1.37553
cpf1	1	55.2146	0	8.95192	1.38558	1.38558
cpf1	1	55.2563	2.30906e-12	8.94496	1.39588	1.39588
cpf1	1	55.298	0.0256478	8.93905	1.40484	1.40484
cpf1	1	55.3396	1.56999e-12	8.93212	1.41482	1.41482
cpf1	1	55.3813	0	8.92522	1.42506	1.42506
cpf1	1	55.423	0	8.91833	1.43528	1.43528
cpf1	1	55.4646	0	8.91146	1.4452	1.4452
cpf1	1	55.5063	0	8.90462	1.45538	1.45538
cpf1	1	55.548	0	8.89779	1.46526	1.46526
cpf1	1	55.5897	0	8.89099	1.4754	1.4754
cpf1	1	55.6313	0	8.8842	1.48524	1.48524
cpf1	1	55.673	0	8.87744	1.49506	1.49506
cpf1	1	55.7147	0	8.87069	1.50542	1.50542
cpf1	1	55.7563	0	8.86397	1.5152	1.5152
cpf1	1	55.798	0	8.85727	1.52496	1.52496
cpf1	1	55.8397	0	8.85058	1.53497	1.53497
cpf1	1	55.8814	0	8.84392	1.54469	1.54469
cpf1	1	55.923	0	8.83728	1.55439	1.55439
cpf1	1	55.9647	0	8.83065	1.56463	1.56463
cpf1	1	56.0064	0	8.82405	1.57428	1.57428
cpf1	1	56.048	0	8.81746	1.5842	1.5842
cpf1	1	56.0897	0	8.8109	1.59382	1.59382
cpf1	1	56.1314	0	8.80436	1.60342	1.60342
cpf1	1	56.1731	2.0548e-12	8.79783	1.61328	1.61328
cpf1	1	56.2147	0.0217917	8.79221	1.62223	1.62223
cpf1	1	56.2564	1.23734e-12	8.78572	1.63178	1.63178
cpf1	1	56.2981	0	8.77925	1.64158	1.64158
cpf1	1	56.3397	0	8.7728	1.65108	1.65108
cpf1	1	56.3814	0	8.76637	1.66057	1.66057
cpf1	1	56.4231	0	8.75996	1.67031	1.67031
cpf1	1	56.4648	0	8.75357	1.68004	1.68004
cpf1	1	56.5064	0	8.7472	1.68947	1.68947
cpf1	1	56.5481	0	8.74085	1.69915	1.69915
cpf1	1	56.5898	0	8.73451	1.70854	1.70854
cpf1	1	56.6314	0	8.7282	1.71792	1.71792
cpf1	1	56.6731	0	8.7219	1.72782	1.72782
cpf1	1	56.7148	0	8.71562	1.73716	1.73716
cpf1	1	56.7565	0	8.70936	1.74675	1.74675
cpf1	1	56.7981	0	8.70312	1.75604	1.75604
cpf1	1	56.8398	0	8.6969	1.76532	1.76532
cpf1	1	56.8815	0	8.6907	1.77486	1.77486
cpf1	1	56.9231	0	8.68451	1.78438	1.78438
cpf1	1	56.9648	0	8.67835	1.7936	1.7936
cpf1	1	57.0065	0	8.6722	1.80308	1.80308
cpf1	1	57.0482	0	8.66607	1.81226	1.81226
cpf1	1	57.0898	1.94811e-12	8.65996	1.82143	1.82143
cpf1	1	57.1315	0.0196985	8.65467	1.83033	1.83033
cpf1	1	57.1732	1.02779e-12	8.64859	1.83946	1.83946
cpf1	1	57.2148	0	8.64254	1.84857	1.84857
cpf1	1	57.2565	0	8.6365	1.85795	1.85795
cpf1	1	57.2982	0	8.63048	1.86702	1.86702
cpf1	1	57.3399	0.46278	8.64328	1.85755	1.85755
cpf1	1	57.3815	0	8.63724	1.86693	1.86693
cpf1	1	57.4232	0	8.63121	1.87601	1.87601
cpf1	1	57.4649	0	8.62521	1.88507	1.88507
cpf1	1	57.5065	0	8.61922	1.89467	1.89467
cpf1	1	57.5482	0	8.61325	1.90369	1.90369
cpf1	1	57.5899	0	8.6073	1.9127	1.9127
cpf1	1	57.6316	0	8.60136	1.92197	1.92197
cpf1	1	57.6732	9.46569	8.98014	1.54625	1.54625
cpf1	1	57.7149	6.65075	9.24338	1.28635	1.28635
cpf1	1	57.7566	0	9.23553	1.29752	1.29752
cpf1	1	57.7982	0	9.22772	1.30839	1.30839
cpf1	1	57.8399	0	9.21992	1.31924	1.31924
cpf1	1	57.8816	0	9.21215	1.33063	1.33063
cpf1	1	57.9233	0	9.20441	1.34143	1.34143
cpf1	1	57.9649	0	9.19668	1.35221	1.35221
cpf1	1	58.0066	0	9.18898	1.36324	1.36324
cpf1	1	58.0483	0	9.1813	1.37398	1.37398
cpf1	1	58.0899	0	9.17365	1.38496	1.38496
cpf1	1	58.1316	0	9.16602	1.39593	1.39593
cpf1	1	58.1733	0	9.15841	1.40659	1.40659
cpf1	1	58.215	0	9.15082	1.41724	1.41724
cpf1	1	58.2566	0	9.14326	1.42841	1.42841
cpf1	1	58.2983	0	9.13572	1.43901	1.43901
cpf1	1	58.34	0	9.1282	1.44958	1.44958
cpf1	1	58.3816	0	9.1207	1.46041	1.46041
cpf1	1	58.4233	0	9.11323	1.47122	1.47122
cpf1	1	58.465	0	9.10578	1.48172	1.48172
cpf1	1	58.5067	0	9.09835	1.49248	1.49248
cpf1	1	58.5483	0	9.09094	1.50295	1.50295
cpf1	1	58.59	0	9.08356	1.51366	1.51366
cpf1	1	58.6317	0	9.0762	1.52436	1.52436
cpf1	1	58.6733	0	9.06886	1.53475	1.53475
cpf1	1	58.715	0	9.06154	1.54513	1.54513
cpf1	1	58.7567	0	9.05424	1.55603	1.55603
cpf1	1	58.7984	0	9.04697	1.56636	1.56636
cpf1	1	58.84	0	9.03972	1.57667	1.57667
cpf1	1	58.8817	0	9.03249	1.58724	1.58724
cpf1	1	58.9234	0	9.02528	1.59778	1.59778
cpf1	1	58.965	0	9.01809	1.60802	1.60802
cpf1	1	59.0067	0	9.01092	1.61852	1.61852
cpf1	1	59.0484	0	9.00378	1.62872	1.62872
cpf1	1	59.0901	0	8.99666	1.63918	1.63918
cpf1	1	59.1317	0	8.98956	1.64961	1.64961
cpf1	1	59.1734	0	8.98248	1.65975	1.65975
cpf1	1	59.2151	0	8.97542	1.66986	1.66986
cpf1	1	59.2567	1.5233e-12	8.96838	1.68051	1.68051
cpf1	1	59.2984	0.0258949	8.96242	1.68953	1.68953
cpf1	1	59.3401	2.38429e-12	8.95542	1.69958	1.69958
cpf1	1	59.3818	0	8.94844	1.70962	1.70962
cpf1	1	59.4234	0	8.94148	1.72018	1.72018
cpf1	1	59.4651	0	8.93455	1.73018	1.73018
cpf1	1	59.5068	0	8.92763	1.74015	1.74015
cpf1	1	59.5484	0	8.92074	1.75065	1.75065
cpf1	1	59.5901	0	8.91386	1.76058	1.76058
cpf1	1	59.6318	0	8.90701	1.77049	1.77049
cpf1	1	59.6735	0	8.90018	1.78066	1.78066
cpf1	1	59.7151	1.71463e-10	8.89336	1.7908	1.7908
cpf1	1	59.7568	2.7933	9.00009	1.68713	1.68713
cpf1	1	59.7985	2.5148e-10	8.99298	1.69757	1.69757
cpf1	1	59.8401	0	8.98589	1.708	1.708
cpf1	1	59.8818	0	8.97882	1.71812	1.71812
cpf1	1	59.9235	0	8.97178	1.72822	1.72822
cpf1	1	59.9652	0	8.96475	1.73859	1.73859
cpf1	1	60.0068	0	8.95774	1.74892	1.74892
cpf1	1	60.0485	0	8.95076	1.75896	1.75896
cpf1	1	60.0902	0	8.94379	1.76926	1.76926
cpf1	1	60.1318	0	8.93685	1.77954	1.77954
cpf1	1	60.1735	0	8.92993	1.78952	1.78952
cpf1	1	60.2152	0	8.92303	1.79975	1.79975
cpf1	1	60.2569	0	8.91615	1.80969	1.80969
cpf1	1	60.2985	0	8.90929	1.81988	1.81988
cpf1	1	60.3402	0	8.90245	1.83005	1.83005
cpf1	1	60.3819	0	8.89563	1.83993	1.83993
cpf1	1	60.4235	0	8.88883	1.85006	1.85006
cpf1	1	60.4652	0	8.88205	1.85989	1.85989
cpf1	1	60.5069	0	8.87529	1.86998	1.86998
cpf1	1	60.5486	0	8.86856	1.88005	1.88005
cpf1	1	60.5902	0	8.86184	1.88983	1.88983
cpf1	1	60.6319	6.43859e-10	8.85514	1.89986	1.89986
cpf1	1	60.6736	9.83348	9.2481	1.51023	1.51023
cpf1	1	60.7152	8.43388e-10	9.24025	1.52114	1.52114
cpf1	1	60.7569	0	9.23242	1.53231	1.53231
cpf1	1	60.7986	0	9.22461	1.54317	1.54317
cpf1	1	60.8403	0	9.21682	1.55429	1.55429
cpf1	1	60.8819	0	9.20906	1.56511	1.56511
cpf1	1	60.9236	0	9.20132	1.57618	1.57618
cpf1	1	60.9653	0	9.19361	1.58723	1.58723
cpf1	1	61.0069	0	9.18592	1.59797	1.59797
cpf1	1	61.0486	0	9.17825	1.60897	1.60897
cpf1	1	61.0903	0	9.1706	1.61995	1.61995
cpf1	1	61.132	0	9.16298	1.63063	1.63063
cpf1	1	61.1736	0	9.15538	1.64129	1.64129
cpf1	1	61.2153	0	9.1478	1.65248	1.65248
cpf1	1	61.257	0	9.14025	1.66309	1.66309
cpf1	1	61.2986	0	9.13272	1.67367	1.67367
cpf1	1	61.3403	0	9.12521	1.68479	1.68479
cpf1	1	61.382	0	9.11772	1.69534	1.69534
cpf1	1	61.4237	0	9.11026	1.70586	1.70586
cpf1	1	61.4653	0	9.10281	1.71663	1.71663
cpf1	1	61.507	0	9.09539	1.72738	1.72738
cpf1	1	61.5487	0	9.088	1.73784	1.73784
cpf1	1	61.5903	0	9.08062	1.74855	1.74855
cpf1	1	61.632	0	9.07327	1.75923	1.75923
cpf1	1	61.6737	0	9.06594	1.76962	1.76962
cpf1	1	61.7154	0	9.05863	1.78026	1.78026
cpf1	1	61.757	0	9.05134	1.7906	1.7906
cpf1	1	61.7987	0.0525573	9.04621	1.79907	1.79907
cpf1	1	61.8404	0	9.03896	1.80965	1.80965
cpf1	1	61.882	0	9.03173	1.81993	1.81993
cpf1	1	61.9237	0	9.02453	1.83047	1.83047
cpf1	1	61.9654	0.0203248	9.01817	1.84017	1.84017
cpf1	1	62.0071	0	9.011	1.85039	1.85039
cpf1	1	62.0487	0	9.00386	1.86059	1.86059
cpf1	1	62.0904	0	8.99673	1.87132	1.87132
cpf1	1	62.1321	0	8.98963	1.88148	1.88148
cpf1	1	62.1737	0	8.98255	1.89161	1.89161
cpf1	1	62.2154	0	8.97549	1.90228	1.90228
cpf1	1	62.2571	0	8.96846	1.91238	1.91238
cpf1	1	62.2988	0.0260528	8.9625	1.92139	1.92139
cpf1	1	62.3404	0	8.9555	1.93172	1.93172
cpf1	1	62.3821	0	8.94852	1.94204	1.94204
cpf1	1	62.4238	0	8.94156	1.95233	1.95233
cpf1	1	62.4654	0	8.93463	1.96232	1.96232
cpf1	1	62.5071	0	8.92771	1.97257	1.97257
cpf1	1	62.5488	0	8.92082	1.98279	1.98279
cpf1	1	62.5905	0	8.91394	1.99272	1.99272
cpf1	1	62.6321	0	8.90709	2.00263	2.00263
cpf1	1	62.6738	0	8.90026	2.01308	2.01308
cpf1	1	62.7155	0	8.89344	2.02294	2.02294
cpf1	1	62.7571	0	8.88665	2.03279	2.03279
cpf1	1	62.7988	0	8.87988	2.0429	2.0429
cpf1	1	62.8405	0	8.87313	2.05298	2.05298
cpf1	1	62.8822	0	8.8664	2.06277	2.06277
cpf1	1	62.9238	0	8.85969	2.07281	2.07281
cpf1	1	62.9655	0	8.853	2.08256	2.08256
cpf1	1	63.0072	0	8.84633	2.09284	2.09284
cpf1	1	63.0488	0.0194766	8.84047	2.10176	2.10176
cpf1	1	63.0905	0	8.83383	2.11144	2.11144
cpf1	1	63.1322	0	8.82722	2.12167	2.12167
cpf1	1	63.1739	0	8.82063	2.13132	2.13132
cpf1	1	63.2155	2.51886e-12	8.81405	2.14095	2.14095
cpf1	1	63.2572	0.0243769	8.80849	2.14984	2.14984
cpf1	1	63.2989	1.15967e-12	8.80195	2.15971	2.15971
cpf1	1	63.3405	0	8.79544	2.16956	2.16956
cpf1	1	63.3822	7.11086e-10	8.78894	2.17912	2.17912
cpf1	1	63.4239	9.06593	9.1509	1.82021	1.82021
cpf1	1	63.4656	6.55436e-10	9.14334	1.83138	1.83138
cpf1	1	63.5072	0	9.1358	1.84198	1.84198
cpf1	1	63.5489	0	9.12828	1.85283	1.85283
cpf1	1	63.5906	0	9.12078	1.86338	1.86338
cpf1	1	63.6322	0	9.11331	1.87419	1.87419
cpf1	1	63.6739	0	9.10586	1.88497	1.88497
cpf1	1	63.7156	0	9.09843	1.89546	1.89546
cpf1	1	63.7573	0	9.09102	1.90592	1.90592
cpf1	1	63.7989	0	9.08364	1.91692	1.91692
cpf1	1	63.8406	0	9.07628	1.92733	1.92733
cpf1	1	63.8823	0	9.06894	1.93801	1.93801
cpf1	1	63.9239	0	9.06162	1.94866	1.94866
cpf1	1	63.9656	0	9.05432	1.95901	1.95901
cpf1	1	64.0073	0	9.04705	1.96962	1.96962
cpf1	1	64.049	0	9.0398	1.97993	1.97993
cpf1	1	64.0906	0	9.03257	1.99077	1.99077
cpf1	1	64.1323	0	9.02536	2.00103	2.00103
cpf1	1	64.174	0	9.01817	2.01128	2.01128
cpf1	1	64.2156	0	9.011	2.02177	2.02177
cpf1	1	64.2573	0	9.00386	2.03225	2.03225
cpf1	1	64.299	0	8.99674	2.04271	2.04271
cpf1	1	64.3407	0	8.98963	2.05287	2.05287
cpf1	1	64.3823	0	8.98255	2.063	2.063
cpf1	1	64.424	0	8.97549	2.07367	2.07367
cpf1	1	64.4657	0	8.96846	2.08377	2.08377
cpf1	1	64.5073	0	8.96144	2.09412	2.09412
cpf1	1	64.549	0	8.95444	2.10417	2.10417
cpf1	1	64.5907	0	8.94747	2.11448	2.11448
cpf1	1	64.6324	0	8.94052	2.12476	2.12476
cpf1	1	64.674	0	8.93358	2.13475	2.13475
cpf1	1	64.7157	0	8.92667	2.145	2.145
cpf1	1	64.7574	0	8.91978	2.15522	2.15522
cpf1	1	64.799	0	8.91291	2.16515	2.16515
cpf1	1	64.8407	0	8.90606	2.17533	2.17533
cpf1	1	64.8824	0	8.89923	2.18522	2.18522
cpf1	1	64.9241	1.25007e-12	8.89242	2.19564	2.19564
cpf1	1	64.9657	0.0204786	8.88646	2.20465	2.20465
cpf1	1	65.0074	1.84368e-12	8.87969	2.21475	2.21475
cpf1	1	65.0491	0	8.87294	2.22456	2.22456
cpf1	1	65.0907	7.27743e-13	8.86621	2.23435	2.23435
cpf1	1	65.1324	0.0201321	8.86032	2.24385	2.24385
cpf1	1	65.1741	2.30681e-12	8.85362	2.2536	2.2536
cpf1	1	65.2158	0	8.84695	2.2636	2.2636
cpf1	1	65.2574	0	8.8403	2.27331	2.27331
cpf1	1	65.2991	0	8.83367	2.28328	2.28328
cpf1	1	65.3408	0	8.82705	2.29322	2.29322
cpf1	1	65.3824	0	8.82046	2.30287	2.30287
cpf1	1	65.4241	0	8.81389	2.31278	2.31278
cpf1	1	65.4658	0	8.80733	2.32267	2.32267
cpf1	1	65.5075	0	8.8008	2.33253	2.33253
cpf1	1	65.5491	0	8.79429	2.3421	2.3421
cpf1	1	65.5908	0	8.78779	2.35165	2.35165
cpf1	1	65.6325	0	8.78132	2.36174	2.36174
cpf1	1	65.6741	0	8.77486	2.37125	2.37125
cpf1	1	65.7158	0	8.76842	2.38102	2.38102
cpf1	1	65.7575	0	8.76201	2.39049	2.39049
cpf1	1	65.7992	0	8.75561	2.4005	2.4005
cpf1	1	65.8408	1.5358e-12	8.74923	2.40994	2.40994
cpf1	1	65.8825	0.0234559	8.74382	2.4184	2.4184
cpf1	1	65.9242	2.01574e-12	8.73748	2.42808	2.42808
cpf1	1	65.9658	0	8.73116	2.43746	2.43746
cpf1	1	66.0075	0	8.72485	2.44737	2.44737
cpf1	1	66.0492	0	8.71856	2.45671	2.45671
cpf1	1	66.0909	0	8.7123	2.46631	2.46631
cpf1	1	66.1325	0	8.70605	2.47562	2.47562
cpf1	1	66.1742	0	8.69982	2.48546	2.48546
cpf1	1	66.2159	0	8.69361	2.49473	2.49473
cpf1	1	66.2575	0	8.68741	2.50398	2.50398
cpf1	1	66.2992	0	8.68124	2.51348	2.51348
cpf1	1	66.3409	0	8.67508	2.52297	2.52297
cpf1	1	66.3826	0	8.66895	2.53244	2.53244
cpf1	1	66.4242	0	8.66283	2.54162	2.54162
cpf1	1	66.4659	0	8.65673	2.55105	2.55105
cpf1	1	66.5076	0	8.65064	2.56019	2.56019
cpf1	1	66.5492	0	8.64458	2.56986	2.56986
cpf1	1	66.5909	0	8.63853	2.57897	2.57897
cpf1	1	66.6326	1.95518e-10	8.63251	2.58805	2.58805
cpf1	1	66.6743	10.4242	9.05014	2.17375	2.17375
cpf1	1	66.7159	1.37929e-09	9.04288	2.18434	2.18434
cpf1	1	66.7576	0	9.03564	2.19492	2.19492
cpf1	1	66.7993	0	9.02842	2.20519	2.20519
cpf1	1	66.8409	0	9.02122	2.21572	2.21572
cpf1	1	66.8826	0	9.01405	2.22595	2.22595
cpf1	1	66.9243	0	9.0069	2.23672	2.23672
cpf1	1	66.966	0	8.99976	2.2469	2.2469
cpf1	1	67.0076	0	8.99265	2.25735	2.25735
cpf1	1	67.0493	0	8.98556	2.26749	2.26749
cpf1	1	67.091	0	8.9785	2.27789	2.27789
cpf1	1	67.1326	0	8.97145	2.28827	2.28827
cpf1	1	67.1743	0	8.96442	2.29836	2.29836
cpf1	1	67.216	0	8.95742	2.30869	2.30869
cpf1	1	67.2577	0	8.95043	2.31873	2.31873
cpf1	1	67.2993	0	8.94347	2.32931	2.32931
cpf1	1	67.341	0	8.93653	2.3393	2.3393
cpf1	1	67.3827	0	8.92961	2.34956	2.34956
cpf1	1	67.4243	0	8.92271	2.35951	2.35951
cpf1	1	67.466	0	8.91583	2.36973	2.36973
cpf1	1	67.5077	0	8.90897	2.37992	2.37992
cpf1	1	67.5494	0	8.90213	2.39009	2.39009
cpf1	1	67.591	0	8.89531	2.39997	2.39997
cpf1	1	67.6327	0	8.88851	2.40982	2.40982
cpf1	1	67.6744	0	8.88174	2.42021	2.42021
cpf1	1	67.716	0	8.87498	2.43002	2.43002
cpf1	1	67.7577	0	8.86824	2.44009	2.44009
cpf1	1	67.7994	0	8.86153	2.44986	2.44986
cpf1	1	67.8411	0	8.85483	2.45989	2.45989
cpf1	1	67.8827	0	8.84816	2.4699	2.4699
cpf1	1	67.9244	0	8.8415	2.47989	2.47989
cpf1	1	67.9661	0	8.83486	2.48958	2.48958
cpf1	1	68.0077	0	8.82825	2.49953	2.49953
cpf1	1	68.0494	0	8.82165	2.50918	2.50918
cpf1	1	68.0911	0	8.81507	2.51937	2.51937
cpf1	1	68.1328	0	8.80852	2.52898	2.52898
cpf1	1	68.1744	0	8.80198	2.53885	2.53885
cpf1	1	68.2161	0	8.79546	2.54843	2.54843
cpf1	1	68.2578	0.0248568	8.78997	2.55725	2.55725
cpf1	1	68.2994	0	8.78349	2.56706	2.56706
cpf1	1	68.3411	0	8.77703	2.57686	2.57686
cpf1	1	68.3828	0	8.77059	2.58636	2.58636
cpf1	1	68.4245	0	8.76416	2.59584	2.59584
cpf1	1	68.4661	0	8.75776	2.60558	2.60558
cpf1	1	68.5078	0	8.75137	2.61529	2.61529
cpf1	1	68.5495	12.7301	9.26236	2.10764	2.10764
cpf1	1	68.5911	0	9.25446	2.11859	2.11859
cpf1	1	68.6328	0	9.24659	2.1298	2.1298
cpf1	1	68.6745	0	9.23874	2.1407	2.1407
cpf1	1	68.7162	0	9.23091	2.15214	2.15214
cpf1	1	68.7578	0	9.22311	2.163	2.163
cpf1	1	68.7995	0	9.21533	2.17412	2.17412
cpf1	1	68.8412	0	9.20757	2.18493	2.18493
cpf1	1	68.8828	0	9.19984	2.196	2.196
cpf1	1	68.9245	0	9.19213	2.20704	2.20704
cpf1	1	68.9662	0	9.18444	2.21806	2.21806
cpf1	1	69.0079	0	9.17678	2.22878	2.22878
cpf1	1	69.0495	1.59941e-12	9.16913	2.23975	2.23975
cpf1	1	69.0912	0.0198731	9.16232	2.24962	2.24962
cpf1	1	69.1329	1.39609e-12	9.15473	2.26083	2.26083
cpf1	1	69.1745	0	9.14715	2.27146	2.27146
cpf1	1	69.2162	0	9.1396	2.28235	2.28235
cpf1	1	69.2579	0	9.13207	2.29293	2.29293
cpf1	1	69.2996	0	9.12456	2.30377	2.30377
cpf1	1	69.3412	0	9.11708	2.31459	2.31459
cpf1	1	69.3829	0	9.10961	2.32539	2.32539
cpf1	1	69.4246	0	9.10217	2.33588	2.33588
cpf1	1	69.4662	0	9.09476	2.34663	2.34663
cpf1	1	69.5079	0	9.08736	2.35708	2.35708
cpf1	1	69.5496	0	9.07999	2.36807	2.36807
cpf1	1	69.5913	0	9.07264	2.37848	2.37848
cpf1	1	69.6329	0	9.06531	2.38914	2.38914
cpf1	1	69.6746	0	9.058	2.3995	2.3995
cpf1	1	69.7163	0	9.05071	2.41012	2.41012
cpf1	1	69.7579	0	9.04345	2.42072	2.42072
cpf1	1	69.7996	0	9.03621	2.43129	2.43129
cpf1	1	69.8413	0	9.02899	2.44157	2.44157
cpf1	1	69.883	0	9.02179	2.4521	2.4521
cpf1	1	69.9246	0.0219544	9.01551	2.46144	2.46144
cpf1	1	69.9663	0	9.00835	2.47193	2.47193
cpf1	1	70.008	0	9.00121	2.4824	2.4824
cpf1	1	70.0496	0	8.9941	2.49285	2.49285
cpf1	1	70.0913	0.0199286	8.98781	2.50219	2.50219
cpf1	1	70.133	0	8.98074	2.5126	2.5126
cpf1	1	70.1747	0	8.97368	2.5227	2.5227
cpf1	1	70.2163	0	8.96665	2.53335	2.53335
cpf1	1	70.258	0	8.95964	2.54341	2.54341
cpf1	1	70.2997	0	8.95265	2.55374	2.55374
cpf1	1	70.3413	0	8.94568	2.56376	2.56376
cpf1	1	70.383	0	8.93873	2.57405	2.57405
cpf1	1	70.4247	0	8.9318	2.58431	2.58431
cpf1	1	70.4664	0	8.9249	2.59455	2.59455
cpf1	1	70.508	0	8.91801	2.60449	2.60449
cpf1	1	70.5497	0	8.91115	2.61469	2.61469
cpf1	1	70.5914	0	8.9043	2.62459	2.62459
cpf1	1	70.633	0	8.89748	2.63475	2.63475
cpf1	1	70.6747	0	8.89067	2.64516	2.64516
cpf1	1	70.7164	5.04731e-10	8.88389	2.655	2.655
cpf1	1	70.7581	4.41807	9.05668	2.48554	2.48554
cpf1	1	70.7997	1.62719e-10	9.0494	2.49588	2.49588
cpf1	1	70.8414	0	9.04214	2.50647	2.50647
cpf1	1	70.8831	0	9.0349	2.51677	2.51677
cpf1	1	70.9247	0	9.02768	2.52759	2.52759
cpf1	1	70.9664	0	9.02049	2.53784	2.53784
cpf1	1	71.0081	0	9.01332	2.54835	2.54835
cpf1	1	71.0498	0	9.00616	2.55856	2.55856
cpf1	1	71.0914	0	8.99903	2.56902	2.56902
cpf1	1	71.1331	0.0205089	8.99276	2.57863	2.57863
cpf1	1	71.1748	0	8.98567	2.58905	2.58905
cpf1	1	71.2164	1.02005e-12	8.9786	2.59918	2.59918
cpf1	1	71.2581	0.0251357	8.97258	2.60854	2.60854
cpf1	1	71.2998	2.77727e-12	8.96555	2.61862	2.61862
cpf1	1	71.3415	0	8.95854	2.62896	2.62896
cpf1	1	71.3831	0	8.95155	2.63928	2.63928
cpf1	1	71.4248	0	8.94459	2.64958	2.64958
cpf1	1	71.4665	0	8.93764	2.65958	2.65958
cpf1	1	71.5081	0	8.93072	2.66984	2.66984
cpf1	1	71.5498	0	8.92381	2.68008	2.68008
cpf1	1	71.5915	0	8.91693	2.69002	2.69002
cpf1	1	71.6332	0	8.91007	2.70049	2.70049
cpf1	1	71.6748	0	8.90322	2.71039	2.71039
cpf1	1	71.7165	0	8.8964	2.72054	2.72054
cpf1	1	71.7582	0	8.8896	2.7304	2.7304
cpf1	1	71.7998	0	8.88282	2.74051	2.74051
cpf1	1	71.8415	0	8.87606	2.75033	2.75033
cpf1	1	71.8832	0	8.86932	2.76068	2.76068
cpf1	1	71.9249	0	8.8626	2.77045	2.77045
cpf1	1	71.9665	0	8.8559	2.78049	2.78049
cpf1	1	72.0082	0	8.84922	2.79022	2.79022
cpf1	1	72.0499	0.019921	8.84337	2.7994	2.7994
cpf1	1	72.0915	2.48396e-12	8.83673	2.8091	2.8091
cpf1	1	72.1332	0.0205759	8.83095	2.8185	2.8185
cpf1	1	72.1749	6.24498e-13	8.82434	2.82844	2.82844
cpf1	1	72.2166	0	8.81776	2.83808	2.83808
cpf1	1	72.2582	0	8.81119	2.84797	2.84797
cpf1	1	72.2999	6.62436e-11	8.80465	2.85758	2.85758
cpf1	1	72.3416	3.18444	8.92754	2.73802	2.73802
cpf1	1	72.3832	4.14837e-10	8.92064	2.74825	2.74825
cpf1	1	72.4249	0	8.91377	2.75845	2.75845
cpf1	1	72.4666	0	8.90692	2.76836	2.76836
cpf1	1	72.5083	0	8.90008	2.77853	2.77853
cpf1	1	72.5499	0	8.89327	2.78839	2.78839
cpf1	1	72.5916	0	8.88648	2.79852	2.79852
cpf1	1	72.6333	0	8.87971	2.80862	2.80862
cpf1	1	72.6749	0	8.87296	2.81871	2.81871
cpf1	1	72.7166	0	8.86623	2.82877	2.82877
cpf1	1	72.7583	0	8.85952	2.83854	2.83854
cpf1	1	72.8	0	8.85283	2.84856	2.84856
cpf1	1	72.8416	0	8.84616	2.85829	2.85829
cpf1	1	72.8833	0	8.83951	2.86855	2.86855
cpf1	1	72.925	0	8.83288	2.87823	2.87823
cpf1	1	72.9666	0	8.82627	2.88818	2.88818
cpf1	1	73.0083	0	8.81968	2.89782	2.89782
cpf1	1	73.05	0	8.81311	2.90773	2.90773
cpf1	1	73.0917	0	8.80656	2.91733	2.91733
cpf1	1	73.1333	0	8.80002	2.9272	2.9272
cpf1	1	73.175	0	8.79351	2.93732	2.93732
cpf1	1	73.2167	0	8.78702	2.94687	2.94687
cpf1	1	73.2583	0	8.78055	2.95668	2.95668
cpf1	1	73.3	0	8.77409	2.96618	2.96618
cpf1	1	73.3417	0	8.76766	2.97595	2.97595
cpf1	1	73.3834	0	8.76124	2.98542	2.98542
cpf1	1	73.425	0	8.75485	2.99543	2.99543
cpf1	1	73.4667	0	8.74847	3.00486	3.00486
cpf1	1	73.5084	0	8.74211	3.01455	3.01455
cpf1	1	73.55	0	8.73578	3.02422	3.02422
cpf1	1	73.5917	0	8.72946	3.0336	3.0336
cpf1	1	73.6334	0	8.72316	3.04323	3.04323
cpf1	1	73.6751	0	8.71688	3.05257	3.05257
cpf1	1	73.7167	0	8.71061	3.06244	3.06244
cpf1	1	73.7584	0	8.70437	3.07174	3.07174
cpf1	1	73.8001	0	8.69814	3.0813	3.0813
cpf1	1	73.8417	0	8.69194	3.09056	3.09056
cpf1	1	73.8834	0	8.68575	3.10008	3.10008
cpf1	1	73.9251	2.72685e-12	8.67958	3.10959	3.10959
cpf1	1	73.9668	0.0209872	8.67428	3.11822	3.11822
cpf1	1	74.0084	4.50899e-13	8.66815	3.12769	3.12769
cpf1	1	74.0501	0	8.66203	3.13686	3.13686
cpf1	1	74.0918	0	8.65593	3.14629	3.14629
cpf1	1	74.1334	0	8.64985	3.15543	3.15543
cpf1	1	74.1751	0	8.64379	3.16482	3.16482
cpf1	1	74.2168	0	8.63775	3.17392	3.17392
cpf1	1	74.2585	0.0253977	8.63275	3.18252	3.18252
cpf1	1	74.3001	1.8898e-11	8.62674	3.19187	3.19187
cpf1	1	74.3418	3.46349	8.76151	3.06016	3.06016
cpf1	1	74.3835	0	8.75511	3.06989	3.06989
cpf1	1	74.4251	0	8.74874	3.07932	3.07932
cpf1	1	74.4668	0	8.74238	3.08901	3.08901
cpf1	1	74.5085	0	8.73604	3.09841	3.09841
cpf1	1	74.5502	0	8.72972	3.10834	3.10834
cpf1	1	74.5918	0	8.72342	3.11769	3.11769
cpf1	1	74.6335	0	8.71713	3.12731	3.12731
cpf1	1	74.6752	0	8.71087	3.13691	3.13691
cpf1	1	74.7168	0	8.70463	3.14621	3.14621
cpf1	1	74.7585	0	8.6984	3.15577	3.15577
cpf1	1	74.8002	0	8.69219	3.16503	3.16503
cpf1	1	74.8419	0	8.686	3.17483	3.17483
cpf1	1	74.8835	0	8.67983	3.18405	3.18405
cpf1	1	74.9252	0	8.67368	3.19354	3.19354
cpf1	1	74.9669	0	8.66755	3.20301	3.20301
cpf1	1	75.0085	0	8.66144	3.21218	3.21218
cpf1	1	75.0502	0	8.65534	3.22161	3.22161
cpf1	1	75.0919	0	8.64926	3.23074	3.23074
cpf1	1	75.1336	0	8.6432	3.24041	3.24041
cpf1	1	75.1752	0	8.63716	3.24951	3.24951
cpf1	1	75.2169	0	8.63114	3.25886	3.25886
cpf1	1	75.2586	0	8.62513	3.2682	3.2682
cpf1	1	75.3002	5.04586e-10	8.61914	3.27725	3.27725
cpf1	1	75.3419	3.69908	8.7635	3.13622	3.13622
cpf1	1	75.3836	5.42432e-11	8.7571	3.14568	3.14568
cpf1	1	75.4253	0	8.75072	3.15567	3.15567
cpf1	1	75.4669	0	8.74436	3.16509	3.16509
cpf1	1	75.5086	0	8.73801	3.17477	3.17477
cpf1	1	75.5503	0	8.73168	3.18443	3.18443
cpf1	1	75.5919	0	8.72538	3.19379	3.19379
cpf1	1	75.6336	12.4601	9.22547	2.69703	2.69703
cpf1	1	75.6753	11.2727	9.67581	2.24974	2.24974
cpf1	1	75.717	7.15028e-10	9.66668	2.26221	2.26221
cpf1	1	75.7586	0	9.65757	2.27466	2.27466
cpf1	1	75.8003	0	9.64848	2.28707	2.28707
cpf1	1	75.842	0	9.63943	2.29946	2.29946
cpf1	1	75.8836	0	9.6304	2.31155	2.31155
cpf1	1	75.9253	0	9.6214	2.32388	2.32388
cpf1	1	75.967	7.79203e-13	9.61242	2.33591	2.33591
cpf1	1	76.0087	0.020401	9.60431	2.34736	2.34736
cpf1	1	76.0503	2.29587e-12	9.59538	2.35962	2.35962
cpf1	1	76.092	0	9.58649	2.37185	2.37185
cpf1	1	76.1337	0	9.57762	2.38405	2.38405
cpf1	1	76.1753	0	9.56877	2.39595	2.39595
cpf1	1	76.217	0	9.55996	2.4081	2.4081
cpf1	1	76.2587	0	9.55117	2.41994	2.41994
cpf1	1	76.3004	0	9.5424	2.43204	2.43204
cpf1	1	76.342	0	9.53367	2.44383	2.44383
cpf1	1	76.3837	8.25512	9.86045	2.12066	2.12066
cpf1	1	76.4254	10.8212	10.2905	1.69391	1.69391
cpf1	1	76.467	3.72714e-10	10.2796	1.70795	1.70795
cpf1	1	76.5087	0	10.2686	1.72223	1.72223
cpf1	1	76.5504	0	10.2577	1.7362	1.7362
cpf1	1	76.5921	0	10.2468	1.75041	1.75041
cpf1	1	76.6337	0	10.236	1.76432	1.76432
cpf1	1	76.6754	0	10.2251	1.77847	1.77847
cpf1	1	76.7171	0	10.2144	1.79286	1.79286
cpf1	1	76.7587	0	10.2036	1.80667	1.80667
cpf1	1	76.8004	0	10.1929	1.82072	1.82072
cpf1	1	76.8421	0	10.1822	1.83447	1.83447
cpf1	1	76.8838	0	10.1715	1.84846	1.84846
cpf1	1	76.9254	0	10.1609	1.86241	1.86241
cpf1	1	76.9671	0	10.1503	1.87606	1.87606
cpf1	1	77.0088	0	10.1398	1.88995	1.88995
cpf1	1	77.0504	0	10.1292	1.90382	1.90382
cpf1	1	77.0921	0	10.1187	1.91765	1.91765
cpf1	1	77.1338	0	10.1083	1.93117	1.93117
cpf1	1	77.1755	0	10.0978	1.94493	1.94493
cpf1	1	77.2171	0	10.0874	1.95867	1.95867
cpf1	1	77.2588	0	10.0771	1.9721	1.9721
cpf1	1	77.3005	0.265455	10.0775	1.97498	1.97498
cpf1	1	77.3421	0	10.0672	1.98838	1.98838
cpf1	1	77.3838	0	10.0569	2.0023	2.0023
cpf1	1	77.4255	0	10.0466	2.01591	2.01591
cpf1	1	77.4672	0	10.0363	2.02922	2.02922
cpf1	1	77.5088	0	10.0261	2.04277	2.04277
cpf1	1	77.5505	0	10.0159	2.05601	2.05601
cpf1	1	77.5922	0	10.0058	2.0695	2.0695
cpf1	1	77.6338	0	9.99565	2.08269	2.08269
cpf1	1	77.6755	0	9.98555	2.09612	2.09612
cpf1	1	77.7172	0	9.97548	2.10979	2.10979
cpf1	1	77.7589	0	9.96545	2.12288	2.12288
cpf1	1	77.8005	1.2338e-12	9.95544	2.13622	2.13622
cpf1	1	77.8422	0.0260285	9.94653	2.1482	2.1482
cpf1	1	77.8839	2.68951e-12	9.93658	2.16148	2.16148
cpf1	1	77.9255	0	9.92666	2.17473	2.17473
cpf1	1	77.9672	0	9.91677	2.18768	2.18768
cpf1	1	78.0089	0	9.90691	2.20087	2.20087
cpf1	1	78.0506	0	9.89708	2.21403	2.21403
cpf1	1	78.0922	0	9.88728	2.22717	2.22717
cpf1	1	78.1339	0	9.87751	2.24027	2.24027
cpf1	1	78.1756	0	9.86776	2.25307	2.25307
cpf1	1	78.2172	0	9.85805	2.26612	2.26612
cpf1	1	78.2589	0	9.84837	2.27886	2.27886
cpf1	1	78.3006	0	9.83871	2.29184	2.29184
cpf1	1	78.3423	0	9.82909	2.30452	2.30452
cpf1	1	78.3839	0	9.81949	2.31746	2.31746
cpf1	1	78.4256	0	9.80992	2.33063	2.33063
cpf1	1	78.4673	0	9.80038	2.34323	2.34323
cpf1	1	78.5089	0	9.79087	2.35607	2.35607
cpf1	1	78.5506	0	9.78139	2.36861	2.36861
cpf1	1	78.5923	0	9.77193	2.3814	2.3814
cpf1	1	78.634	0	9.76251	2.39416	2.39416
cpf1	1	78.6756	0	9.75311	2.40661	2.40661
cpf1	1	78.7173	0	9.74374	2.41931	2.41931
cpf1	1	78.759	0	9.7344	2.43171	2.43171
cpf1	1	78.8006	0	9.72509	2.44463	2.44463
cpf1	1	78.8423	0	9.7158	2.45725	2.45725
cpf1	1	78.884	0	9.70655	2.46957	2.46957
cpf1	1	78.9257	0	9.69732	2.48213	2.48213
cpf1	1	78.9673	0	9.68811	2.49439	2.49439
cpf1	1	79.009	0	9.67894	2.50689	2.50689
cpf1	1	79.0507	0	9.66979	2.51937	2.51937
cpf1	1	79.0923	0	9.66067	2.53155	2.53155
cpf1	1	79.134	0	9.65158	2.54397	2.54397
cpf1	1	79.1757	0	9.64252	2.55637	2.55637
cpf1	1	79.2174	0	9.63348	2.56874	2.56874
cpf1	1	79.259	0	9.62447	2.58081	2.58081
cpf1	1	79.3007	0	9.61549	2.59313	2.59313
cpf1	1	79.3424	0	9.60653	2.60542	2.60542
cpf1	1	79.384	0	9.5976	2.6174	2.6174
cpf1	1	79.4257	11.1974	10.0438	2.17457	2.17457
cpf1	1	79.4674	0	10.0335	2.18787	2.18787
cpf1	1	79.5091	0	10.0233	2.20141	2.20141
cpf1	1	79.5507	0	10.0131	2.2152	2.2152
cpf1	1	79.5924	0	10.003	2.2284	2.2284
cpf1	1	79.6341	0	9.99287	2.24186	2.24186
cpf1	1	79.6757	0	9.98278	2.255	2.255
cpf1	1	79.7174	0	9.97272	2.26839	2.26839
cpf1	1	79.7591	0	9.96269	2.28175	2.28175
cpf1	1	79.8008	0	9.9527	2.2948	2.2948
cpf1	1	79.8424	0	9.94273	2.3081	2.3081
cpf1	1	79.8841	0	9.93279	2.3211	2.3211
cpf1	1	79.9258	0	9.92288	2.33462	2.33462
cpf1	1	79.9674	0	9.91301	2.34783	2.34783
cpf1	1	80.0091	0	9.90316	2.36073	2.36073
cpf1	1	80.0508	2.74654e-12	9.89334	2.37388	2.37388
cpf1	1	80.0925	0.0205455	9.88438	2.38589	2.38589
cpf1	1	80.1341	3.5733e-13	9.87462	2.39899	2.39899
cpf1	1	80.1758	0	9.86489	2.41206	2.41206
cpf1	1	80.2175	0	9.85518	2.42482	2.42482
cpf1	1	80.2591	0	9.84551	2.43783	2.43783
cpf1	1	80.3008	0	9.83586	2.45081	2.45081
cpf1	1	80.3425	0	9.82624	2.46376	2.46376
cpf1	1	80.3842	0	9.81666	2.47668	2.47668
cpf1	1	80.4258	0	9.8071	2.48929	2.48929
cpf1	1	80.4675	0	9.79757	2.50216	2.50216
cpf1	1	80.5092	0	9.78806	2.51472	2.51472
cpf1	1	80.5508	0	9.77859	2.52752	2.52752
cpf1	1	80.5925	0	9.76914	2.5403	2.5403
cpf1	1	80.6342	0	9.75973	2.55277	2.55277
cpf1	1	80.6759	0	9.75034	2.5655	2.5655
cpf1	1	80.7175	0	9.74098	2.57819	2.57819
cpf1	1	80.7592	0	9.73164	2.59086	2.59086
cpf1	1	80.8009	0	9.72234	2.60349	2.60349
cpf1	1	80.8425	0	9.71306	2.61583	2.61583
cpf1	1	80.8842	0	9.70381	2.62841	2.62841
cpf1	1	80.9259	0	9.69459	2.64069	2.64069
cpf1	1	80.9676	0	9.6854	2.65321	2.65321
cpf1	1	81.0092	1.28301e-12	9.67623	2.66571	2.66571
cpf1	1	81.0509	0.0204471	9.66792	2.67708	2.67708
cpf1	1	81.0926	1.80598e-12	9.65881	2.68952	2.68952
cpf1	1	81.1342	2.55179e-12	9.64972	2.70194	2.70194
cpf1	1	81.1759	0.0224036	9.64157	2.71343	2.71343
cpf1	1	81.2176	8.40413e-13	9.63254	2.72579	2.72579
cpf1	1	81.2593	0	9.62353	2.73786	2.73786
cpf1	1	81.3009	0	9.61455	2.75017	2.75017
cpf1	1	81.3426	0	9.6056	2.76218	2.76218
cpf1	1	81.3843	0	9.59667	2.77444	2.77444
cpf1	1	81.4259	11.3833	10.0504	2.32405	2.32405
cpf1	1	81.4676	0	10.0401	2.33737	2.33737
cpf1	1	81.5093	0	10.0299	2.35093	2.35093
cpf1	1	81.551	13.557	10.5707	1.8135	1.8135
cpf1	1	81.5926	0	10.5588	1.82865	1.82865
cpf1	1	81.6343	4.74627e-10	10.5471	1.84377	1.84377
cpf1	1	81.676	11.6956	11.0106	1.38326	1.38326
cpf1	1	81.7176	1.29226e-09	10.9975	1.39973	1.39973
cpf1	1	81.7593	0	10.9844	1.41589	1.41589
cpf1	1	81.801	0	10.9713	1.43228	1.43228
cpf1	1	81.8427	0	10.9583	1.44863	1.44863
cpf1	1	81.8843	0	10.9453	1.46467	1.46467
cpf1	1	81.926	0	10.9324	1.48095	1.48095
cpf1	1	81.9677	0	10.9195	1.49719	1.49719
cpf1	1	82.0093	0.0207642	10.9075	1.51254	1.51254
cpf1	1	82.051	0	10.8946	1.52871	1.52871
cpf1	1	82.0927	0	10.8818	1.54455	1.54455
cpf1	1	82.1344	0	10.8691	1.56064	1.56064
cpf1	1	82.176	0	10.8564	1.57641	1.57641
cpf1	1	82.2177	0	10.8437	1.59242	1.59242
cpf1	1	82.2594	0	10.8311	1.60811	1.60811
cpf1	1	82.301	0	10.8185	1.62405	1.62405
cpf1	1	82.3427	0	10.8059	1.63994	1.63994
cpf1	1	82.3844	0	10.7934	1.6558	1.6558
cpf1	1	82.4261	0	10.7809	1.67162	1.67162
cpf1	1	82.4677	12.7265	11.2856	1.16992	1.16992
cpf1	1	82.5094	0	11.2717	1.18721	1.18721
cpf1	1	82.5511	0	11.2578	1.20447	1.20447
cpf1	1	82.5927	0	11.2439	1.2214	1.2214
cpf1	1	82.6344	0	11.23	1.23857	1.23857
cpf1	1	82.6761	0	11.2162	1.25543	1.25543
cpf1	1	82.7178	0	11.2025	1.27252	1.27252
cpf1	1	82.7594	0	11.1888	1.28956	1.28956
cpf1	1	82.8011	0	11.1751	1.30629	1.30629
cpf1	1	82.8428	0	11.1615	1.32354	1.32354
cpf1	1	82.8844	0	11.1479	1.34018	1.34018
cpf1	1	82.9261	0	11.1343	1.35707	1.35707
cpf1	1	82.9678	0	11.1208	1.37391	1.37391
cpf1	1	83.0095	0	11.1073	1.39043	1.39043
cpf1	1	83.0511	0	11.0939	1.4072	1.4072
cpf1	1	83.0928	0	11.0805	1.42364	1.42364
cpf1	1	83.1345	0	11.0672	1.44032	1.44032
cpf1	1	83.1761	0	11.0539	1.45697	1.45697
cpf1	1	83.2178	0	11.0406	1.47329	1.47329
cpf1	1	83.2595	0	11.0274	1.48985	1.48985
[truncated: 41,921 more rows]

## Sheet: Figure4b
time (days)	delta	delta_Q	delta_N
0	-23.0859	0.919918	-0.392111
3.66	-22.7809	0.921992	-0.387209
7.32	-22.3856	0.924642	-0.380838
10.98	-21.9014	0.927827	-0.37301
14.64	-21.3303	0.931499	-0.363743
18.3	-20.6745	0.935601	-0.353059
21.96	-19.9367	0.94007	-0.340982
25.62	-19.1198	0.944836	-0.327545
29.28	-18.227	0.949825	-0.312783
32.94	-17.2619	0.954958	-0.29674
36.6	-16.2283	0.960156	-0.279466
40.26	-15.1303	0.965335	-0.261016
43.92	-13.9723	0.970413	-0.241453
47.58	-12.7588	0.975308	-0.220847
51.24	-11.4947	0.979943	-0.199277
54.9	-10.185	0.984242	-0.176826
58.56	-8.83482	0.988135	-0.153586
62.22	-7.44962	0.991559	-0.129654
65.88	-6.03486	0.994458	-0.105133
69.54	-4.59615	0.996784	-0.0801319
73.2	-3.1392	0.998499	-0.0547619
76.86	-1.66979	0.999575	-0.0291393
80.52	-0.193761	0.999994	-0.00338176
84.18	1.28304	0.999749	0.0223914
87.84	2.75475	0.998844	0.0480609
91.5	4.21553	0.997295	0.0735085
95.16	5.65958	0.995125	0.0986177
98.82	7.08117	0.992373	0.123275
102.48	8.47466	0.989081	0.147372
106.14	9.83452	0.985305	0.170803
109.8	11.1554	0.981106	0.19347
113.46	12.4319	0.976552	0.21528
117.12	13.6592	0.971718	0.236146
120.78	14.8322	0.96668	0.255989
124.44	15.9464	0.961519	0.274738
128.1	16.9973	0.956319	0.292326
131.76	17.9807	0.95116	0.308697
135.42	18.8928	0.946126	0.323799
139.08	19.73	0.941294	0.337588
142.74	20.4888	0.936741	0.350024
146.4	21.1663	0.932536	0.361077
150.06	21.7599	0.928746	0.370718
153.72	22.2671	0.925428	0.378925
157.38	22.6859	0.922633	0.385679
161.04	23.0147	0.920404	0.390968
164.7	23.2522	0.918776	0.39478
168.36	23.3974	0.917772	0.397107
172.02	23.4498	0.917409	0.397946
175.68	23.4091	0.917691	0.397294
179.34	23.2756	0.918615	0.395154
183	23.0496	0.920166	0.391528
186.66	22.7322	0.922321	0.386425
190.32	22.3246	0.925047	0.379854
193.98	21.8284	0.928301	0.371828
197.64	21.2456	0.932036	0.362367
201.3	20.5785	0.936192	0.35149
204.96	19.8297	0.940705	0.339226
208.62	19.0022	0.945506	0.325605
212.28	18.0994	0.950519	0.310666
215.94	17.1247	0.955666	0.294452
219.6	16.082	0.960866	0.277013
223.26	14.9756	0.966036	0.258407
226.92	13.8097	0.971094	0.238697
230.58	12.589	0.975959	0.217956
234.24	11.3183	0.980552	0.19626
237.9	10.0028	0.984799	0.173696
241.56	8.64753	0.988632	0.150356
245.22	7.25797	0.991987	0.126337
248.88	5.8396	0.994811	0.101744
252.54	4.39806	0.997055	0.0766852
256.2	2.93906	0.998685	0.0512739
259.86	1.46841	0.999672	0.0256258
263.52	-0.00807346	1	-0.000140909
267.18	-1.48452	0.999664	-0.0259069
270.84	-2.95508	0.99867	-0.0515531
274.5	-4.41392	0.997034	-0.0769612
278.16	-5.85523	0.994783	-0.102015
281.82	-7.27332	0.991954	-0.126603
285.48	-8.66254	0.988593	-0.150614
289.14	-10.0174	0.984755	-0.173947
292.8	-11.3325	0.980503	-0.196502
296.46	-12.6026	0.975907	-0.218188
300.12	-13.8227	0.97104	-0.238919
303.78	-14.988	0.96598	-0.258617
307.44	-16.0938	0.960809	-0.27721
311.1	-17.1357	0.95561	-0.294636
314.76	-18.1096	0.950463	-0.310836
318.42	-19.0117	0.945452	-0.325761
322.08	-19.8383	0.940654	-0.339367
325.74	-20.5862	0.936144	-0.351617
329.4	-21.2524	0.931992	-0.362478
333.06	-21.8343	0.928263	-0.371924
336.72	-22.3296	0.925014	-0.379933
340.38	-22.7362	0.922294	-0.386489
344.04	-23.0526	0.920146	-0.391576
347.7	-23.2775	0.918601	-0.395185
351.36	-23.4101	0.917685	-0.397309
355.02	-23.4497	0.917409	-0.397945
358.68	-23.3964	0.91778	-0.39709
362.34	-23.2501	0.91879	-0.394746
366	-23.0116	0.920425	-0.390918

## Sheet: Figure4e
magnetic inclination (deg)	latitude (deg)	mu_Q	mu_N
-90	90	1.22465e-16	1
-88.2	86.4035	0.0627288	0.998031
-86.4	82.8282	0.124845	0.992176
-84.6	79.2943	0.185765	0.982594
-82.8	75.8205	0.244961	0.969533
-81	72.4234	0.30198	0.953314
-79.2	69.1171	0.356459	0.934311
-77.4	65.9128	0.408126	0.912926
-75.6	62.8189	0.456804	0.889567
-73.8	59.8411	0.5024	0.864636
-72	56.9826	0.544894	0.838505
-70.2	54.2444	0.584328	0.811517
-68.4	51.6258	0.620794	0.783974
-66.6	49.1246	0.654417	0.756134
-64.8	46.7372	0.685346	0.728217
-63	44.4594	0.713747	0.700404
-61.2	42.2864	0.739791	0.672837
-59.4	40.213	0.76365	0.645631
-57.6	38.2337	0.785494	0.61887
-55.8	36.3429	0.805484	0.592617
-54	34.5354	0.823776	0.566915
-52.2	32.8057	0.840513	0.541791
-50.4	31.1486	0.855829	0.51726
-48.6	29.5592	0.869846	0.493323
-46.8	28.0329	0.882678	0.469978
-45	26.5651	0.894427	0.447214
-43.2	25.1515	0.905187	0.425014
-41.4	23.7883	0.915042	0.403359
-39.6	22.4717	0.924068	0.382228
-37.8	21.1983	0.932335	0.361596
-36	19.9646	0.939904	0.34144
-34.2	18.7677	0.946831	0.321733
-32.4	17.6047	0.953166	0.302449
-30.6	16.4729	0.958954	0.283562
-28.8	15.3697	0.964236	0.265047
-27	14.2928	0.969047	0.246877
-25.2	13.2399	0.97342	0.229028
-23.4	12.2088	0.977383	0.211476
-21.6	11.1977	0.980963	0.194195
-19.8	10.2046	0.984181	0.177164
-18	9.22764	0.987059	0.160357
-16.2	8.26517	0.989613	0.143755
-14.4	7.31551	0.99186	0.127333
-12.6	6.3771	0.993812	0.111072
-10.8	5.4484	0.995482	0.0949492
-9	4.52793	0.996879	0.0789451
-7.2	3.61427	0.998011	0.0630391
-5.4	2.70601	0.998885	0.0472112
-3.6	1.80178	0.999506	0.0314418
-1.8	0.900222	0.999877	0.0157112
1.27222e-14	-6.36111e-15	1	-1.11022e-16
1.8	-0.900222	0.999877	-0.0157112
3.6	-1.80178	0.999506	-0.0314418
5.4	-2.70601	0.998885	-0.0472112
7.2	-3.61427	0.998011	-0.0630391
9	-4.52793	0.996879	-0.0789451
10.8	-5.4484	0.995482	-0.0949492
12.6	-6.3771	0.993812	-0.111072
14.4	-7.31551	0.99186	-0.127333
16.2	-8.26517	0.989613	-0.143755
18	-9.22764	0.987059	-0.160357
19.8	-10.2046	0.984181	-0.177164
21.6	-11.1977	0.980963	-0.194195
23.4	-12.2088	0.977383	-0.211476
25.2	-13.2399	0.97342	-0.229028
27	-14.2928	0.969047	-0.246877
28.8	-15.3697	0.964236	-0.265047
30.6	-16.4729	0.958954	-0.283562
32.4	-17.6047	0.953166	-0.302449
34.2	-18.7677	0.946831	-0.321733
36	-19.9646	0.939904	-0.34144
37.8	-21.1983	0.932335	-0.361596
39.6	-22.4717	0.924068	-0.382228
41.4	-23.7883	0.915042	-0.403359
43.2	-25.1515	0.905187	-0.425014
45	-26.5651	0.894427	-0.447214
46.8	-28.0329	0.882678	-0.469978
48.6	-29.5592	0.869846	-0.493323
50.4	-31.1486	0.855829	-0.51726
52.2	-32.8057	0.840513	-0.541791
54	-34.5354	0.823776	-0.566915
55.8	-36.3429	0.805484	-0.592617
57.6	-38.2337	0.785494	-0.61887
59.4	-40.213	0.76365	-0.645631
61.2	-42.2864	0.739791	-0.672837
63	-44.4594	0.713747	-0.700404
64.8	-46.7372	0.685346	-0.728217
66.6	-49.1246	0.654417	-0.756134
68.4	-51.6258	0.620794	-0.783974
70.2	-54.2444	0.584328	-0.811517
72	-56.9826	0.544894	-0.838505
73.8	-59.8411	0.5024	-0.864636
75.6	-62.8189	0.456804	-0.889567
77.4	-65.9128	0.408126	-0.912926
79.2	-69.1171	0.356459	-0.934311
81	-72.4234	0.30198	-0.953314
82.8	-75.8205	0.244961	-0.969533
84.6	-79.2943	0.185765	-0.982594
86.4	-82.8282	0.124845	-0.992176
88.2	-86.4035	0.0627288	-0.998031
90	-90	1.22465e-16	-1

## Sheet: Figure5a
fograge 1				return 1				fograge 2				return 2				fograge 3				return 3				fograge 4				return 4				fograge 5				return 5				fograge 6				return 6				fograge 7
x (m)	y (m)	heading	time	x (m)	y (m)	heading	time	x (m)	y (m)	heading	time	x (m)	y (m)	heading	time	x (m)	y (m)	heading	time	x (m)	y (m)	heading	time	x (m)	y (m)	heading	time	x (m)	y (m)	heading	time	x (m)	y (m)	heading	time	x (m)	y (m)	heading	time	x (m)	y (m)	heading	time	x (m)	y (m)	heading	time	x (m)	y (m)
0.080522	-0.0437509	-23.458	2024-08-02 05:19:54	100	7.89942e-15	173.406	2024-08-02 05:33:07	0.0924351	-0.491381	-79.3464	2024-08-02 06:39:52	91.0938	-22.8511	-52.093	2024-08-02 06:49:20	-0.499463	0.0231671	177.344	2024-08-02 07:56:56	85.5883	-54.1813	136.159	2024-08-02 08:06:34	-0.22589	-0.446064	-116.858	2024-08-02 09:14:45	79.1163	-78.9548	160.457	2024-08-02 09:24:04	-0.40575	0.292178	144.242	2024-08-02 10:31:08	23.3756	-98.9847	-59.6196	2024-08-02 10:40:21	-0.493468	0.0805588	170.728	2024-08-02 11:48:37	0.644073	-103.094	124.401	2024-08-02 11:58:37	-0.388209	0.315109
0.23342	-0.1101	-18.5914	2024-08-02 05:19:55	99.5018	0.0426092	175.111	2024-08-02 05:33:08	0.303451	-0.944672	-65.0371	2024-08-02 06:39:53	91.3596	-23.2746	-57.8846	2024-08-02 06:49:21	-0.999222	0.0076537	-178.222	2024-08-02 07:56:57	85.2111	-53.853	138.959	2024-08-02 08:06:35	-0.339303	-0.933032	-103.11	2024-08-02 09:14:46	78.6864	-78.6996	149.299	2024-08-02 09:24:05	-0.83413	0.550031	148.955	2024-08-02 10:31:09	23.6477	-99.4042	-57.0302	2024-08-02 10:40:22	-0.993106	0.0615356	-177.82	2024-08-02 11:48:38	0.435883	-102.64	114.606	2024-08-02 11:58:38	-0.832718	0.544046
0.449897	-0.182916	-16.2296	2024-08-02 05:19:56	99.0029	0.0754203	176.237	2024-08-02 05:33:09	0.609515	-1.34005	-52.2564	2024-08-02 06:39:54	91.5599	-23.7328	-66.3865	2024-08-02 06:49:22	-1.49633	-0.0460907	-173.829	2024-08-02 07:56:58	84.8207	-53.5406	141.336	2024-08-02 08:06:36	-0.336581	-1.43302	-89.6881	2024-08-02 09:14:47	78.287	-78.3987	143.001	2024-08-02 09:24:06	-1.28712	0.761684	154.957	2024-08-02 10:31:10	23.9451	-99.8061	-53.4941	2024-08-02 10:40:23	-1.47541	-0.0702894	-164.713	2024-08-02 11:48:39	0.297775	-102.159	106.034	2024-08-02 11:58:39	-1.31574	0.673228
0.719936	-0.261521	-13.2328	2024-08-02 05:19:57	98.5035	0.100727	177.099	2024-08-02 05:33:10	0.985269	-1.66991	-41.2788	2024-08-02 06:39:55	91.6947	-24.2142	-74.3608	2024-08-02 06:49:23	-1.98422	-0.155451	-167.366	2024-08-02 07:56:59	84.4217	-53.2393	142.943	2024-08-02 08:06:37	-0.224667	-1.92034	-77.0659	2024-08-02 09:14:48	77.9104	-78.0698	138.877	2024-08-02 09:24:07	-1.76206	0.91802	161.78	2024-08-02 10:31:11	24.2745	-100.182	-48.792	2024-08-02 10:40:24	-1.91019	-0.317213	-150.406	2024-08-02 11:48:40	0.216876	-101.666	99.3113	2024-08-02 11:58:40	-1.81548	0.689416
1.03908	-0.336568	-7.53136	2024-08-02 05:19:58	98.004	0.122753	177.475	2024-08-02 05:33:11	1.41901	-1.91864	-29.8318	2024-08-02 06:39:56	91.7697	-24.7086	-81.3743	2024-08-02 06:49:24	-2.45605	-0.320904	-160.676	2024-08-02 07:57:00	84.0174	-52.9452	143.973	2024-08-02 08:06:38	-0.0302504	-2.38099	-67.1181	2024-08-02 09:14:49	77.5482	-77.7252	136.424	2024-08-02 09:24:08	-2.2522	1.01678	168.607	2024-08-02 10:31:12	24.6322	-100.532	-44.3203	2024-08-02 10:40:25	-2.2705	-0.663877	-136.106	2024-08-02 11:48:41	0.168931	-101.168	95.5025	2024-08-02 11:58:41	-2.30443	0.584874
1.3923	-0.383267	-1.53937	2024-08-02 05:19:59	97.5044	0.142498	177.737	2024-08-02 05:33:12	1.86988	-2.13479	-25.6132	2024-08-02 06:39:57	91.7633	-25.2086	-90.7352	2024-08-02 06:49:25	-2.90279	-0.545449	-153.315	2024-08-02 07:57:01	83.6081	-52.658	144.94	2024-08-02 08:06:39	0.204215	-2.82261	-62.0351	2024-08-02 09:14:50	77.1916	-77.3746	135.488	2024-08-02 09:24:09	-2.7519	1.03422	178.001	2024-08-02 10:31:13	25.0215	-100.845	-38.8777	2024-08-02 10:40:26	-2.53593	-1.0876	-122.064	2024-08-02 11:48:42	0.146832	-100.668	92.5332	2024-08-02 11:58:42	-2.75573	0.369632
1.77085	-0.39344	4.57378	2024-08-02 05:20:00	97.0047	0.160159	177.976	2024-08-02 05:33:13	2.33319	-2.32279	-22.0865	2024-08-02 06:39:58	91.6849	-25.7024	-99.0105	2024-08-02 06:49:26	-3.30166	-0.846955	-142.914	2024-08-02 07:57:02	83.1965	-52.3741	145.409	2024-08-02 08:06:40	0.472921	-3.24427	-57.4924	2024-08-02 09:14:51	76.8421	-77.0171	134.348	2024-08-02 09:24:10	-3.24863	0.977134	-173.444	2024-08-02 10:31:14	25.4381	-101.122	-33.5762	2024-08-02 10:40:27	-2.73131	-1.54785	-113.002	2024-08-02 11:48:43	0.146727	-100.168	90.012	2024-08-02 11:58:43	-3.15877	0.0737319
2.16708	-0.361742	8.83316	2024-08-02 05:20:01	96.505	0.176463	178.131	2024-08-02 05:33:14	2.80456	-2.48956	-19.4835	2024-08-02 06:39:59	91.5109	-26.1711	-110.369	2024-08-02 06:49:27	-3.65489	-1.20083	-134.948	2024-08-02 07:57:03	82.7829	-52.0931	145.799	2024-08-02 08:06:41	0.76808	-3.64786	-53.8205	2024-08-02 09:14:52	76.4935	-76.6587	134.204	2024-08-02 09:24:11	-3.73256	0.851372	-165.432	2024-08-02 10:31:15	25.8826	-101.351	-27.2371	2024-08-02 10:40:28	-2.87225	-2.02758	-106.372	2024-08-02 11:48:44	0.155878	-99.6684	88.9513	2024-08-02 11:58:44	-3.51043	-0.2817
2.58011	-0.297557	10.527	2024-08-02 05:20:02	96.0052	0.192035	178.215	2024-08-02 05:33:15	3.28065	-2.64233	-17.7906	2024-08-02 06:40:00	91.2405	-26.5917	-122.737	2024-08-02 06:49:28	-3.94441	-1.60848	-125.383	2024-08-02 07:57:04	82.3683	-51.8136	146.016	2024-08-02 08:06:42	1.08167	-4.0373	-51.158	2024-08-02 09:14:53	76.1498	-76.2955	133.416	2024-08-02 09:24:12	-4.179	0.626232	-153.238	2024-08-02 10:31:16	26.3527	-101.521	-19.904	2024-08-02 10:40:29	-2.94554	-2.52218	-98.4295	2024-08-02 11:48:45	0.174393	-99.1688	87.8778	2024-08-02 11:58:45	-3.81611	-0.677383
3.00814	-0.218018	9.83452	2024-08-02 05:20:03	95.5055	0.208309	178.135	2024-08-02 05:33:16	3.75907	-2.78763	-16.8937	2024-08-02 06:40:01	90.8848	-26.9431	-135.351	2024-08-02 06:49:29	-4.15126	-2.06368	-114.437	2024-08-02 07:57:05	81.9532	-51.535	146.137	2024-08-02 08:06:43	1.40457	-4.41904	-49.7737	2024-08-02 09:14:54	75.8081	-75.9305	133.124	2024-08-02 09:24:13	-4.55952	0.301877	-139.556	2024-08-02 10:31:17	26.8442	-101.613	-10.6315	2024-08-02 10:40:30	-2.99041	-3.02016	-95.1487	2024-08-02 11:48:46	0.198064	-98.6693	87.2865	2024-08-02 11:58:46	-4.09172	-1.09456
3.4514	-0.141179	6.88031	2024-08-02 05:20:04	95.0058	0.224309	178.166	2024-08-02 05:33:17	4.239	-2.92787	-16.2894	2024-08-02 06:40:02	90.4535	-27.1961	-149.601	2024-08-02 06:49:30	-4.25427	-2.55296	-101.889	2024-08-02 07:57:06	81.5376	-51.257	146.221	2024-08-02 08:06:44	1.73395	-4.79523	-48.7957	2024-08-02 09:14:55	75.4689	-75.5631	132.71	2024-08-02 09:24:14	-4.84949	-0.10545	-125.447	2024-08-02 10:31:18	27.3441	-101.622	-1.00581	2024-08-02 10:40:31	-3.01459	-3.51957	-92.7723	2024-08-02 11:48:47	0.223562	-98.17	87.0768	2024-08-02 11:58:47	-4.35391	-1.5203
3.90892	-0.0859719	3.60273	2024-08-02 05:20:05	94.506	0.2396	178.247	2024-08-02 05:33:18	4.72003	-3.06427	-15.8312	2024-08-02 06:40:03	89.9733	-27.3353	-163.838	2024-08-02 06:49:31	-4.25118	-3.05295	-89.6455	2024-08-02 07:57:07	81.1216	-50.9795	146.295	2024-08-02 08:06:45	2.06755	-5.16766	-48.1479	2024-08-02 09:14:56	75.1291	-75.1964	132.819	2024-08-02 09:24:15	-5.02996	-0.57174	-111.158	2024-08-02 10:31:19	27.8342	-101.523	11.4227	2024-08-02 10:40:32	-3.02724	-4.01941	-91.4488	2024-08-02 11:48:48	0.250375	-97.6707	86.9261	2024-08-02 11:58:48	-4.60455	-1.95294
4.37712	-0.056493	-1.07395	2024-08-02 05:20:06	94.0062	0.25571	178.154	2024-08-02 05:33:19	5.20179	-3.19812	-15.5273	2024-08-02 06:40:04	89.4748	-27.3743	-175.521	2024-08-02 06:49:32	-4.12572	-3.53695	-75.4682	2024-08-02 07:57:08	80.7055	-50.7023	146.325	2024-08-02 08:06:46	2.40343	-5.53805	-47.797	2024-08-02 09:14:57	74.79	-74.8289	132.702	2024-08-02 09:24:16	-5.09995	-1.06682	-98.0467	2024-08-02 10:31:20	28.2887	-101.315	24.6344	2024-08-02 10:40:33	-3.03145	-4.5194	-90.4833	2024-08-02 11:48:49	0.277657	-97.1715	86.8721	2024-08-02 11:58:49	-4.84562	-2.39099
4.84808	-0.0653218	-6.22702	2024-08-02 05:20:07	93.5065	0.272218	178.108	2024-08-02 05:33:20	5.68409	-3.32995	-15.2866	2024-08-02 06:40:05	88.9768	-27.3304	174.958	2024-08-02 06:49:33	-3.88449	-3.97491	-61.1539	2024-08-02 07:57:09	80.2892	-50.4254	146.366	2024-08-02 08:06:47	2.74106	-5.90684	-47.5259	2024-08-02 09:14:58	74.4503	-74.462	132.793	2024-08-02 09:24:17	-5.07515	-1.56621	-87.1571	2024-08-02 10:31:21	28.6801	-101.003	38.478	2024-08-02 10:40:34	-3.03279	-5.01939	-90.1528	2024-08-02 11:48:50	0.305381	-96.6722	86.8215	2024-08-02 11:58:50	-5.08247	-2.83134
5.3168	-0.116465	-11.3071	2024-08-02 05:20:08	93.0068	0.287602	178.237	2024-08-02 05:33:21	6.16631	-3.46213	-15.3295	2024-08-02 06:40:06	88.4849	-27.2405	169.641	2024-08-02 06:49:34	-3.5579	-4.35352	-49.2191	2024-08-02 07:57:10	79.8729	-50.1484	146.368	2024-08-02 08:06:48	3.07837	-6.27592	-47.5746	2024-08-02 09:14:59	74.1119	-74.0939	132.595	2024-08-02 09:24:18	-4.99333	-2.05947	-80.5818	2024-08-02 10:31:22	28.9833	-100.606	52.6693	2024-08-02 10:40:35	-3.03008	-5.51939	-89.6901	2024-08-02 11:48:51	0.333165	-96.173	86.8145	2024-08-02 11:58:51	-5.31474	-3.27411
5.78134	-0.209348	-15.9947	2024-08-02 05:20:09	92.507	0.302661	178.274	2024-08-02 05:33:22	6.64886	-3.59307	-15.181	2024-08-02 06:40:07	87.9991	-27.122	166.298	2024-08-02 06:49:35	-3.17512	-4.6752	-40.0433	2024-08-02 07:57:11	79.4565	-49.8716	146.381	2024-08-02 08:06:49	3.41596	-6.64475	-47.5328	2024-08-02 09:15:00	73.7723	-73.7269	132.779	2024-08-02 09:24:19	-4.86359	-2.54234	-74.9602	2024-08-02 10:31:23	29.1826	-100.147	66.5099	2024-08-02 10:40:36	-3.0242	-6.01935	-89.3257	2024-08-02 11:48:52	0.361725	-95.6738	86.7255	2024-08-02 11:58:52	-5.5446	-3.71814
6.23895	-0.340521	-19.3958	2024-08-02 05:20:10	92.0072	0.317881	178.256	2024-08-02 05:33:23	7.13136	-3.72418	-15.2021	2024-08-02 06:40:08	87.5186	-26.9838	163.956	2024-08-02 06:49:36	-2.77293	-4.97226	-36.4489	2024-08-02 07:57:12	79.0402	-49.5947	146.368	2024-08-02 08:06:50	3.75356	-7.01357	-47.5305	2024-08-02 09:15:01	73.4325	-73.3602	132.814	2024-08-02 09:24:20	-4.70406	-3.01621	-71.3945	2024-08-02 10:31:24	29.2769	-99.6563	79.1278	2024-08-02 10:40:37	-3.01568	-6.51928	-89.0236	2024-08-02 11:48:53	0.39046	-95.1746	86.7055	2024-08-02 11:58:53	-5.77206	-4.16341
6.6918	-0.499959	-21.9173	2024-08-02 05:20:11	91.5075	0.333566	178.202	2024-08-02 05:33:24	7.61402	-3.85472	-15.1347	2024-08-02 06:40:09	87.0406	-26.8374	162.967	2024-08-02 06:49:37	-2.35652	-5.24903	-33.6105	2024-08-02 07:57:13	78.6238	-49.3179	146.388	2024-08-02 08:06:51	4.09156	-7.38201	-47.467	2024-08-02 09:15:02	73.0925	-72.9935	132.841	2024-08-02 09:24:21	-4.52118	-3.48156	-68.5449	2024-08-02 10:31:25	29.2749	-99.1563	90.232	2024-08-02 10:40:38	-3.00586	-7.01918	-88.8753	2024-08-02 11:48:54	0.418273	-94.6754	86.8112	2024-08-02 11:58:54	-5.99866	-4.60911
7.14196	-0.681078	-24.1919	2024-08-02 05:20:12	91.0077	0.348543	178.284	2024-08-02 05:33:25	8.09679	-3.98485	-15.0858	2024-08-02 06:40:10	86.5648	-26.6834	162.068	2024-08-02 06:49:38	-1.93091	-5.51144	-31.6565	2024-08-02 07:57:14	78.2075	-49.041	146.376	2024-08-02 08:06:52	4.43039	-7.7497	-47.3396	2024-08-02 09:15:03	72.7516	-72.6278	132.994	2024-08-02 09:24:22	-4.3253	-3.94159	-66.936	2024-08-02 10:31:26	29.2269	-98.6586	95.5096	2024-08-02 10:40:39	-2.99529	-7.51907	-88.7877	2024-08-02 11:48:55	0.446929	-94.1762	86.7145	2024-08-02 11:58:55	-6.22491	-5.055
7.58948	-0.882125	-24.0975	2024-08-02 05:20:13	90.5079	0.363409	178.296	2024-08-02 05:33:26	8.57976	-4.11424	-14.9968	2024-08-02 06:40:11	86.0905	-26.5253	161.565	2024-08-02 06:49:39	-1.49959	-5.76435	-30.3852	2024-08-02 07:57:15	77.7912	-48.764	146.361	2024-08-02 08:06:53	4.76889	-8.1177	-47.3908	2024-08-02 09:15:04	72.4104	-72.2623	133.026	2024-08-02 09:24:23	-4.12099	-4.39795	-65.8824	2024-08-02 10:31:27	29.1504	-98.1645	98.7988	2024-08-02 10:40:40	-2.98609	-8.01899	-88.9465	2024-08-02 11:48:56	0.476698	-93.6771	86.5867	2024-08-02 11:58:56	-6.45295	-5.49996
8.04216	-1.0846	-22.1872	2024-08-02 05:20:14	90.0081	0.378593	178.26	2024-08-02 05:33:27	9.06235	-4.24502	-15.1634	2024-08-02 06:40:12	85.6171	-26.3644	161.222	2024-08-02 06:49:40	-1.06628	-6.01382	-29.9303	2024-08-02 07:57:16	77.375	-48.487	146.356	2024-08-02 08:06:54	5.10734	-8.48573	-47.397	2024-08-02 09:15:05	72.068	-71.898	133.223	2024-08-02 09:24:24	-3.91011	-4.8513	-65.0537	2024-08-02 10:31:28	29.0452	-97.6757	102.147	2024-08-02 10:40:41	-2.9779	-8.51892	-89.0609	2024-08-02 11:48:57	0.506882	-93.178	86.5391	2024-08-02 11:58:57	-6.67992	-5.94548
8.50385	-1.27289	-19.6018	2024-08-02 05:20:15	89.5084	0.393712	178.267	2024-08-02 05:33:28	9.54495	-4.37578	-15.1601	2024-08-02 06:40:13	85.1443	-26.2017	161.016	2024-08-02 06:49:41	-0.632081	-6.26176	-29.728	2024-08-02 07:57:17	76.9587	-48.21	146.357	2024-08-02 08:06:55	5.44576	-8.8538	-47.404	2024-08-02 09:15:06	71.7257	-71.5335	133.199	2024-08-02 09:24:25	-3.69771	-5.30394	-64.8617	2024-08-02 10:31:29	28.9268	-97.1899	103.703	2024-08-02 10:40:42	-2.97072	-9.01887	-89.1772	2024-08-02 11:48:58	0.537557	-92.679	86.4827	2024-08-02 11:58:58	-6.90974	-6.38953
8.97508	-1.4407	-16.7637	2024-08-02 05:20:16	89.0086	0.410125	178.119	2024-08-02 05:33:29	10.0278	-4.50543	-15.0288	2024-08-02 06:40:14	84.6716	-26.0388	160.984	2024-08-02 06:49:42	-0.196061	-6.50648	-29.3035	2024-08-02 07:57:18	76.5425	-47.9329	146.347	2024-08-02 08:06:56	5.783	-9.22294	-47.5851	2024-08-02 09:15:07	71.3833	-71.1691	133.216	2024-08-02 09:24:26	-3.48534	-5.7566	-64.8658	2024-08-02 10:31:30	28.8035	-96.7054	104.275	2024-08-02 10:40:43	-2.96592	-9.51885	-89.4497	2024-08-02 11:48:59	0.568764	-92.18	86.4216	2024-08-02 11:58:59	-7.13847	-6.83415
9.45566	-1.58547	-14.9095	2024-08-02 05:20:17	88.5089	0.426396	178.135	2024-08-02 05:33:30	10.5108	-4.63492	-15.0092	2024-08-02 06:40:15	84.1988	-25.8762	161.025	2024-08-02 06:49:43	0.241253	-6.74887	-28.9989	2024-08-02 07:57:19	76.1263	-47.6558	146.343	2024-08-02 08:06:57	6.12022	-9.59211	-47.5906	2024-08-02 09:15:08	71.0422	-70.8035	133.021	2024-08-02 09:24:27	-3.27128	-6.20846	-64.6516	2024-08-02 10:31:31	28.6762	-96.2218	104.745	2024-08-02 10:40:44	-2.96059	-10.0188	-89.3902	2024-08-02 11:49:00	0.599131	-91.6809	86.518	2024-08-02 11:59:00	-7.36546	-7.27966
9.94243	-1.71507	-14.7365	2024-08-02 05:20:18	88.0091	0.442019	178.209	2024-08-02 05:33:31	10.9938	-4.76417	-14.9803	2024-08-02 06:40:16	83.7259	-25.7138	161.047	2024-08-02 06:49:44	0.67925	-6.99004	-28.8372	2024-08-02 07:57:20	75.7103	-47.3785	146.317	2024-08-02 08:06:58	6.45908	-9.95976	-47.3328	2024-08-02 09:15:09	70.7042	-70.4351	132.528	2024-08-02 09:24:28	-3.05756	-6.66049	-64.6956	2024-08-02 10:31:32	28.5463	-95.739	105.064	2024-08-02 10:40:45	-2.95515	-10.5188	-89.376	2024-08-02 11:49:01	0.629171	-91.1818	86.5557	2024-08-02 11:59:01	-7.5932	-7.72478
10.4324	-1.84395	-14.3856	2024-08-02 05:20:19	87.5094	0.458858	178.07	2024-08-02 05:33:32	11.4765	-4.89438	-15.0956	2024-08-02 06:40:17	83.2531	-25.5511	161.004	2024-08-02 06:49:45	1.11648	-7.23259	-29.02	2024-08-02 07:57:21	75.2942	-47.1011	146.309	2024-08-02 08:06:59	6.79854	-10.3269	-47.2411	2024-08-02 09:15:10	70.3671	-70.0658	132.389	2024-08-02 09:24:29	-2.84609	-7.11357	-64.9799	2024-08-02 10:31:33	28.4171	-95.256	104.971	2024-08-02 10:40:46	-2.94925	-11.0188	-89.3236	2024-08-02 11:49:02	0.659711	-90.6827	86.4981	2024-08-02 11:59:02	-7.81908	-8.17085
10.9255	-1.97043	-12.5796	2024-08-02 05:20:20	87.0097	0.475726	178.067	2024-08-02 05:33:33	11.9597	-5.02324	-14.9348	2024-08-02 06:40:18	82.7809	-25.3866	160.796	2024-08-02 06:49:46	1.55429	-7.47409	-28.8813	2024-08-02 07:57:22	74.8782	-46.8239	146.324	2024-08-02 08:07:00	7.137	-10.6949	-47.3963	2024-08-02 09:15:11	70.0302	-69.6963	132.361	2024-08-02 09:24:30	-2.63576	-7.56717	-65.1229	2024-08-02 10:31:34	28.2918	-94.7719	104.516	2024-08-02 10:40:47	-2.94631	-11.5187	-89.663	2024-08-02 11:49:03	0.689664	-90.1836	86.5656	2024-08-02 11:59:03	-8.04689	-8.61594
11.4236	-2.08156	-11.6772	2024-08-02 05:20:21	86.51	0.493009	178.019	2024-08-02 05:33:34	12.4427	-5.1525	-14.9825	2024-08-02 06:40:19	82.3087	-25.2222	160.801	2024-08-02 06:49:47	1.99338	-7.71326	-28.5768	2024-08-02 07:57:23	74.4619	-46.5469	146.358	2024-08-02 08:07:01	7.4757	-11.0627	-47.3591	2024-08-02 09:15:12	69.6917	-69.3284	132.618	2024-08-02 09:24:31	-2.42243	-8.01938	-64.7449	2024-08-02 10:31:35	28.1656	-94.2881	104.618	2024-08-02 10:40:48	-2.94193	-12.0187	-89.4991	2024-08-02 11:49:04	0.719523	-89.6845	86.5765	2024-08-02 11:59:04	-8.27422	-9.06127
11.9246	-2.18512	-11.7986	2024-08-02 05:20:22	86.0103	0.509843	178.071	2024-08-02 05:33:35	12.9256	-5.28185	-14.9924	2024-08-02 06:40:20	81.8365	-25.0578	160.806	2024-08-02 06:49:48	2.43215	-7.953	-28.6511	2024-08-02 07:57:24	74.0457	-46.2698	146.348	2024-08-02 08:07:02	7.81452	-11.4304	-47.3404	2024-08-02 09:15:13	69.3538	-68.9598	132.519	2024-08-02 09:24:32	-2.20879	-8.47144	-64.7046	2024-08-02 10:31:36	28.032	-93.8063	105.493	2024-08-02 10:40:49	-2.93677	-12.5187	-89.4087	2024-08-02 11:49:05	0.750166	-89.1854	86.4863	2024-08-02 11:59:05	-8.50282	-9.50595
12.427	-2.29006	-11.4912	2024-08-02 05:20:23	85.5106	0.526593	178.08	2024-08-02 05:33:36	13.4088	-5.41068	-14.9316	2024-08-02 06:40:21	81.3645	-24.8928	160.735	2024-08-02 06:49:49	2.87127	-8.19211	-28.57	2024-08-02 07:57:25	73.6295	-45.9927	146.341	2024-08-02 08:07:03	8.154	-11.7975	-47.2377	2024-08-02 09:15:14	69.0175	-68.5898	132.258	2024-08-02 09:24:33	-1.99641	-8.92409	-64.8647	2024-08-02 10:31:37	27.9032	-93.3232	104.935	2024-08-02 10:40:50	-2.93263	-13.0187	-89.525	2024-08-02 11:49:06	0.782646	-88.6865	86.2754	2024-08-02 11:59:06	-8.73093	-9.95089
12.9311	-2.39253	-11.497	2024-08-02 05:20:24	85.0109	0.543306	178.084	2024-08-02 05:33:37	13.8916	-5.54044	-15.0416	2024-08-02 06:40:22	80.8928	-24.7271	160.641	2024-08-02 06:49:50	3.31069	-8.43066	-28.4965	2024-08-02 07:57:26	73.2134	-45.7154	146.323	2024-08-02 08:07:04	8.49361	-12.1645	-47.2177	2024-08-02 09:15:15	68.6796	-68.2213	132.52	2024-08-02 09:24:34	-1.78527	-9.37733	-65.0218	2024-08-02 10:31:38	27.778	-92.8391	104.497	2024-08-02 10:40:51	-2.92617	-13.5186	-89.2594	2024-08-02 11:49:07	0.813987	-88.1875	86.4063	2024-08-02 11:59:07	-8.9603	-10.3952
13.4363	-2.49529	-11.8249	2024-08-02 05:20:25	84.5111	0.558703	178.235	2024-08-02 05:33:38	14.3742	-5.67128	-15.1692	2024-08-02 06:40:23	80.421	-24.5614	160.65	2024-08-02 06:49:51	3.74902	-8.67122	-28.7581	2024-08-02 07:57:27	72.7973	-45.4382	146.32	2024-08-02 08:07:05	8.83379	-12.5309	-47.1278	2024-08-02 09:15:16	68.3408	-67.8535	132.655	2024-08-02 09:24:35	-1.57275	-9.82991	-64.8459	2024-08-02 10:31:39	27.646	-92.3568	105.306	2024-08-02 10:40:52	-2.9198	-14.0186	-89.2706	2024-08-02 11:49:08	0.844716	-87.6884	86.4765	2024-08-02 11:59:08	-9.18997	-10.8393
13.9417	-2.6011	-13.9141	2024-08-02 05:20:26	84.0113	0.573738	178.277	2024-08-02 05:33:39	14.8567	-5.80241	-15.2051	2024-08-02 06:40:24	79.9491	-24.3963	160.721	2024-08-02 06:49:52	4.18812	-8.91038	-28.5751	2024-08-02 07:57:28	72.3812	-45.1609	146.328	2024-08-02 08:07:06	9.1742	-12.8971	-47.0931	2024-08-02 09:15:17	68.0032	-67.4848	132.481	2024-08-02 09:24:36	-1.35635	-10.2807	-64.3545	2024-08-02 10:31:40	27.5112	-91.8754	105.648	2024-08-02 10:40:53	-2.91341	-14.5186	-89.2674	2024-08-02 11:49:09	0.874741	-87.1893	86.5572	2024-08-02 11:59:09	-9.41964	-11.2834
14.4413	-2.72487	-17.2559	2024-08-02 05:20:27	83.5116	0.59012	178.122	2024-08-02 05:33:40	15.3394	-5.93277	-15.1127	2024-08-02 06:40:25	79.4771	-24.2314	160.736	2024-08-02 06:49:53	4.62656	-9.15073	-28.7316	2024-08-02 07:57:29	71.9651	-44.8838	146.333	2024-08-02 08:07:07	9.51453	-13.2634	-47.105	2024-08-02 09:15:18	67.665	-67.1164	132.551	2024-08-02 09:24:37	-1.14006	-10.7315	-64.3691	2024-08-02 10:31:41	27.3775	-91.3936	105.506	2024-08-02 10:40:54	-2.90497	-15.0185	-89.0332	2024-08-02 11:49:10	0.905599	-86.6903	86.4617	2024-08-02 11:59:10	-9.64773	-11.7284
14.9302	-2.87674	-20.4313	2024-08-02 05:20:28	83.0118	0.605965	178.184	2024-08-02 05:33:41	15.8223	-6.06245	-15.0322	2024-08-02 06:40:26	79.0053	-24.0656	160.644	2024-08-02 06:49:54	5.06526	-9.39061	-28.6696	2024-08-02 07:57:30	71.5491	-44.6063	146.297	2024-08-02 08:07:08	9.85488	-13.6297	-47.1006	2024-08-02 09:15:19	67.3261	-66.7489	132.682	2024-08-02 09:24:38	-0.92394	-11.1823	-64.3898	2024-08-02 10:31:42	27.2471	-90.9109	105.115	2024-08-02 10:40:55	-2.89541	-15.5184	-88.9037	2024-08-02 11:49:11	0.936232	-86.1912	86.4875	2024-08-02 11:59:11	-9.87924	-12.1715
15.4084	-3.05487	-23.9204	2024-08-02 05:20:29	82.5121	0.622943	178.054	2024-08-02 05:33:42	16.3049	-6.19333	-15.1741	2024-08-02 06:40:27	78.5335	-23.9004	160.696	2024-08-02 06:49:55	5.50394	-9.63053	-28.675	2024-08-02 07:57:31	71.1332	-44.3289	146.295	2024-08-02 08:07:09	10.1943	-13.9969	-47.2532	2024-08-02 09:15:20	66.989	-66.3796	132.385	2024-08-02 09:24:39	-0.70979	-11.6342	-64.6403	2024-08-02 10:31:43	27.1207	-90.4271	104.642	2024-08-02 10:40:56	-2.88767	-16.0183	-89.1135	2024-08-02 11:49:12	0.967999	-85.6922	86.3573	2024-08-02 11:59:12	-10.109	-12.6156
15.8724	-3.26068	-27.7191	2024-08-02 05:20:30	82.0124	0.639231	178.133	2024-08-02 05:33:43	16.7875	-6.32399	-15.1483	2024-08-02 06:40:28	78.0619	-23.7342	160.592	2024-08-02 06:49:56	5.94171	-9.8721	-28.8912	2024-08-02 07:57:32	70.7174	-44.0512	146.261	2024-08-02 08:07:10	10.5345	-14.3632	-47.1134	2024-08-02 09:15:21	66.653	-66.0093	132.222	2024-08-02 09:24:40	-0.49344	-12.0849	-64.3619	2024-08-02 10:31:44	26.99	-89.9445	105.151	2024-08-02 10:40:57	-2.88246	-16.5183	-89.4032	2024-08-02 11:49:13	0.999637	-85.1932	86.3721	2024-08-02 11:59:13	-10.3409	-13.0586
16.3191	-3.49543	-32.0062	2024-08-02 05:20:31	81.5127	0.656449	178.027	2024-08-02 05:33:44	17.2698	-6.45578	-15.283	2024-08-02 06:40:29	77.5902	-23.5682	160.614	2024-08-02 06:49:57	6.37853	-10.1154	-29.1153	2024-08-02 07:57:33	70.3016	-43.7735	146.265	2024-08-02 08:07:11	10.8727	-14.7316	-47.4465	2024-08-02 09:15:22	66.3149	-65.6409	132.548	2024-08-02 09:24:41	-0.27864	-12.5364	-64.5576	2024-08-02 10:31:45	26.8628	-89.4609	104.738	2024-08-02 10:40:58	-2.87612	-17.0183	-89.2726	2024-08-02 11:49:14	1.03074	-84.6942	86.4331	2024-08-02 11:59:14	-10.5742	-13.5008
16.7446	-3.76136	-35.5973	2024-08-02 05:20:32	81.0129	0.672561	178.153	2024-08-02 05:33:45	17.7522	-6.58725	-15.2444	2024-08-02 06:40:30	77.119	-23.4011	160.476	2024-08-02 06:49:58	6.81612	-10.3573	-28.9327	2024-08-02 07:57:34	69.8859	-43.4956	146.244	2024-08-02 08:07:12	11.2113	-15.0994	-47.3692	2024-08-02 09:15:23	65.9762	-65.2731	132.635	2024-08-02 09:24:42	-0.06123	-12.9867	-64.2256	2024-08-02 10:31:46	26.7321	-88.9783	105.152	2024-08-02 10:40:59	-2.86836	-17.5182	-89.1115	2024-08-02 11:49:15	1.06308	-84.1953	86.292	2024-08-02 11:59:15	-10.8046	-13.9446
17.1521	-4.0531	-38.5533	2024-08-02 05:20:33	80.5132	0.68927	178.085	2024-08-02 05:33:46	18.2347	-6.71843	-15.2095	2024-08-02 06:40:31	76.6469	-23.2363	160.748	2024-08-02 06:49:59	7.25318	-10.6001	-29.0595	2024-08-02 07:57:35	69.47	-43.218	146.273	2024-08-02 08:07:13	11.5493	-15.4679	-47.4705	2024-08-02 09:15:24	65.639	-64.904	132.421	2024-08-02 09:24:43	0.154689	-13.4377	-64.4159	2024-08-02 10:31:47	26.6034	-88.4952	104.923	2024-08-02 10:41:00	-2.86093	-18.0182	-89.1488	2024-08-02 11:49:16	1.0946	-83.6962	86.3853	2024-08-02 11:59:16	-11.0341	-14.3888
17.5444	-4.36569	-40.6151	2024-08-02 05:20:34	80.0135	0.705894	178.095	2024-08-02 05:33:47	18.7172	-6.84956	-15.2051	2024-08-02 06:40:32	76.1752	-23.0705	160.641	2024-08-02 06:50:00	7.69207	-10.8397	-28.6247	2024-08-02 07:57:36	69.0542	-42.9404	146.275	2024-08-02 08:07:14	11.887	-15.8367	-47.5213	2024-08-02 09:15:25	65.3046	-64.5322	131.967	2024-08-02 09:24:44	0.37147	-13.8882	-64.3062	2024-08-02 10:31:48	26.4688	-88.0136	105.612	2024-08-02 10:41:01	-2.85239	-18.5181	-89.0204	2024-08-02 11:49:17	1.12646	-83.1973	86.3469	2024-08-02 11:59:17	-11.2631	-14.8333
17.9265	-4.69339	-42.2417	2024-08-02 05:20:35	79.5138	0.72206	178.147	2024-08-02 05:33:48	19.1994	-6.98159	-15.3105	2024-08-02 06:40:33	75.7037	-22.9042	160.563	2024-08-02 06:50:01	8.13117	-11.0788	-28.5728	2024-08-02 07:57:37	68.6384	-42.6628	146.268	2024-08-02 08:07:15	12.2254	-16.2047	-47.4034	2024-08-02 09:15:26	64.9669	-64.1635	132.489	2024-08-02 09:24:45	0.588724	-14.3386	-64.2459	2024-08-02 10:31:49	26.3358	-87.5316	105.423	2024-08-02 10:41:02	-2.84429	-19.018	-89.0717	2024-08-02 11:49:18	1.15866	-82.6983	86.3082	2024-08-02 11:59:18	-11.4901	-15.2788
18.301	-5.03346	-43.156	2024-08-02 05:20:36	79.014	0.737528	178.227	2024-08-02 05:33:49	19.682	-7.11244	-15.1709	2024-08-02 06:40:34	75.2321	-22.738	160.588	2024-08-02 06:50:02	8.56995	-11.3186	-28.652	2024-08-02 07:57:38	68.2226	-42.385	146.255	2024-08-02 08:07:16	12.5649	-16.5717	-47.2243	2024-08-02 09:15:27	64.6265	-63.7973	132.906	2024-08-02 09:24:46	0.807309	-14.7883	-64.0765	2024-08-02 10:31:50	26.2085	-87.0481	104.753	2024-08-02 10:41:03	-2.83748	-19.518	-89.2204	2024-08-02 11:49:19	1.19122	-82.1994	86.2656	2024-08-02 11:59:19	-11.7175	-15.7241
18.6717	-5.38105	-44.7184	2024-08-02 05:20:37	78.5143	0.753232	178.2	2024-08-02 05:33:50	20.1647	-7.24291	-15.1256	2024-08-02 06:40:35	74.7604	-22.5722	160.641	2024-08-02 06:50:03	9.0069	-11.5616	-29.0838	2024-08-02 07:57:39	67.8068	-42.1073	146.257	2024-08-02 08:07:17	12.9043	-16.9389	-47.2528	2024-08-02 09:15:28	64.2879	-63.4293	132.615	2024-08-02 09:24:47	1.02845	-15.2367	-63.7505	2024-08-02 10:31:51	26.0815	-86.5645	104.721	2024-08-02 10:41:04	-2.83049	-20.0179	-89.1991	2024-08-02 11:49:20	1.22319	-81.7004	86.3343	2024-08-02 11:59:20	-11.9471	-16.1683
19.0337	-5.73953	-45.5035	2024-08-02 05:20:38	78.0145	0.768879	178.207	2024-08-02 05:33:51	20.6474	-7.37325	-15.1106	2024-08-02 06:40:36	74.2887	-22.4063	160.612	2024-08-02 06:50:04	9.44438	-11.8037	-28.9598	2024-08-02 07:57:40	67.3912	-41.8294	146.238	2024-08-02 08:07:18	13.2428	-17.3069	-47.3916	2024-08-02 09:15:29	63.9489	-63.0619	132.7	2024-08-02 09:24:48	1.24289	-15.6884	-64.6032	2024-08-02 10:31:52	25.9495	-86.0823	105.299	2024-08-02 10:41:05	-2.82385	-20.5179	-89.2386	2024-08-02 11:49:21	1.25454	-81.2014	86.4055	2024-08-02 11:59:21	-12.1763	-16.6126
19.392	-6.10411	-47.1998	2024-08-02 05:20:39	77.5148	0.785513	178.094	2024-08-02 05:33:52	21.13	-7.50392	-15.1503	2024-08-02 06:40:37	73.8171	-22.2403	160.619	2024-08-02 06:50:05	9.88308	-12.0436	-28.6703	2024-08-02 07:57:41	66.9754	-41.5517	146.261	2024-08-02 08:07:19	13.5815	-17.6747	-47.3551	2024-08-02 09:15:30	63.6079	-62.6962	133.001	2024-08-02 09:24:49	1.45968	-16.1389	-64.3056	2024-08-02 10:31:53	25.8188	-85.5996	105.156	2024-08-02 10:41:06	-2.81507	-21.0178	-88.9937	2024-08-02 11:49:22	1.28446	-80.7023	86.5684	2024-08-02 11:59:22	-12.4039	-17.0578
19.7398	-6.47972	-48.7101	2024-08-02 05:20:40	77.015	0.801073	178.217	2024-08-02 05:33:53	21.6124	-7.63565	-15.2755	2024-08-02 06:40:38	73.3453	-22.0746	160.645	2024-08-02 06:50:06	10.3223	-12.2825	-28.542	2024-08-02 07:57:42	66.5596	-41.274	146.263	2024-08-02 08:07:20	13.9201	-18.0427	-47.3881	2024-08-02 09:15:31	63.271	-62.3267	132.35	2024-08-02 09:24:50	1.67255	-16.5913	-64.8018	2024-08-02 10:31:54	25.6843	-85.1181	105.61	2024-08-02 10:41:07	-2.80611	-21.5177	-88.9737	2024-08-02 11:49:23	1.31521	-80.2032	86.4749	2024-08-02 11:59:23	-12.6333	-17.5021
20.0781	-6.86492	-49.8742	2024-08-02 05:20:41	76.5153	0.816614	178.219	2024-08-02 05:33:54	22.0948	-7.76707	-15.2387	2024-08-02 06:40:39	72.8735	-21.909	160.658	2024-08-02 06:50:07	10.7609	-12.5226	-28.6945	2024-08-02 07:57:43	66.144	-40.9961	146.228	2024-08-02 08:07:21	14.259	-18.4103	-47.3255	2024-08-02 09:15:32	62.9344	-61.957	132.326	2024-08-02 09:24:51	1.88596	-17.0435	-64.734	2024-08-02 10:31:55	25.5507	-84.6363	105.493	2024-08-02 10:41:08	-2.7985	-22.0177	-89.128	2024-08-02 11:49:24	1.34592	-79.7042	86.478	2024-08-02 11:59:24	-12.8625	-17.9465
20.409	-7.25758	-51.0063	2024-08-02 05:20:42	76.0155	0.831976	178.239	2024-08-02 05:33:55	22.5772	-7.89868	-15.2605	2024-08-02 06:40:40	72.4016	-21.744	160.729	2024-08-02 06:50:08	11.1984	-12.7646	-28.9472	2024-08-02 07:57:44	65.7283	-40.7181	146.233	2024-08-02 08:07:22	14.5982	-18.7776	-47.2695	2024-08-02 09:15:33	62.5981	-61.587	132.26	2024-08-02 09:24:52	2.09923	-17.4958	-64.752	2024-08-02 10:31:56	25.4175	-84.1543	105.455	2024-08-02 10:41:09	-2.78932	-22.5176	-88.9471	2024-08-02 11:49:25	1.37747	-79.2052	86.3832	2024-08-02 11:59:25	-13.0929	-18.3902
20.7326	-7.65729	-51.1683	2024-08-02 05:20:43	75.5157	0.847593	178.21	2024-08-02 05:33:56	23.0598	-8.02945	-15.162	2024-08-02 06:40:41	71.9297	-21.5786	160.687	2024-08-02 06:50:09	11.6368	-13.0051	-28.751	2024-08-02 07:57:45	65.3126	-40.4403	146.24	2024-08-02 08:07:23	14.9368	-19.1455	-47.3844	2024-08-02 09:15:34	62.2633	-61.2156	132.042	2024-08-02 09:24:53	2.31621	-17.9462	-64.2811	2024-08-02 10:31:57	25.2837	-83.6726	105.512	2024-08-02 10:41:10	-2.78387	-23.0175	-89.376	2024-08-02 11:49:26	1.40874	-78.7061	86.4136	2024-08-02 11:59:26	-13.3229	-18.8341
21.0556	-8.05859	-49.0744	2024-08-02 05:20:44	75.016	0.863041	178.23	2024-08-02 05:33:57	23.5422	-8.1608	-15.2295	2024-08-02 06:40:42	71.4575	-21.4143	160.806	2024-08-02 06:50:10	12.0761	-13.2439	-28.5302	2024-08-02 07:57:46	64.8969	-40.1625	146.252	2024-08-02 08:07:24	15.276	-19.5129	-47.2817	2024-08-02 09:15:35	61.9266	-60.8459	132.322	2024-08-02 09:24:54	2.53235	-18.3971	-64.3881	2024-08-02 10:31:58	25.15	-83.1908	105.512	2024-08-02 10:41:11	-2.7792	-23.5175	-89.4648	2024-08-02 11:49:27	1.4416	-78.2072	86.2317	2024-08-02 11:59:27	-13.5519	-19.2787
21.3926	-8.44727	-46.7029	2024-08-02 05:20:45	74.5162	0.878166	178.267	2024-08-02 05:33:58	24.0248	-8.29142	-15.1447	2024-08-02 06:40:43	70.9855	-21.2493	160.741	2024-08-02 06:50:11	12.5153	-13.4828	-28.5415	2024-08-02 07:57:47	64.481	-39.8849	146.274	2024-08-02 08:07:25	15.6149	-19.8804	-47.3197	2024-08-02 09:15:36	61.589	-60.4771	132.47	2024-08-02 09:24:55	2.7453	-18.8495	-64.7925	2024-08-02 10:31:59	25.018	-82.7085	105.312	2024-08-02 10:41:12	-2.77505	-24.0175	-89.524	2024-08-02 11:49:28	1.47366	-77.7082	86.3236	2024-08-02 11:59:28	-13.7804	-19.7234
21.7447	-8.82095	-45.5823	2024-08-02 05:20:46	74.0164	0.893159	178.282	2024-08-02 05:33:59	24.5073	-8.4228	-15.2339	2024-08-02 06:40:44	70.5134	-21.0845	160.748	2024-08-02 06:50:12	12.9531	-13.7243	-28.8843	2024-08-02 07:57:48	64.0653	-39.6071	146.246	2024-08-02 08:07:26	15.9526	-20.2492	-47.521	2024-08-02 09:15:37	61.2514	-60.1083	132.47	2024-08-02 09:24:56	2.95724	-19.3023	-64.9203	2024-08-02 10:32:00	24.8815	-82.2275	105.84	2024-08-02 10:41:13	-2.77351	-24.5175	-89.8236	2024-08-02 11:49:29	1.50523	-77.2092	86.3803	2024-08-02 11:59:29	-14.0114	-20.1668
22.1045	-9.18809	-44.9735	2024-08-02 05:20:47	73.5167	0.909716	178.102	2024-08-02 05:34:00	24.9897	-8.55427	-15.2442	2024-08-02 06:40:45	70.0417	-20.9189	160.659	2024-08-02 06:50:13	13.3938	-13.9604	-28.1823	2024-08-02 07:57:49	63.6494	-39.3295	146.28	2024-08-02 08:07:27	16.2902	-20.618	-47.5213	2024-08-02 09:15:38	60.9148	-59.7386	132.311	2024-08-02 09:24:57	3.16755	-19.756	-65.126	2024-08-02 10:32:01	24.7456	-81.7463	105.776	2024-08-02 10:41:14	-2.77253	-25.0175	-89.8882	2024-08-02 11:49:30	1.53674	-76.7102	86.3871	2024-08-02 11:59:30	-14.241	-20.611
22.4688	-9.5521	-43.2733	2024-08-02 05:20:48	73.017	0.92687	178.034	2024-08-02 05:34:01	25.4719	-8.68653	-15.3382	2024-08-02 06:40:46	69.5698	-20.7536	160.695	2024-08-02 06:50:14	13.8332	-14.199	-28.5009	2024-08-02 07:57:50	63.2337	-39.0518	146.252	2024-08-02 08:07:28	16.6292	-20.9856	-47.3273	2024-08-02 09:15:39	60.5764	-59.3705	132.603	2024-08-02 09:24:58	3.37598	-20.2104	-65.3636	2024-08-02 10:32:02	24.6078	-81.2657	105.997	2024-08-02 10:41:15	-2.7705	-25.5175	-89.7669	2024-08-02 11:49:31	1.56949	-76.2113	86.2441	2024-08-02 11:59:31	-14.4711	-21.0549
22.8437	-9.90506	-41.5676	2024-08-02 05:20:49	72.5173	0.942956	178.156	2024-08-02 05:34:02	25.9539	-8.81946	-15.4185	2024-08-02 06:40:47	69.0982	-20.5875	160.598	2024-08-02 06:50:15	14.2715	-14.4398	-28.7833	2024-08-02 07:57:51	62.8178	-38.7742	146.281	2024-08-02 08:07:29	16.9675	-21.3537	-47.4071	2024-08-02 09:15:40	60.2364	-59.004	132.849	2024-08-02 09:24:59	3.58686	-20.6638	-65.0534	2024-08-02 10:32:03	24.4696	-80.7852	106.038	2024-08-02 10:41:16	-2.76807	-26.0175	-89.7221	2024-08-02 11:49:32	1.60144	-75.7123	86.3366	2024-08-02 11:59:32	-14.6998	-21.4995
23.2289	-10.2467	-39.9784	2024-08-02 05:20:50	72.0175	0.95945	178.11	2024-08-02 05:34:03	26.4363	-8.9507	-15.217	2024-08-02 06:40:48	68.6264	-20.4217	160.636	2024-08-02 06:50:16	14.7104	-14.6792	-28.6077	2024-08-02 07:57:52	62.4019	-38.4967	146.289	2024-08-02 08:07:30	17.3057	-21.722	-47.4394	2024-08-02 09:15:41	59.8973	-58.6364	132.688	2024-08-02 09:25:00	3.79677	-21.1176	-65.1777	2024-08-02 10:32:04	24.3344	-80.3038	105.687	2024-08-02 10:41:17	-2.76448	-26.5175	-89.5887	2024-08-02 11:49:33	1.6347	-75.2134	86.1857	2024-08-02 11:59:33	-14.9298	-21.9435
23.6235	-10.5775	-37.7256	2024-08-02 05:20:51	71.5179	0.977387	177.944	2024-08-02 05:34:04	26.9184	-9.08329	-15.3781	2024-08-02 06:40:49	68.1545	-20.2566	160.717	2024-08-02 06:50:17	15.1492	-14.9189	-28.6565	2024-08-02 07:57:53	61.986	-38.2192	146.284	2024-08-02 08:07:31	17.6436	-22.0905	-47.4818	2024-08-02 09:15:42	59.5586	-58.2687	132.651	2024-08-02 09:25:01	4.00755	-21.571	-65.067	2024-08-02 10:32:05	24.2029	-79.8214	105.251	2024-08-02 10:41:18	-2.76102	-27.0175	-89.6029	2024-08-02 11:49:34	1.66719	-74.7145	86.2747	2024-08-02 11:59:34	-15.1586	-22.3881
24.0304	-10.8923	-35.937	2024-08-02 05:20:52	71.0182	0.995096	177.97	2024-08-02 05:34:05	27.4007	-9.21512	-15.2865	2024-08-02 06:40:50	67.6826	-20.0912	160.681	2024-08-02 06:50:18	15.5881	-15.1584	-28.6203	2024-08-02 07:57:54	61.5701	-37.9416	146.28	2024-08-02 08:07:32	17.9816	-22.4589	-47.4692	2024-08-02 09:15:43	59.2189	-57.9018	132.789	2024-08-02 09:25:02	4.21987	-22.0237	-64.8717	2024-08-02 10:32:06	24.0692	-79.3396	105.514	2024-08-02 10:41:19	-2.75735	-27.5175	-89.5793	2024-08-02 11:49:35	1.69935	-74.2155	86.3117	2024-08-02 11:59:35	-15.3893	-22.8317
24.4468	-11.1941	-34.8431	2024-08-02 05:20:53	70.5185	1.01208	178.054	2024-08-02 05:34:06	27.883	-9.34708	-15.3036	2024-08-02 06:40:51	67.2107	-19.9261	160.719	2024-08-02 06:50:19	16.0269	-15.398	-28.633	2024-08-02 07:57:55	61.1544	-37.6638	146.247	2024-08-02 08:07:33	18.3198	-22.8272	-47.4439	2024-08-02 09:15:44	58.88	-57.5342	132.681	2024-08-02 09:25:03	4.4326	-22.4762	-64.8196	2024-08-02 10:32:07	23.9388	-78.8569	105.118	2024-08-02 10:41:20	-2.75356	-28.0174	-89.5664	2024-08-02 11:49:36	1.73169	-73.7166	86.292	2024-08-02 11:59:36	-15.6207	-23.2749
24.8693	-11.4882	-34.229	2024-08-02 05:20:54	70.0188	1.02992	177.955	2024-08-02 05:34:07	28.3656	-9.47777	-15.152	2024-08-02 06:40:52	66.7389	-19.7604	160.654	2024-08-02 06:50:20	16.4654	-15.6383	-28.7208	2024-08-02 07:57:56	60.7385	-37.3861	146.269	2024-08-02 08:07:34	18.6578	-23.1957	-47.4676	2024-08-02 09:15:45	58.5408	-57.1668	132.715	2024-08-02 09:25:04	4.64658	-22.9281	-64.6623	2024-08-02 10:32:08	23.8051	-78.3751	105.503	2024-08-02 10:41:21	-2.75033	-28.5174	-89.6289	2024-08-02 11:49:37	1.76425	-73.2176	86.2654	2024-08-02 11:59:37	-15.8517	-23.7183
25.2957	-11.7783	-33.2435	2024-08-02 05:20:55	69.5191	1.04792	177.937	2024-08-02 05:34:08	28.8478	-9.61019	-15.3568	2024-08-02 06:40:53	66.2677	-19.5933	160.468	2024-08-02 06:50:21	16.9013	-15.8833	-29.3331	2024-08-02 07:57:57	60.3228	-37.1084	146.251	2024-08-02 08:07:35	18.9961	-23.5639	-47.4262	2024-08-02 09:15:46	58.2028	-56.7983	132.526	2024-08-02 09:25:05	4.85961	-23.3804	-64.7826	2024-08-02 10:32:09	23.6747	-77.8924	105.119	2024-08-02 10:41:22	-2.74633	-29.0174	-89.5426	2024-08-02 11:49:38	1.7963	-72.7187	86.3251	2024-08-02 11:59:38	-16.0801	-24.1631
25.7276	-12.0614	-32.2495	2024-08-02 05:20:56	69.0194	1.06599	177.929	2024-08-02 05:34:09	29.33	-9.74239	-15.3314	2024-08-02 06:40:54	65.7963	-19.4265	160.51	2024-08-02 06:50:22	17.3395	-16.1241	-28.7907	2024-08-02 07:57:58	59.9072	-36.8304	146.221	2024-08-02 08:07:36	19.3341	-23.9323	-47.4668	2024-08-02 09:15:47	57.8681	-56.4269	132.027	2024-08-02 09:25:06	5.07266	-23.8327	-64.7796	2024-08-02 10:32:10	23.5463	-77.4092	104.887	2024-08-02 10:41:23	-2.74118	-29.5174	-89.4097	2024-08-02 11:49:39	1.82926	-72.2198	86.2203	2024-08-02 11:59:39	-16.3088	-24.6078
26.1645	-12.3371	-34.0583	2024-08-02 05:20:57	68.5197	1.08266	178.088	2024-08-02 05:34:10	29.8125	-9.87347	-15.198	2024-08-02 06:40:55	65.3247	-19.2604	160.608	2024-08-02 06:50:23	17.778	-16.3643	-28.7216	2024-08-02 07:57:59	59.4917	-36.5523	146.207	2024-08-02 08:07:37	19.6726	-24.3003	-47.3854	2024-08-02 09:15:48	57.5322	-56.0566	132.206	2024-08-02 09:25:07	5.2871	-24.2844	-64.6031	2024-08-02 10:32:11	23.4184	-76.9258	104.811	2024-08-02 10:41:24	-2.73531	-30.0174	-89.3265	2024-08-02 11:49:40	1.86192	-71.7208	86.2551	2024-08-02 11:59:40	-16.5365	-25.0529
26.5904	-12.625	-39.1442	2024-08-02 05:20:58	68.02	1.09977	178.039	2024-08-02 05:34:11	30.2951	-10.0042	-15.1548	2024-08-02 06:40:56	64.8531	-19.0942	160.587	2024-08-02 06:50:24	18.2172	-16.6033	-28.5524	2024-08-02 07:58:00	59.0761	-36.2743	146.22	2024-08-02 08:07:38	20.0119	-24.6675	-47.2628	2024-08-02 09:15:49	57.1952	-55.6872	132.376	2024-08-02 09:25:08	5.49855	-24.7375	-64.9829	2024-08-02 10:32:12	23.2927	-76.4419	104.571	2024-08-02 10:41:25	-2.72935	-30.5173	-89.3171	2024-08-02 11:49:41	1.895	-71.2219	86.2062	2024-08-02 11:59:41	-16.7678	-25.4962
26.9832	-12.9447	-44.3191	2024-08-02 05:20:59	67.5203	1.11752	177.966	2024-08-02 05:34:12	30.7772	-10.1368	-15.3825	2024-08-02 06:40:57	64.3818	-18.9273	160.496	2024-08-02 06:50:25	18.6576	-16.84	-28.2552	2024-08-02 07:58:01	58.6606	-35.9961	146.199	2024-08-02 08:07:39	20.3502	-25.0357	-47.4193	2024-08-02 09:15:50	56.8624	-55.314	131.728	2024-08-02 09:25:09	5.71188	-25.1897	-64.744	2024-08-02 10:32:13	23.1642	-75.9587	104.885	2024-08-02 10:41:26	-2.72399	-31.0173	-89.3861	2024-08-02 11:49:42	1.92819	-70.723	86.1938	2024-08-02 11:59:42	-17.0004	-25.9388
27.3409	-13.294	-49.3211	2024-08-02 05:21:00	67.0206	1.13437	178.068	2024-08-02 05:34:13	31.2593	-10.2693	-15.3702	2024-08-02 06:40:58	63.9104	-18.7608	160.551	2024-08-02 06:50:26	19.0986	-17.0757	-28.121	2024-08-02 07:58:02	58.2453	-35.7177	146.162	2024-08-02 08:07:40	20.6886	-25.4038	-47.4147	2024-08-02 09:15:51	56.5253	-54.9447	132.391	2024-08-02 09:25:10	5.92317	-25.6429	-65.0018	2024-08-02 10:32:14	23.0371	-75.4751	104.729	2024-08-02 10:41:27	-2.71949	-31.5173	-89.4842	2024-08-02 11:49:43	1.96237	-70.2242	86.0806	2024-08-02 11:59:43	-17.2317	-26.382
27.6635	-13.6693	-54.434	2024-08-02 05:21:01	66.5209	1.15045	178.158	2024-08-02 05:34:14	31.7412	-10.4027	-15.4701	2024-08-02 06:40:59	63.4388	-18.5946	160.582	2024-08-02 06:50:27	19.5402	-17.3102	-27.9714	2024-08-02 07:58:03	57.8299	-35.4394	146.181	2024-08-02 08:07:41	21.0262	-25.7727	-47.5306	2024-08-02 09:15:52	56.1875	-54.5762	132.508	2024-08-02 09:25:11	6.13576	-26.0954	-64.8383	2024-08-02 10:32:15	22.9107	-74.9913	104.642	2024-08-02 10:41:28	-2.71479	-32.0172	-89.4612	2024-08-02 11:49:44	1.99668	-69.7254	86.0655	2024-08-02 11:59:44	-17.463	-26.8253
27.9486	-14.0681	-60.5586	2024-08-02 05:21:02	66.0211	1.1664	178.172	2024-08-02 05:34:15	32.2231	-10.5361	-15.4741	2024-08-02 06:41:00	62.967	-18.429	160.657	2024-08-02 06:50:28	19.982	-17.5443	-27.915	2024-08-02 07:58:04	57.4145	-35.1612	146.189	2024-08-02 08:07:42	21.364	-26.1413	-47.5026	2024-08-02 09:15:53	55.8502	-54.207	132.41	2024-08-02 09:25:12	6.34622	-26.549	-65.1076	2024-08-02 10:32:16	22.7839	-74.5077	104.688	2024-08-02 10:41:29	-2.70878	-32.5172	-89.3117	2024-08-02 11:49:45	2.03093	-69.2265	86.072	2024-08-02 11:59:45	-17.6931	-27.2693
28.187	-14.4903	-65.4206	2024-08-02 05:21:03	65.5213	1.18185	178.229	2024-08-02 05:34:16	32.7046	-10.6706	-15.6095	2024-08-02 06:41:01	62.495	-18.2642	160.755	2024-08-02 06:50:29	20.4226	-17.7806	-28.2111	2024-08-02 07:58:05	56.9991	-34.8828	146.162	2024-08-02 08:07:43	21.7	-26.5116	-47.776	2024-08-02 09:15:54	55.5151	-53.8359	132.082	2024-08-02 09:25:13	6.55741	-27.0022	-65.0147	2024-08-02 10:32:17	22.6599	-74.0233	104.367	2024-08-02 10:41:30	-2.70597	-33.0172	-89.6783	2024-08-02 11:49:46	2.06569	-68.7277	86.0132	2024-08-02 11:59:46	-17.9234	-27.7131
28.3883	-14.9305	-68.7122	2024-08-02 05:21:04	65.0216	1.19795	178.155	2024-08-02 05:34:17	33.1866	-10.8036	-15.4263	2024-08-02 06:41:02	62.023	-18.099	160.715	2024-08-02 06:50:30	20.8631	-18.0171	-28.229	2024-08-02 07:58:06	56.5838	-34.6045	146.181	2024-08-02 08:07:44	22.0363	-26.8816	-47.7337	2024-08-02 09:15:55	55.1772	-53.4674	132.519	2024-08-02 09:25:14	6.77173	-27.4539	-64.6182	2024-08-02 10:32:18	22.5325	-73.5398	104.763	2024-08-02 10:41:31	-2.70369	-33.5172	-89.7385	2024-08-02 11:49:47	2.10087	-68.229	85.9658	2024-08-02 11:59:47	-18.1544	-28.1565
28.565	-15.3841	-71.9121	2024-08-02 05:21:05	64.5218	1.21364	178.201	2024-08-02 05:34:18	33.6691	-10.9349	-15.2209	2024-08-02 06:41:03	61.5516	-17.9323	160.522	2024-08-02 06:50:31	21.3036	-18.2538	-28.2461	2024-08-02 07:58:07	56.1683	-34.3263	146.195	2024-08-02 08:07:45	22.3738	-27.2504	-47.5376	2024-08-02 09:15:56	54.842	-53.0964	132.108	2024-08-02 09:25:15	6.98703	-27.9052	-64.495	2024-08-02 10:32:19	22.4079	-73.0556	104.42	2024-08-02 10:41:32	-2.70087	-34.0172	-89.6767	2024-08-02 11:49:48	2.13541	-67.7302	86.0388	2024-08-02 11:59:48	-18.3876	-28.5988
28.717	-15.8495	-76.3078	2024-08-02 05:21:06	64.0221	1.22959	178.172	2024-08-02 05:34:19	34.1514	-11.0666	-15.2741	2024-08-02 06:41:04	61.0802	-17.7657	160.533	2024-08-02 06:50:32	21.7428	-18.4927	-28.5439	2024-08-02 07:58:08	55.753	-34.0479	146.161	2024-08-02 08:07:46	22.7113	-27.6194	-47.5486	2024-08-02 09:15:57	54.5077	-52.7246	131.958	2024-08-02 09:25:16	7.1978	-28.3586	-65.0686	2024-08-02 10:32:20	22.2864	-72.5706	104.069	2024-08-02 10:41:33	-2.69646	-34.5172	-89.4947	2024-08-02 11:49:49	2.16958	-67.2314	86.0816	2024-08-02 11:59:49	-18.6202	-29.0414
28.833	-16.3255	-80.9368	2024-08-02 05:21:07	63.5224	1.24652	178.06	2024-08-02 05:34:20	34.6338	-11.1983	-15.2679	2024-08-02 06:41:05	60.6087	-17.5995	160.585	2024-08-02 06:50:33	22.1833	-18.7293	-28.2375	2024-08-02 07:58:09	55.3377	-33.7693	146.15	2024-08-02 08:07:47	23.0484	-27.9887	-47.6093	2024-08-02 09:15:58	54.1736	-52.3526	131.921	2024-08-02 09:25:17	7.40793	-28.8123	-65.1489	2024-08-02 10:32:21	22.1621	-72.0863	104.393	2024-08-02 10:41:34	-2.69031	-35.0171	-89.2951	2024-08-02 11:49:50	2.20324	-66.7325	86.1396	2024-08-02 11:59:50	-18.8519	-29.4845
28.9099	-16.8077	-85.6839	2024-08-02 05:21:08	63.0227	1.26302	178.109	2024-08-02 05:34:21	35.1162	-11.3298	-15.2469	2024-08-02 06:41:06	60.1371	-17.4333	160.584	2024-08-02 06:50:34	22.6223	-18.9686	-28.5967	2024-08-02 07:58:10	54.9226	-33.4907	146.13	2024-08-02 08:07:48	23.385	-28.3584	-47.6875	2024-08-02 09:15:59	53.8384	-51.9816	132.106	2024-08-02 09:25:18	7.62042	-29.2649	-64.8508	2024-08-02 10:32:22	22.0291	-71.6043	105.424	2024-08-02 10:41:35	-2.68338	-35.5171	-89.2058	2024-08-02 11:49:51	2.23634	-66.2336	86.204	2024-08-02 11:59:51	-19.0837	-29.9275
28.9465	-17.2927	-90.5418	2024-08-02 05:21:09	62.523	1.28092	177.948	2024-08-02 05:34:22	35.5988	-11.4606	-15.1678	2024-08-02 06:41:07	59.6655	-17.2672	160.604	2024-08-02 06:50:35	23.0613	-19.208	-28.6125	2024-08-02 07:58:11	54.5072	-33.2123	146.167	2024-08-02 08:07:49	23.7219	-28.7279	-47.6431	2024-08-02 09:16:00	53.5048	-51.6092	131.85	2024-08-02 09:25:19	7.83626	-29.7159	-64.4248	2024-08-02 10:32:23	21.8933	-71.1231	105.759	2024-08-02 10:41:36	-2.67778	-36.0171	-89.3586	2024-08-02 11:49:52	2.26964	-65.7347	86.1814	2024-08-02 11:59:52	-19.315	-30.3708
28.9419	-17.7772	-95.0136	2024-08-02 05:21:10	62.0233	1.29906	177.921	2024-08-02 05:34:23	36.0816	-11.5905	-15.0582	2024-08-02 06:41:08	59.1938	-17.1013	160.621	2024-08-02 06:50:36	23.5001	-19.4476	-28.6291	2024-08-02 07:58:12	54.092	-32.9338	146.155	2024-08-02 08:07:50	24.0581	-29.098	-47.7462	2024-08-02 09:16:01	53.1702	-51.2376	131.998	2024-08-02 09:25:20	8.05078	-30.1676	-64.5931	2024-08-02 10:32:24	21.7579	-70.6417	105.711	2024-08-02 10:41:37	-2.67459	-36.517	-89.6347	2024-08-02 11:49:53	2.30328	-65.2358	86.142	2024-08-02 11:59:53	-19.5453	-30.8145
28.8994	-18.2616	-97.2372	2024-08-02 05:21:11	61.5236	1.31715	177.926	2024-08-02 05:34:24	36.5644	-11.7205	-15.0677	2024-08-02 06:41:09	58.7221	-16.9356	160.646	2024-08-02 06:50:37	23.9387	-19.6877	-28.6946	2024-08-02 07:58:13	53.6767	-32.6553	146.153	2024-08-02 08:07:51	24.394	-29.4683	-47.7949	2024-08-02 09:16:02	52.8324	-50.869	132.508	2024-08-02 09:25:21	8.26533	-30.6192	-64.5905	2024-08-02 10:32:25	21.6255	-70.1596	105.359	2024-08-02 10:41:38	-2.6703	-37.017	-89.5083	2024-08-02 11:49:54	2.33623	-64.7369	86.2213	2024-08-02 11:59:54	-19.7753	-31.2585
28.8376	-18.7484	-98.5518	2024-08-02 05:21:12	61.024	1.33505	177.948	2024-08-02 05:34:25	37.0468	-11.8519	-15.2357	2024-08-02 06:41:10	58.2503	-16.7699	160.638	2024-08-02 06:50:38	24.3757	-19.9307	-29.0835	2024-08-02 07:58:14	53.2615	-32.3768	146.146	2024-08-02 08:07:52	24.7299	-29.8386	-47.7815	2024-08-02 09:16:03	52.495	-50.5	132.438	2024-08-02 09:25:22	8.48112	-31.0702	-64.4324	2024-08-02 10:32:26	21.4935	-69.6773	105.309	2024-08-02 10:41:39	-2.66565	-37.517	-89.4668	2024-08-02 11:49:55	2.36959	-64.238	86.1753	2024-08-02 11:59:55	-20.0041	-31.7031
28.764	-19.2383	-99.8136	2024-08-02 05:21:13	60.5243	1.35303	177.94	2024-08-02 05:34:26	37.5291	-11.9838	-15.2952	2024-08-02 06:41:11	57.7784	-16.6048	160.719	2024-08-02 06:50:39	24.8121	-20.1747	-29.2127	2024-08-02 07:58:15	52.8462	-32.0983	146.152	2024-08-02 08:07:53	25.0663	-30.2086	-47.724	2024-08-02 09:16:04	52.1565	-50.132	132.602	2024-08-02 09:25:23	8.69746	-31.521	-64.3621	2024-08-02 10:32:27	21.3676	-69.1934	104.578	2024-08-02 10:41:40	-2.66156	-38.017	-89.5317	2024-08-02 11:49:56	2.40301	-63.7391	86.1671	2024-08-02 11:59:56	-20.2352	-32.1465
28.6788	-19.7304	-100.646	2024-08-02 05:21:14	60.0246	1.37009	178.044	2024-08-02 05:34:27	38.0112	-12.1166	-15.3985	2024-08-02 06:41:12	57.3066	-16.439	160.64	2024-08-02 06:50:40	25.2512	-20.414	-28.5857	2024-08-02 07:58:16	52.4309	-31.8198	146.155	2024-08-02 08:07:54	25.4035	-30.5777	-47.5879	2024-08-02 09:16:05	51.8204	-49.7618	132.235	2024-08-02 09:25:24	8.9145	-31.9714	-64.273	2024-08-02 10:32:28	21.2391	-68.7102	104.897	2024-08-02 10:41:41	-2.65561	-38.517	-89.3179	2024-08-02 11:49:57	2.43758	-63.2403	86.035	2024-08-02 11:59:57	-20.4656	-32.5902
28.5859	-20.2249	-102.876	2024-08-02 05:21:15	59.5249	1.38745	178.01	2024-08-02 05:34:28	38.4934	-12.2485	-15.3011	2024-08-02 06:41:13	56.8349	-16.2734	160.656	2024-08-02 06:50:41	25.6901	-20.6534	-28.6096	2024-08-02 07:58:17	52.0157	-31.5413	146.148	2024-08-02 08:07:55	25.7418	-30.9459	-47.4214	2024-08-02 09:16:06	51.487	-49.3892	131.822	2024-08-02 09:25:25	9.1321	-32.4216	-64.2019	2024-08-02 10:32:29	21.1055	-68.2284	105.5	2024-08-02 10:41:42	-2.65164	-39.0169	-89.5454	2024-08-02 11:49:58	2.47216	-62.7415	86.0342	2024-08-02 11:59:58	-20.6975	-33.0332
28.4735	-20.7166	-105.421	2024-08-02 05:21:16	59.0251	1.40357	178.153	2024-08-02 05:34:29	38.9754	-12.3815	-15.4308	2024-08-02 06:41:14	56.3629	-16.1084	160.738	2024-08-02 06:50:42	26.1294	-20.8922	-28.5298	2024-08-02 07:58:18	51.6004	-31.2628	146.152	2024-08-02 08:07:56	26.0803	-31.3139	-47.3903	2024-08-02 09:16:07	51.1487	-49.021	132.588	2024-08-02 09:25:26	9.35134	-32.871	-63.9924	2024-08-02 10:32:30	20.9739	-67.746	105.252	2024-08-02 10:41:43	-2.64832	-39.5169	-89.619	2024-08-02 11:49:59	2.50623	-62.2427	86.0928	2024-08-02 11:59:59	-20.9287	-33.4766
28.3392	-21.2034	-106.639	2024-08-02 05:21:17	58.5254	1.42114	177.986	2024-08-02 05:34:30	39.4578	-12.513	-15.2456	2024-08-02 06:41:15	55.891	-15.9432	160.704	2024-08-02 06:50:43	26.5684	-21.1315	-28.6011	2024-08-02 07:58:19	51.1852	-30.9844	146.16	2024-08-02 08:07:57	26.4185	-31.6822	-47.4342	2024-08-02 09:16:08	50.8095	-48.6536	132.712	2024-08-02 09:25:27	9.56974	-33.3208	-64.1004	2024-08-02 10:32:31	20.8482	-67.2621	104.563	2024-08-02 10:41:44	-2.64427	-40.0169	-89.5359	2024-08-02 11:50:00	2.53938	-61.7438	86.1985	2024-08-02 12:00:00	-21.16	-33.9198
28.194	-21.6893	-106.336	2024-08-02 05:21:18	58.0257	1.43849	178.012	2024-08-02 05:34:31	39.9397	-12.6462	-15.4509	2024-08-02 06:41:16	55.4193	-15.7773	160.616	2024-08-02 06:50:44	27.0067	-21.372	-28.7483	2024-08-02 07:58:20	50.7698	-30.7059	146.162	2024-08-02 08:07:58	26.7571	-32.0501	-47.3767	2024-08-02 09:16:09	50.4687	-48.2878	132.977	2024-08-02 09:25:28	9.78904	-33.7701	-63.9856	2024-08-02 10:32:32	20.7208	-66.7786	104.766	2024-08-02 10:41:45	-2.63868	-40.5169	-89.3596	2024-08-02 11:50:01	2.57368	-61.245	86.0667	2024-08-02 12:00:01	-21.3913	-34.3631
28.0506	-22.1784	-106.534	2024-08-02 05:21:19	57.526	1.45543	178.058	2024-08-02 05:34:32	40.422	-12.7784	-15.3297	2024-08-02 06:41:17	54.9479	-15.6107	160.542	2024-08-02 06:50:45	27.4458	-21.6112	-28.5817	2024-08-02 07:58:21	50.3546	-30.4274	146.145	2024-08-02 08:07:59	27.0955	-32.4182	-47.4135	2024-08-02 09:16:10	50.1273	-47.9225	133.056	2024-08-02 09:25:29	10.006	-34.2206	-64.2781	2024-08-02 10:32:33	20.5966	-66.2943	104.378	2024-08-02 10:41:46	-2.63439	-41.0169	-89.5084	2024-08-02 11:50:02	2.60907	-60.7462	85.9415	2024-08-02 12:00:02	-21.6211	-34.8072
27.9051	-22.6685	-108.825	2024-08-02 05:21:20	57.0263	1.47217	178.081	2024-08-02 05:34:33	40.9038	-12.9118	-15.4717	2024-08-02 06:41:18	54.4766	-15.4437	160.49	2024-08-02 06:50:46	27.8853	-21.8497	-28.482	2024-08-02 07:58:22	49.9395	-30.1488	146.132	2024-08-02 08:08:00	27.435	-32.7852	-47.2263	2024-08-02 09:16:11	49.7887	-47.5546	132.634	2024-08-02 09:25:30	10.2259	-34.6696	-63.9147	2024-08-02 10:32:34	20.4649	-65.812	105.279	2024-08-02 10:41:47	-2.63204	-41.5169	-89.7312	2024-08-02 11:50:03	2.64412	-60.2475	85.98	2024-08-02 12:00:03	-21.8509	-35.2512
27.7404	-23.1518	-113.861	2024-08-02 05:21:21	56.5266	1.49008	177.948	2024-08-02 05:34:34	41.3858	-13.0447	-15.4208	2024-08-02 06:41:19	54.0048	-15.278	160.64	2024-08-02 06:50:47	28.3262	-22.0854	-28.1315	2024-08-02 07:58:23	49.5243	-29.8701	146.135	2024-08-02 08:08:01	27.774	-33.1528	-47.3134	2024-08-02 09:16:12	49.4512	-47.1857	132.451	2024-08-02 09:25:31	10.4416	-35.1207	-64.4382	2024-08-02 10:32:35	20.3284	-65.3309	105.837	2024-08-02 10:41:48	-2.62955	-42.0168	-89.7146	2024-08-02 11:50:04	2.67765	-59.7486	86.1545	2024-08-02 12:00:04	-22.0815	-35.6949
27.5368	-23.612	-119.549	2024-08-02 05:21:22	56.027	1.50844	177.896	2024-08-02 05:34:35	41.8676	-13.1784	-15.5038	2024-08-02 06:41:20	53.5332	-15.1118	160.592	2024-08-02 06:50:48	28.7674	-22.3208	-28.0815	2024-08-02 07:58:24	49.1093	-29.5913	146.1	2024-08-02 08:08:02	28.1126	-33.5207	-47.3821	2024-08-02 09:16:13	49.1116	-46.8187	132.774	2024-08-02 09:25:32	10.6589	-35.571	-64.2443	2024-08-02 10:32:36	20.1968	-64.8486	105.263	2024-08-02 10:41:49	-2.62691	-42.5168	-89.697	2024-08-02 11:50:05	2.71088	-59.2497	86.1893	2024-08-02 12:00:05	-22.3108	-36.1392
27.2922	-24.0436	-124.712	2024-08-02 05:21:23	55.5273	1.52654	177.926	2024-08-02 05:34:36	42.3496	-13.3116	-15.456	2024-08-02 06:41:21	53.0618	-14.9452	160.539	2024-08-02 06:50:49	29.2067	-22.5595	-28.5214	2024-08-02 07:58:25	48.6943	-29.3123	146.085	2024-08-02 08:08:03	28.45	-33.8897	-47.5608	2024-08-02 09:16:14	48.7728	-46.451	132.653	2024-08-02 09:25:33	10.8746	-36.0221	-64.4437	2024-08-02 10:32:37	20.0676	-64.3656	104.977	2024-08-02 10:41:50	-2.62255	-43.0168	-89.5011	2024-08-02 11:50:06	2.74452	-58.7508	86.1428	2024-08-02 12:00:06	-22.5401	-36.5835
27.0126	-24.4472	-130.653	2024-08-02 05:21:24	55.0276	1.54477	177.91	2024-08-02 05:34:37	42.8316	-13.4445	-15.4075	2024-08-02 06:41:22	52.5901	-14.7794	160.628	2024-08-02 06:50:50	29.6469	-22.7965	-28.2975	2024-08-02 07:58:26	48.2794	-29.0333	146.088	2024-08-02 08:08:04	28.787	-34.2591	-47.6255	2024-08-02 09:16:15	48.4341	-46.0832	132.648	2024-08-02 09:25:34	11.0894	-36.4736	-64.556	2024-08-02 10:32:38	19.9371	-63.8829	105.129	2024-08-02 10:41:51	-2.62101	-43.5168	-89.8226	2024-08-02 11:50:07	2.77744	-58.2519	86.2245	2024-08-02 12:00:07	-22.7709	-37.0271
26.6974	-24.8141	-138.348	2024-08-02 05:21:25	54.528	1.56264	177.952	2024-08-02 05:34:38	43.3134	-13.578	-15.4933	2024-08-02 06:41:23	52.118	-14.6147	160.765	2024-08-02 06:50:51	30.0854	-23.0369	-28.7309	2024-08-02 07:58:27	47.8645	-28.7543	146.076	2024-08-02 08:08:05	29.1245	-34.6279	-47.5358	2024-08-02 09:16:16	48.0941	-45.7166	132.838	2024-08-02 09:25:35	11.3028	-36.9258	-64.7357	2024-08-02 10:32:39	19.8055	-63.4005	105.254	2024-08-02 10:41:52	-2.61792	-44.0168	-89.6462	2024-08-02 11:50:08	2.81039	-57.753	86.2222	2024-08-02 12:00:08	-23.001	-37.471
26.3443	-25.1282	-145.74	2024-08-02 05:21:26	54.0282	1.57937	178.083	2024-08-02 05:34:39	43.7951	-13.712	-15.5417	2024-08-02 06:41:24	51.6464	-14.4486	160.596	2024-08-02 06:50:52	30.5247	-23.2756	-28.5168	2024-08-02 07:58:28	47.4495	-28.4753	146.093	2024-08-02 08:08:06	29.4622	-34.9966	-47.5133	2024-08-02 09:16:17	47.7534	-45.3507	132.963	2024-08-02 09:25:36	11.5166	-37.3778	-64.6836	2024-08-02 10:32:40	19.6761	-62.9175	105.006	2024-08-02 10:41:53	-2.6128	-44.5168	-89.4136	2024-08-02 11:50:09	2.84436	-57.2542	86.1034	2024-08-02 12:00:09	-23.2307	-37.9151
25.96	-25.39	-151.675	2024-08-02 05:21:27	53.5285	1.59563	178.136	2024-08-02 05:34:40	44.2767	-13.8465	-15.6047	2024-08-02 06:41:25	51.1749	-14.2822	160.568	2024-08-02 06:50:53	30.9624	-23.5173	-28.9067	2024-08-02 07:58:29	47.0346	-28.1964	146.084	2024-08-02 08:08:07	29.8011	-35.3643	-47.3396	2024-08-02 09:16:18	47.4139	-44.9836	132.763	2024-08-02 09:25:37	11.7311	-37.8294	-64.5936	2024-08-02 10:32:41	19.5504	-62.4336	104.562	2024-08-02 10:41:54	-2.60769	-45.0168	-89.4137	2024-08-02 11:50:10	2.87978	-56.7554	85.9382	2024-08-02 12:00:10	-23.4609	-38.359
25.5517	-25.6101	-155.694	2024-08-02 05:21:28	53.0287	1.6114	178.192	2024-08-02 05:34:41	44.7586	-13.9797	-15.4524	2024-08-02 06:41:26	50.7035	-14.1155	160.525	2024-08-02 06:50:54	31.4009	-23.7575	-28.7122	2024-08-02 07:58:30	46.6195	-27.9176	146.111	2024-08-02 08:08:08	30.1391	-35.7327	-47.4588	2024-08-02 09:16:19	47.0748	-44.6161	132.693	2024-08-02 09:25:38	11.9442	-38.2817	-64.7765	2024-08-02 10:32:42	19.4229	-61.9501	104.766	2024-08-02 10:41:55	-2.60305	-45.5167	-89.4692	2024-08-02 11:50:11	2.91536	-56.2567	85.9197	2024-08-02 12:00:11	-23.6905	-38.8031
25.1242	-25.8031	-158.09	2024-08-02 05:21:29	52.529	1.62744	178.162	2024-08-02 05:34:42	45.2405	-14.1133	-15.4936	2024-08-02 06:41:27	50.2324	-13.948	160.426	2024-08-02 06:50:55	31.8401	-23.9966	-28.5701	2024-08-02 07:58:31	46.2046	-27.6387	146.097	2024-08-02 08:08:09	30.4764	-36.1018	-47.5747	2024-08-02 09:16:20	46.7379	-44.2467	132.372	2024-08-02 09:25:39	12.1572	-38.7341	-64.7852	2024-08-02 10:32:43	19.2951	-61.4667	104.818	2024-08-02 10:41:56	-2.59739	-46.0167	-89.3512	2024-08-02 11:50:12	2.9508	-55.7579	85.9352	2024-08-02 12:00:12	-23.9219	-39.2464
24.6811	-25.9814	-159.837	2024-08-02 05:21:30	52.0293	1.64553	177.927	2024-08-02 05:34:43	45.7225	-14.2461	-15.3976	2024-08-02 06:41:28	49.761	-13.7814	160.534	2024-08-02 06:50:56	32.2797	-24.2347	-28.4407	2024-08-02 07:58:32	45.7895	-27.3598	146.103	2024-08-02 08:08:10	30.814	-36.4707	-47.5412	2024-08-02 09:16:21	46.4014	-43.8769	132.296	2024-08-02 09:25:40	12.3669	-39.188	-65.2047	2024-08-02 10:32:44	19.1642	-60.9842	105.168	2024-08-02 10:41:57	-2.59304	-46.5167	-89.5013	2024-08-02 11:50:13	2.98661	-55.2592	85.893	2024-08-02 12:00:13	-24.1541	-39.6892
24.2263	-26.1484	-160.661	2024-08-02 05:21:31	51.5296	1.66306	177.991	2024-08-02 05:34:44	46.2046	-14.3786	-15.3669	2024-08-02 06:41:29	49.2895	-13.6151	160.571	2024-08-02 06:50:57	32.7206	-24.4706	-28.1496	2024-08-02 07:58:33	45.3745	-27.081	146.104	2024-08-02 08:08:11	31.1518	-36.8392	-47.4864	2024-08-02 09:16:22	46.0643	-43.5075	132.385	2024-08-02 09:25:41	12.58	-39.6403	-64.7753	2024-08-02 10:32:45	19.0325	-60.5018	105.274	2024-08-02 10:41:58	-2.59024	-47.0167	-89.6789	2024-08-02 11:50:14	3.0218	-54.7605	85.9636	2024-08-02 12:00:14	-24.3866	-40.1318
23.7633	-26.3109	-159.897	2024-08-02 05:21:32	51.0299	1.6804	178.012	2024-08-02 05:34:45	46.6869	-14.5106	-15.3183	2024-08-02 06:41:30	48.8177	-13.4494	160.653	2024-08-02 06:50:58	33.161	-24.7073	-28.249	2024-08-02 07:58:34	44.9597	-26.8019	146.07	2024-08-02 08:08:12	31.4899	-37.2076	-47.454	2024-08-02 09:16:23	45.7266	-43.1389	132.491	2024-08-02 09:25:42	12.7925	-40.0929	-64.8544	2024-08-02 10:32:46	18.8983	-60.0202	105.569	2024-08-02 10:41:59	-2.58845	-47.5167	-89.7957	2024-08-02 11:50:15	3.05684	-54.2617	85.9815	2024-08-02 12:00:15	-24.618	-40.5751
23.298	-26.4812	-158.038	2024-08-02 05:21:33	50.5302	1.69741	178.05	2024-08-02 05:34:46	47.1688	-14.6437	-15.4382	2024-08-02 06:41:31	48.3461	-13.2832	160.585	2024-08-02 06:50:59	33.6	-24.9467	-28.6083	2024-08-02 07:58:35	44.5448	-26.5228	146.076	2024-08-02 08:08:13	31.8267	-37.5772	-47.6652	2024-08-02 09:16:24	45.3871	-42.7717	132.758	2024-08-02 09:25:43	13.0068	-40.5447	-64.6213	2024-08-02 10:32:47	18.7645	-59.5384	105.529	2024-08-02 10:42:00	-2.58531	-48.0167	-89.6391	2024-08-02 11:50:16	3.09129	-53.7629	86.0492	2024-08-02 12:00:16	-24.8508	-41.0176
22.8347	-26.668	-156.906	2024-08-02 05:21:34	50.0305	1.71401	178.098	2024-08-02 05:34:47	47.651	-14.7761	-15.355	2024-08-02 06:41:32	47.8746	-13.1169	160.578	2024-08-02 06:51:00	34.0385	-25.1869	-28.709	2024-08-02 07:58:36	44.1298	-26.2439	146.093	2024-08-02 08:08:14	32.164	-37.9463	-47.5666	2024-08-02 09:16:25	45.0481	-42.4042	132.693	2024-08-02 09:25:44	13.2171	-40.9983	-65.126	2024-08-02 10:32:48	18.6324	-59.0562	105.308	2024-08-02 10:42:01	-2.58227	-48.5167	-89.6519	2024-08-02 11:50:17	3.12674	-53.2641	85.9345	2024-08-02 12:00:17	-25.0839	-41.4599
22.3722	-26.8652	-157.206	2024-08-02 05:21:35	49.5308	1.73106	178.046	2024-08-02 05:34:48	48.1333	-14.9081	-15.304	2024-08-02 06:41:33	47.4033	-12.9498	160.474	2024-08-02 06:51:01	34.4785	-25.4243	-28.3552	2024-08-02 07:58:37	43.7148	-25.965	146.095	2024-08-02 08:08:15	32.5013	-38.3154	-47.5866	2024-08-02 09:16:26	44.7104	-42.0355	132.479	2024-08-02 09:25:45	13.4297	-41.4508	-64.8305	2024-08-02 10:32:49	18.5036	-58.573	104.929	2024-08-02 10:42:02	-2.5822	-49.0167	-89.9925	2024-08-02 11:50:18	3.16127	-52.7653	86.04	2024-08-02 12:00:18	-25.3154	-41.903
21.906	-27.0611	-158.022	2024-08-02 05:21:36	49.0311	1.7487	177.978	2024-08-02 05:34:49	48.6154	-15.0404	-15.3471	2024-08-02 06:41:34	46.9321	-12.7826	160.464	2024-08-02 06:51:02	34.916	-25.6664	-28.9551	2024-08-02 07:58:38	43.2999	-25.686	146.083	2024-08-02 08:08:16	32.8401	-38.6831	-47.3324	2024-08-02 09:16:27	44.3704	-41.6689	132.844	2024-08-02 09:25:46	13.6442	-41.9025	-64.5982	2024-08-02 10:32:50	18.3785	-58.089	104.497	2024-08-02 10:42:03	-2.57965	-49.5166	-89.7075	2024-08-02 11:50:19	3.19582	-52.2665	86.0379	2024-08-02 12:00:19	-25.5473	-42.346
21.4349	-27.2513	-157.657	2024-08-02 05:21:37	48.5314	1.76638	177.973	2024-08-02 05:34:50	49.0974	-15.1735	-15.4353	2024-08-02 06:41:35	46.4606	-12.6162	160.563	2024-08-02 06:51:03	35.3546	-25.9065	-28.6985	2024-08-02 07:58:39	42.8852	-25.4067	146.034	2024-08-02 08:08:17	33.1785	-39.0512	-47.4089	2024-08-02 09:16:28	44.0283	-41.3043	133.186	2024-08-02 09:25:47	13.8568	-42.355	-64.8341	2024-08-02 10:32:51	18.2558	-57.6043	104.205	2024-08-02 10:42:04	-2.57748	-50.0166	-89.7508	2024-08-02 11:50:20	3.23103	-51.7678	85.9617	2024-08-02 12:00:20	-25.7802	-42.7885
20.9628	-27.4453	-156.393	2024-08-02 05:21:38	48.0317	1.78359	178.028	2024-08-02 05:34:51	49.5796	-15.3059	-15.3513	2024-08-02 06:41:36	45.9891	-12.4498	160.553	2024-08-02 06:51:04	35.7923	-26.1482	-28.9009	2024-08-02 07:58:40	42.4705	-25.1273	146.032	2024-08-02 08:08:18	33.5158	-39.4203	-47.5817	2024-08-02 09:16:29	43.6847	-40.941	133.402	2024-08-02 09:25:48	14.0689	-42.8078	-64.9077	2024-08-02 10:32:52	18.1268	-57.1212	104.944	2024-08-02 10:42:05	-2.57633	-50.5166	-89.8684	2024-08-02 11:50:21	3.26542	-51.2689	86.0568	2024-08-02 12:00:21	-26.012	-43.2315
20.494	-27.6502	-155.143	2024-08-02 05:21:39	47.532	1.80113	177.99	2024-08-02 05:34:52	50.0616	-15.4389	-15.422	2024-08-02 06:41:37	45.5178	-12.283	160.517	2024-08-02 06:51:05	36.2288	-26.392	-29.1954	2024-08-02 07:58:41	42.0558	-24.848	146.038	2024-08-02 08:08:19	33.8527	-39.7897	-47.6355	2024-08-02 09:16:30	43.3434	-40.5756	133.043	2024-08-02 09:25:49	14.2817	-43.2603	-64.8037	2024-08-02 10:32:53	17.9996	-56.6376	104.742	2024-08-02 10:42:06	-2.57369	-51.0166	-89.6983	2024-08-02 11:50:22	3.29942	-50.7701	86.1005	2024-08-02 12:00:22	-26.2431	-43.6749
20.0289	-27.8656	-152.734	2024-08-02 05:21:40	47.0324	1.81979	177.861	2024-08-02 05:34:53	50.5432	-15.5731	-15.5784	2024-08-02 06:41:38	45.0461	-12.1172	160.636	2024-08-02 06:51:06	36.6661	-26.6345	-29.0109	2024-08-02 07:58:42	41.641	-24.5688	146.055	2024-08-02 08:08:20	34.1896	-40.1591	-47.6354	2024-08-02 09:16:31	43.006	-40.2066	132.436	2024-08-02 09:25:50	14.4926	-43.7136	-65.0567	2024-08-02 10:32:54	17.8706	-56.1545	104.948	2024-08-02 10:42:07	-2.57036	-51.5166	-89.6178	2024-08-02 11:50:23	3.33448	-50.2713	85.9786	2024-08-02 12:00:23	-26.4733	-44.1188
19.574	-28.1001	-151.492	2024-08-02 05:21:41	46.5327	1.83832	177.877	2024-08-02 05:34:54	51.0252	-15.706	-15.4053	2024-08-02 06:41:39	44.5744	-11.9512	160.605	2024-08-02 06:51:07	37.1051	-26.8738	-28.5955	2024-08-02 07:58:43	41.2263	-24.2895	146.045	2024-08-02 08:08:21	34.527	-40.5281	-47.5593	2024-08-02 09:16:32	42.6676	-39.8386	132.605	2024-08-02 09:25:51	14.6997	-44.1687	-65.5322	2024-08-02 10:32:55	17.7393	-55.6721	105.229	2024-08-02 10:42:08	-2.56752	-52.0166	-89.6747	2024-08-02 11:50:24	3.36854	-49.7725	86.0942	2024-08-02 12:00:24	-26.7057	-44.5615
19.1234	-28.3448	-152.128	2024-08-02 05:21:42	46.0331	1.85671	177.892	2024-08-02 05:34:55	51.5072	-15.8389	-15.4198	2024-08-02 06:41:40	44.1027	-11.7853	160.628	2024-08-02 06:51:08	37.5444	-27.1126	-28.5283	2024-08-02 07:58:44	40.8115	-24.0103	146.053	2024-08-02 08:08:22	34.8644	-40.8972	-47.5677	2024-08-02 09:16:33	42.3282	-39.4714	132.743	2024-08-02 09:25:52	14.9099	-44.6224	-65.1419	2024-08-02 10:32:56	17.6097	-55.1892	105.026	2024-08-02 10:42:09	-2.56591	-52.5166	-89.8155	2024-08-02 11:50:25	3.40325	-49.2737	86.0198	2024-08-02 12:00:25	-26.9409	-45.0027
18.6692	-28.585	-153.337	2024-08-02 05:21:43	45.5334	1.87471	177.936	2024-08-02 05:34:56	51.9893	-15.9717	-15.404	2024-08-02 06:41:41	43.6314	-11.6185	160.502	2024-08-02 06:51:09	37.9846	-27.3497	-28.2996	2024-08-02 07:58:45	40.3968	-23.731	146.04	2024-08-02 08:08:23	35.2019	-41.2661	-47.5486	2024-08-02 09:16:34	41.9925	-39.1008	132.173	2024-08-02 09:25:53	15.1214	-45.0754	-64.964	2024-08-02 10:32:57	17.4814	-54.7059	104.868	2024-08-02 10:42:10	-2.56132	-53.0166	-89.474	2024-08-02 11:50:26	3.43855	-48.775	85.9517	2024-08-02 12:00:26	-27.1753	-45.4443
18.2095	-28.8159	-153.358	2024-08-02 05:21:44	45.0337	1.89259	177.951	2024-08-02 05:34:57	52.4708	-16.1064	-15.6217	2024-08-02 06:41:42	43.1599	-11.4521	160.568	2024-08-02 06:51:10	38.4225	-27.591	-28.8637	2024-08-02 07:58:46	39.9822	-23.4516	146.027	2024-08-02 08:08:24	35.538	-41.6363	-47.7632	2024-08-02 09:16:35	41.6535	-38.7333	132.688	2024-08-02 09:25:54	15.3351	-45.5275	-64.7104	2024-08-02 10:32:58	17.3519	-54.223	105.007	2024-08-02 10:42:11	-2.55982	-53.5166	-89.8281	2024-08-02 11:50:27	3.47337	-48.2762	86.0064	2024-08-02 12:00:27	-27.4079	-45.8869
17.7489	-29.0469	-150.794	2024-08-02 05:21:45	44.534	1.91084	177.909	2024-08-02 05:34:58	52.9525	-16.2403	-15.538	2024-08-02 06:41:43	42.6888	-11.2845	160.408	2024-08-02 06:51:11	38.8603	-27.8326	-28.8931	2024-08-02 07:58:47	39.5675	-23.1722	146.035	2024-08-02 08:08:25	35.8736	-42.0069	-47.8343	2024-08-02 09:16:36	41.3141	-38.3661	132.748	2024-08-02 09:25:55	15.5515	-45.9782	-64.355	2024-08-02 10:32:59	17.2207	-53.7405	105.206	2024-08-02 10:42:12	-2.56032	-54.0166	-90.0568	2024-08-02 11:50:28	3.50713	-47.7773	86.1281	2024-08-02 12:00:28	-27.6398	-46.3299
17.3004	-29.2977	-148.233	2024-08-02 05:21:46	44.0344	1.92943	177.869	2024-08-02 05:34:59	53.4343	-16.374	-15.5072	2024-08-02 06:41:44	42.2179	-11.1165	160.373	2024-08-02 06:51:12	39.2975	-28.0751	-29.0116	2024-08-02 07:58:48	39.1528	-22.8929	146.04	2024-08-02 08:08:26	36.2096	-42.3772	-47.7842	2024-08-02 09:16:37	40.9746	-37.9991	132.779	2024-08-02 09:25:56	15.7678	-46.429	-64.36	2024-08-02 10:33:00	17.0923	-53.2573	104.886	2024-08-02 10:42:13	-2.55819	-54.5166	-89.7563	2024-08-02 11:50:29	3.54145	-47.2785	86.0647	2024-08-02 12:00:29	-27.8709	-46.7733
16.8646	-29.5675	-146.185	2024-08-02 05:21:47	43.5347	1.94708	177.977	2024-08-02 05:35:00	53.9164	-16.5067	-15.4	2024-08-02 06:41:45	41.7467	-10.9493	160.466	2024-08-02 06:51:13	39.7344	-28.3183	-29.0949	2024-08-02 07:58:49	38.7381	-22.6136	146.034	2024-08-02 08:08:27	36.5464	-42.7468	-47.6562	2024-08-02 09:16:38	40.6366	-37.6306	132.528	2024-08-02 09:25:57	15.9814	-46.8811	-64.705	2024-08-02 10:33:01	16.9691	-52.7727	104.264	2024-08-02 10:42:14	-2.55868	-55.0166	-90.0567	2024-08-02 11:50:30	3.57714	-46.7798	85.9062	2024-08-02 12:00:30	-28.1033	-47.216
16.4389	-29.8527	-143.923	2024-08-02 05:21:48	43.035	1.96366	178.1	2024-08-02 05:35:01	54.3983	-16.6398	-15.4375	2024-08-02 06:41:46	41.2757	-10.7815	160.393	2024-08-02 06:51:14	40.172	-28.5602	-28.9426	2024-08-02 07:58:50	38.3235	-22.334	146.003	2024-08-02 08:08:28	36.8827	-43.1167	-47.7252	2024-08-02 09:16:39	40.2994	-37.2614	132.403	2024-08-02 09:25:58	16.1968	-47.3323	-64.483	2024-08-02 10:33:02	16.838	-52.2902	105.2	2024-08-02 10:42:15	-2.55961	-55.5166	-90.1063	2024-08-02 11:50:31	3.61249	-46.281	85.9467	2024-08-02 12:00:31	-28.3361	-47.6585
16.0249	-30.1543	-140.935	2024-08-02 05:21:49	42.5353	1.98087	178.027	2024-08-02 05:35:02	54.8807	-16.7713	-15.2421	2024-08-02 06:41:47	40.805	-10.6128	160.275	2024-08-02 06:51:15	40.6117	-28.7983	-28.4334	2024-08-02 07:58:51	37.9089	-22.0546	146.023	2024-08-02 08:08:29	37.2187	-43.487	-47.7869	2024-08-02 09:16:40	39.9627	-36.8918	132.33	2024-08-02 09:25:59	16.4077	-47.7857	-65.0569	2024-08-02 10:33:03	16.7047	-51.8083	105.458	2024-08-02 10:42:16	-2.55864	-56.0166	-89.889	2024-08-02 11:50:32	3.64755	-45.7822	85.9786	2024-08-02 12:00:32	-28.5685	-48.1012
15.6283	-30.4762	-138.517	2024-08-02 05:21:50	42.0356	1.99895	177.928	2024-08-02 05:35:03	55.3629	-16.9037	-15.3604	2024-08-02 06:41:48	40.3343	-10.444	160.277	2024-08-02 06:51:16	41.0501	-29.0387	-28.7424	2024-08-02 07:58:52	37.4943	-21.7751	146.017	2024-08-02 08:08:30	37.554	-43.8579	-47.885	2024-08-02 09:16:41	39.624	-36.524	132.645	2024-08-02 09:26:00	16.6205	-48.2381	-64.8125	2024-08-02 10:33:04	16.5706	-51.3266	105.559	2024-08-02 10:42:17	-2.55551	-56.5166	-89.641	2024-08-02 11:50:33	3.6833	-45.2835	85.9001	2024-08-02 12:00:33	-28.8022	-48.5432
15.246	-30.8142	-138.044	2024-08-02 05:21:51	41.5359	2.01768	177.853	2024-08-02 05:35:04	55.8446	-17.0375	-15.5199	2024-08-02 06:41:49	39.8639	-10.2746	160.191	2024-08-02 06:51:17	41.4872	-29.2814	-29.0323	2024-08-02 07:58:53	37.0797	-21.4957	146.025	2024-08-02 08:08:31	37.8898	-44.2284	-47.8071	2024-08-02 09:16:42	39.2871	-36.1545	132.357	2024-08-02 09:26:01	16.8372	-48.6887	-64.31	2024-08-02 10:33:05	16.4368	-50.8448	105.52	2024-08-02 10:42:18	-2.55077	-57.0165	-89.4574	2024-08-02 11:50:34	3.71894	-44.7848	85.9122	2024-08-02 12:00:34	-29.035	-48.9857
14.8655	-31.1563	-139.352	2024-08-02 05:21:52	41.0363	2.03736	177.744	2024-08-02 05:35:05	56.3263	-17.1719	-15.5871	2024-08-02 06:41:50	39.3927	-10.1073	160.452	2024-08-02 06:51:18	41.9254	-29.5222	-28.7989	2024-08-02 07:58:54	36.665	-21.2163	146.024	2024-08-02 08:08:32	38.2265	-44.598	-47.6674	2024-08-02 09:16:43	38.9502	-35.7851	132.363	2024-08-02 09:26:02	17.0514	-49.1405	-64.6326	2024-08-02 10:33:06	16.3036	-50.3629	105.453	2024-08-02 10:42:19	-2.54664	-57.5165	-89.5261	2024-08-02 11:50:35	3.75479	-44.2861	85.8882	2024-08-02 12:00:35	-29.2663	-49.429
14.4765	-31.4903	-141.064	2024-08-02 05:21:53	40.5367	2.05725	177.72	2024-08-02 05:35:06	56.808	-17.3058	-15.5369	2024-08-02 06:41:51	38.9221	-9.93862	160.285	2024-08-02 06:51:19	42.3635	-29.7632	-28.8042	2024-08-02 07:58:55	36.2506	-20.9366	145.991	2024-08-02 08:08:33	38.5636	-44.9673	-47.6067	2024-08-02 09:16:44	38.612	-35.4168	132.555	2024-08-02 09:26:03	17.2628	-49.5936	-64.9964	2024-08-02 10:33:07	16.1702	-49.881	105.475	2024-08-02 10:42:20	-2.54294	-58.0165	-89.5766	2024-08-02 11:50:36	3.79011	-43.7873	85.9495	2024-08-02 12:00:36	-29.4979	-49.8721
14.0774	-31.8127	-140.736	2024-08-02 05:21:54	40.0371	2.07645	177.799	2024-08-02 05:35:07	57.2898	-17.4394	-15.4931	2024-08-02 06:41:52	38.4514	-9.76985	160.273	2024-08-02 06:51:20	42.8029	-30.0018	-28.5037	2024-08-02 07:58:56	35.836	-20.657	145.999	2024-08-02 08:08:34	38.9006	-45.3367	-47.6253	2024-08-02 09:16:45	38.2742	-35.0482	132.504	2024-08-02 09:26:04	17.4764	-50.0457	-64.7098	2024-08-02 10:33:08	16.0363	-49.3993	105.537	2024-08-02 10:42:21	-2.53921	-58.5165	-89.572	2024-08-02 11:50:37	3.827	-43.2887	85.7683	2024-08-02 12:00:37	-29.7295	-50.3153
13.6796	-32.1379	-138.867	2024-08-02 05:21:55	39.5374	2.09509	177.864	2024-08-02 05:35:08	57.7717	-17.5727	-15.4687	2024-08-02 06:41:53	37.9802	-9.60248	160.443	2024-08-02 06:51:21	43.2413	-30.2422	-28.7376	2024-08-02 07:58:57	35.4216	-20.3773	145.988	2024-08-02 08:08:35	39.2379	-45.7058	-47.5771	2024-08-02 09:16:46	37.9368	-34.6792	132.447	2024-08-02 09:26:05	17.6914	-50.4971	-64.5338	2024-08-02 10:33:09	15.905	-48.9168	105.217	2024-08-02 10:42:22	-2.53389	-59.0165	-89.3909	2024-08-02 11:50:38	3.86385	-42.7901	85.7739	2024-08-02 12:00:38	-29.9638	-50.757
13.2926	-32.4758	-136.192	2024-08-02 05:21:56	39.0378	2.11295	177.953	2024-08-02 05:35:09	58.2537	-17.7057	-15.4188	2024-08-02 06:41:54	37.5091	-9.43501	160.431	2024-08-02 06:51:22	43.6793	-30.4835	-28.8551	2024-08-02 07:58:58	35.0071	-20.0976	145.988	2024-08-02 08:08:36	39.5747	-46.0753	-47.6531	2024-08-02 09:16:47	37.5985	-34.311	132.574	2024-08-02 09:26:06	17.9059	-50.9488	-64.5985	2024-08-02 10:33:10	15.7756	-48.4339	105	2024-08-02 10:42:23	-2.52922	-59.5165	-89.4639	2024-08-02 11:50:39	3.90165	-42.2915	85.6649	2024-08-02 12:00:39	-30.1973	-51.1991
12.9226	-32.8308	-133.933	2024-08-02 05:21:57	38.5381	2.13127	177.9	2024-08-02 05:35:10	58.7358	-17.8382	-15.3703	2024-08-02 06:41:55	37.0381	-9.26722	160.392	2024-08-02 06:51:23	44.1155	-30.7277	-29.2425	2024-08-02 07:58:59	34.5927	-19.8179	145.977	2024-08-02 08:08:37	39.9115	-46.4448	-47.6528	2024-08-02 09:16:48	37.2649	-33.9386	131.858	2024-08-02 09:26:07	18.1207	-51.4003	-64.5568	2024-08-02 10:33:11	15.645	-47.9512	105.146	2024-08-02 10:42:24	-2.52429	-60.0164	-89.435	2024-08-02 11:50:40	3.93956	-41.7929	85.6514	2024-08-02 12:00:40	-30.4314	-51.6409
12.5673	-33.1996	-134.348	2024-08-02 05:21:58	38.0385	2.15072	177.771	2024-08-02 05:35:11	59.2178	-17.9712	-15.4332	2024-08-02 06:41:56	36.5666	-9.1008	160.559	2024-08-02 06:51:24	44.5542	-30.9677	-28.684	2024-08-02 07:59:00	34.1785	-19.5379	145.945	2024-08-02 08:08:38	40.247	-46.8156	-47.8549	2024-08-02 09:16:49	36.9301	-33.5672	132.022	2024-08-02 09:26:08	18.3369	-51.8511	-64.3757	2024-08-02 10:33:12	15.5146	-47.4685	105.119	2024-08-02 10:42:25	-2.5211	-60.5164	-89.6345	2024-08-02 11:50:41	3.9764	-41.2943	85.7738	2024-08-02 12:00:41	-30.6639	-52.0836
12.2088	-33.5663	-137.218	2024-08-02 05:21:59	37.5388	2.16976	177.817	2024-08-02 05:35:12	59.6995	-18.1051	-15.528	2024-08-02 06:41:57	36.0953	-8.93395	160.506	2024-08-02 06:51:25	44.9922	-31.2088	-28.8292	2024-08-02 07:59:01	33.7641	-19.2581	145.973	2024-08-02 08:08:39	40.5829	-47.1859	-47.7909	2024-08-02 09:16:50	36.5988	-33.1927	131.502	2024-08-02 09:26:09	18.5537	-52.3017	-64.298	2024-08-02 10:33:13	15.3843	-46.9858	105.102	2024-08-02 10:42:26	-2.52052	-61.0164	-89.934	2024-08-02 11:50:42	4.01314	-40.7956	85.7866	2024-08-02 12:00:42	-30.8964	-52.5262
11.8339	-33.9133	-141.318	2024-08-02 05:22:00	37.0392	2.18828	177.878	2024-08-02 05:35:13	60.1816	-18.2379	-15.4029	2024-08-02 06:41:58	35.624	-8.76698	160.492	2024-08-02 06:51:26	45.4307	-31.4491	-28.7257	2024-08-02 07:59:02	33.3497	-18.9782	145.966	2024-08-02 08:08:40	40.9192	-47.556	-47.7407	2024-08-02 09:16:51	36.2635	-32.8219	132.125	2024-08-02 09:26:10	18.7685	-52.7532	-64.5582	2024-08-02 10:33:14	15.2566	-46.5024	104.795	2024-08-02 10:42:27	-2.51967	-61.5164	-89.9028	2024-08-02 11:50:43	4.0501	-40.297	85.7608	2024-08-02 12:00:43	-31.1278	-52.9695
11.4376	-34.2306	-145.387	2024-08-02 05:22:01	36.5395	2.20583	177.989	2024-08-02 05:35:14	60.6634	-18.3716	-15.508	2024-08-02 06:41:59	35.1525	-8.60043	160.543	2024-08-02 06:51:27	45.8687	-31.6902	-28.8235	2024-08-02 07:59:03	32.9354	-18.6983	145.956	2024-08-02 08:08:41	41.2558	-47.9257	-47.6811	2024-08-02 09:16:52	35.9279	-32.4512	132.153	2024-08-02 09:26:11	18.9819	-53.2054	-64.7409	2024-08-02 10:33:15	15.1294	-46.0188	104.74	2024-08-02 10:42:28	-2.51832	-62.0164	-89.8451	2024-08-02 11:50:44	4.08749	-39.7984	85.711	2024-08-02 12:00:44	-31.3588	-53.4129
11.023	-34.5167	-149.438	2024-08-02 05:22:02	36.0398	2.22433	177.879	2024-08-02 05:35:15	61.1449	-18.5063	-15.6329	2024-08-02 06:42:00	34.681	-8.43408	160.567	2024-08-02 06:51:28	46.3091	-31.9271	-28.2819	2024-08-02 07:59:04	32.5211	-18.4185	145.968	2024-08-02 08:08:42	41.5922	-48.2956	-47.7252	2024-08-02 09:16:53	35.595	-32.0781	131.745	2024-08-02 09:26:12	19.1934	-53.6584	-64.9724	2024-08-02 10:33:16	15.0037	-45.5349	104.556	2024-08-02 10:42:29	-2.51793	-62.5164	-89.9554	2024-08-02 11:50:45	4.12477	-39.2998	85.7249	2024-08-02 12:00:45	-31.5902	-53.8561
10.5919	-34.7713	-152.358	2024-08-02 05:22:03	35.5402	2.24257	177.91	2024-08-02 05:35:16	61.6266	-18.6404	-15.5577	2024-08-02 06:42:01	34.2095	-8.26779	160.575	2024-08-02 06:51:29	46.7482	-32.1661	-28.5572	2024-08-02 07:59:05	32.1067	-18.1386	145.958	2024-08-02 08:08:43	41.9301	-48.6641	-47.4729	2024-08-02 09:16:54	35.2611	-31.706	131.899	2024-08-02 09:26:13	19.4061	-54.1109	-64.8317	2024-08-02 10:33:17	14.8745	-45.0519	104.985	2024-08-02 10:42:30	-2.51642	-63.0164	-89.8271	2024-08-02 11:50:46	4.16202	-38.8012	85.7276	2024-08-02 12:00:46	-31.8229	-54.2987
10.1477	-35.0039	-153.195	2024-08-02 05:22:04	35.0405	2.26202	177.77	2024-08-02 05:35:17	62.1082	-18.7747	-15.5736	2024-08-02 06:42:02	33.7383	-8.10043	160.445	2024-08-02 06:51:30	47.1875	-32.4049	-28.5254	2024-08-02 07:59:06	31.6925	-17.8586	145.942	2024-08-02 08:08:44	42.2669	-49.0337	-47.6605	2024-08-02 09:16:55	34.9244	-31.3363	132.328	2024-08-02 09:26:14	19.6185	-54.5636	-64.8567	2024-08-02 10:33:18	14.7427	-44.5696	105.278	2024-08-02 10:42:31	-2.51499	-63.5164	-89.8359	2024-08-02 11:50:47	4.19935	-38.3026	85.7183	2024-08-02 12:00:47	-32.0582	-54.7398
9.69739	-35.2314	-151.274	2024-08-02 05:22:05	34.5409	2.28011	177.927	2024-08-02 05:35:18	62.5901	-18.908	-15.4688	2024-08-02 06:42:03	33.267	-7.93357	160.505	2024-08-02 06:51:31	47.6266	-32.6441	-28.5914	2024-08-02 07:59:07	31.2783	-17.5786	145.946	2024-08-02 08:08:45	42.6041	-49.4029	-47.5912	2024-08-02 09:16:56	34.5892	-30.9653	132.097	2024-08-02 09:26:15	19.8299	-55.0167	-64.9911	2024-08-02 10:33:19	14.6134	-44.0866	104.992	2024-08-02 10:42:32	-2.51528	-64.0164	-90.0332	2024-08-02 11:50:48	4.23519	-37.8039	85.8894	2024-08-02 12:00:48	-32.293	-55.1813
9.25378	-35.4746	-147.62	2024-08-02 05:22:06	34.0412	2.29911	177.822	2024-08-02 05:35:19	63.0722	-19.0407	-15.3832	2024-08-02 06:42:04	32.7958	-7.76618	160.441	2024-08-02 06:51:32	48.0659	-32.8829	-28.5165	2024-08-02 07:59:08	30.8639	-17.2988	145.971	2024-08-02 08:08:46	42.9408	-49.7725	-47.6752	2024-08-02 09:16:57	34.2523	-30.5959	132.365	2024-08-02 09:26:16	20.0422	-55.4694	-64.8738	2024-08-02 10:33:20	14.4785	-43.6051	105.643	2024-08-02 10:42:33	-2.51317	-64.5164	-89.7578	2024-08-02 11:50:49	4.27098	-37.3051	85.8944	2024-08-02 12:00:49	-32.5274	-55.6229
8.82896	-35.744	-142.068	2024-08-02 05:22:07	33.5416	2.31748	177.894	2024-08-02 05:35:20	63.5544	-19.173	-15.3441	2024-08-02 06:42:05	32.3247	-7.59882	160.445	2024-08-02 06:51:33	48.5022	-33.1271	-29.2412	2024-08-02 07:59:09	30.4495	-17.019	145.975	2024-08-02 08:08:47	43.2777	-50.142	-47.6412	2024-08-02 09:16:58	33.9154	-30.2264	132.357	2024-08-02 09:26:17	20.2535	-55.9225	-65.0042	2024-08-02 10:33:21	14.35	-43.1219	104.892	2024-08-02 10:42:34	-2.51029	-65.0164	-89.6702	2024-08-02 11:50:50	4.30683	-36.8064	85.8884	2024-08-02 12:00:50	-32.7612	-56.0649
8.43811	-36.0486	-137.366	2024-08-02 05:22:08	33.0419	2.33558	177.926	2024-08-02 05:35:21	64.0363	-19.3062	-15.451	2024-08-02 06:42:06	31.8532	-7.43235	160.552	2024-08-02 06:51:34	48.9393	-33.3699	-29.0475	2024-08-02 07:59:10	30.0352	-16.7391	145.957	2024-08-02 08:08:48	43.6154	-50.5107	-47.5037	2024-08-02 09:16:59	33.5802	-29.8554	132.104	2024-08-02 09:26:18	20.4661	-56.3751	-64.8328	2024-08-02 10:33:22	14.2169	-42.64	105.447	2024-08-02 10:42:35	-2.5071	-65.5164	-89.6349	2024-08-02 11:50:51	4.34221	-36.3077	85.9427	2024-08-02 12:00:51	-32.9939	-56.5075
8.07484	-36.383	-133.35	2024-08-02 05:22:09	32.5422	2.35451	177.831	2024-08-02 05:35:22	64.518	-19.4401	-15.5345	2024-08-02 06:42:07	31.3819	-7.26549	160.506	2024-08-02 06:51:35	49.3763	-33.6127	-29.0599	2024-08-02 07:59:11	29.621	-16.459	145.935	2024-08-02 08:08:49	43.9532	-50.8793	-47.4991	2024-08-02 09:17:00	33.2432	-29.486	132.365	2024-08-02 09:26:19	20.6821	-56.826	-64.4087	2024-08-02 10:33:23	14.0875	-42.157	104.99	2024-08-02 10:42:36	-2.50389	-66.0164	-89.6314	2024-08-02 11:50:52	4.37916	-35.8091	85.762	2024-08-02 12:00:52	-33.2287	-56.9489
7.73654	-36.7414	-128.213	2024-08-02 05:22:10	32.0426	2.374	177.765	2024-08-02 05:35:23	64.9998	-19.574	-15.5332	2024-08-02 06:42:08	30.9108	-7.09782	160.406	2024-08-02 06:51:36	49.8158	-33.8511	-28.4783	2024-08-02 07:59:12	29.2066	-16.1792	145.967	2024-08-02 08:08:50	44.2902	-51.2487	-47.6218	2024-08-02 09:17:01	32.9065	-29.1164	132.331	2024-08-02 09:26:20	20.8969	-57.2775	-64.5538	2024-08-02 10:33:24	13.9591	-41.6738	104.887	2024-08-02 10:42:37	-2.50093	-66.5164	-89.6616	2024-08-02 11:50:53	4.41573	-35.3104	85.8062	2024-08-02 12:00:53	-33.4637	-57.3902
7.43449	-37.1251	-122.106	2024-08-02 05:22:11	31.543	2.39342	177.774	2024-08-02 05:35:24	65.4816	-19.7077	-15.5091	2024-08-02 06:42:09	30.4399	-6.92969	160.352	2024-08-02 06:51:37	50.2542	-34.0916	-28.746	2024-08-02 07:59:13	28.7923	-15.8993	145.957	2024-08-02 08:08:51	44.6265	-51.6187	-47.7322	2024-08-02 09:17:02	32.5686	-28.7478	132.516	2024-08-02 09:26:21	21.112	-57.7289	-64.5151	2024-08-02 10:33:25	13.8289	-41.191	105.099	2024-08-02 10:42:38	-2.49804	-67.0164	-89.6678	2024-08-02 11:50:54	4.45276	-34.8118	85.7518	2024-08-02 12:00:54	-33.6985	-57.8317
7.17798	-37.5339	-117.026	2024-08-02 05:22:12	31.0434	2.41272	177.788	2024-08-02 05:35:25	65.9636	-19.8406	-15.4222	2024-08-02 06:42:10	29.9694	-6.76053	160.225	2024-08-02 06:51:38	50.6909	-34.3351	-29.1412	2024-08-02 07:59:14	28.3781	-15.6193	145.943	2024-08-02 08:08:52	44.9629	-51.9886	-47.7261	2024-08-02 09:17:03	32.2326	-28.3776	132.225	2024-08-02 09:26:22	21.3235	-58.1819	-64.9764	2024-08-02 10:33:26	13.6955	-40.7091	105.467	2024-08-02 10:42:39	-2.49494	-67.5164	-89.645	2024-08-02 11:50:55	4.48958	-34.3131	85.7775	2024-08-02 12:00:55	-33.9313	-58.2742
6.95882	-37.9635	-114.135	2024-08-02 05:22:13	30.5437	2.43169	177.826	2024-08-02 05:35:26	66.4455	-19.9739	-15.4527	2024-08-02 06:42:11	29.4993	-6.59019	160.082	2024-08-02 06:51:39	51.1262	-34.5811	-29.4734	2024-08-02 07:59:15	27.9638	-15.3393	145.943	2024-08-02 08:08:53	45.2993	-52.3585	-47.7161	2024-08-02 09:17:04	31.8937	-28.0099	132.672	2024-08-02 09:26:23	21.5337	-58.6356	-65.147	2024-08-02 10:33:27	13.5618	-40.2273	105.509	2024-08-02 10:42:40	-2.49503	-68.0164	-90.0104	2024-08-02 11:50:56	4.52581	-33.8144	85.8447	2024-08-02 12:00:56	-34.165	-58.7162
6.75998	-38.4073	-113.28	2024-08-02 05:22:14	30.0441	2.45019	177.879	2024-08-02 05:35:27	66.9276	-20.1062	-15.3509	2024-08-02 06:42:12	29.0286	-6.42173	160.31	2024-08-02 06:51:40	51.564	-34.8227	-28.8998	2024-08-02 07:59:16	27.5497	-15.0591	145.913	2024-08-02 08:08:54	45.6355	-52.7286	-47.7365	2024-08-02 09:17:05	31.5545	-27.6426	132.72	2024-08-02 09:26:24	21.7462	-59.0882	-64.8482	2024-08-02 10:33:28	13.4326	-39.7443	104.976	2024-08-02 10:42:41	-2.49455	-68.5164	-89.9451	2024-08-02 11:50:57	4.56125	-33.3157	85.9354	2024-08-02 12:00:57	-34.3966	-59.1593
6.5656	-38.8591	-114.477	2024-08-02 05:22:15	29.5445	2.46997	177.733	2024-08-02 05:35:28	67.409	-20.2415	-15.6991	2024-08-02 06:42:13	28.5579	-6.25307	160.287	2024-08-02 06:51:41	52.0009	-35.0658	-29.0829	2024-08-02 07:59:17	27.1356	-14.7788	145.911	2024-08-02 08:08:55	45.972	-53.0984	-47.7006	2024-08-02 09:17:06	31.2198	-27.2712	132.028	2024-08-02 09:26:25	21.9601	-59.5402	-64.6708	2024-08-02 10:33:29	13.3047	-39.2609	104.817	2024-08-02 10:42:42	-2.49297	-69.0164	-89.819	2024-08-02 11:50:58	4.59616	-32.8169	85.997	2024-08-02 12:00:58	-34.6297	-59.6017
6.35979	-39.3111	-116.626	2024-08-02 05:22:16	29.0448	2.4886	177.864	2024-08-02 05:35:29	67.8903	-20.3771	-15.7301	2024-08-02 06:42:14	28.0872	-6.08431	160.274	2024-08-02 06:51:42	52.4381	-35.3084	-29.0348	2024-08-02 07:59:18	26.7217	-14.4984	145.88	2024-08-02 08:08:56	46.3096	-53.4673	-47.5396	2024-08-02 09:17:07	30.8847	-26.9	132.07	2024-08-02 09:26:26	22.1763	-59.991	-64.3814	2024-08-02 10:33:30	13.1771	-38.7775	104.787	2024-08-02 10:42:43	-2.49222	-69.5163	-89.9146	2024-08-02 11:50:59	4.63156	-32.3182	85.9398	2024-08-02 12:00:59	-34.8624	-60.0442
6.13583	-39.7579	-118.198	2024-08-02 05:22:17	28.5451	2.50618	177.986	2024-08-02 05:35:30	68.3718	-20.5118	-15.6267	2024-08-02 06:42:15	27.6164	-5.91608	160.339	2024-08-02 06:51:43	52.8775	-35.5469	-28.4884	2024-08-02 07:59:19	26.3077	-14.2179	145.887	2024-08-02 08:08:57	46.6461	-53.8371	-47.6981	2024-08-02 09:17:08	30.5474	-26.531	132.431	2024-08-02 09:26:27	22.3874	-60.4442	-65.0194	2024-08-02 10:33:31	13.048	-38.2945	104.972	2024-08-02 10:42:44	-2.49027	-70.0163	-89.7759	2024-08-02 11:51:00	4.66761	-31.8195	85.8657	2024-08-02 12:01:00	-35.0965	-60.486
5.89838	-40.2008	-119.487	2024-08-02 05:22:18	28.0455	2.52441	177.91	2024-08-02 05:35:31	68.8537	-20.6452	-15.4748	2024-08-02 06:42:16	27.1454	-5.74821	160.381	2024-08-02 06:51:44	53.3147	-35.7896	-29.0289	2024-08-02 07:59:20	25.8937	-13.9377	145.911	2024-08-02 08:08:58	46.9828	-54.2067	-47.6654	2024-08-02 09:17:09	30.2097	-26.1622	132.48	2024-08-02 09:26:28	22.5994	-60.8971	-64.9204	2024-08-02 10:33:32	12.9202	-37.8111	104.801	2024-08-02 10:42:45	-2.4921	-70.5163	-90.2102	2024-08-02 11:51:01	4.70338	-31.3208	85.8965	2024-08-02 12:01:01	-35.3318	-60.9272
5.64974	-40.6405	-121.881	2024-08-02 05:22:19	27.5458	2.54301	177.868	2024-08-02 05:35:32	69.3354	-20.7789	-15.5111	2024-08-02 06:42:17	26.6742	-5.58102	160.466	2024-08-02 06:51:45	53.7516	-36.0327	-29.0949	2024-08-02 07:59:21	25.4796	-13.6574	145.907	2024-08-02 08:08:59	47.3189	-54.5769	-47.7714	2024-08-02 09:17:10	29.8711	-25.7943	132.622	2024-08-02 09:26:29	22.8077	-61.3516	-65.3709	2024-08-02 10:33:33	12.7952	-37.3269	104.478	2024-08-02 10:42:46	-2.49328	-71.0163	-90.1348	2024-08-02 11:51:02	4.73945	-30.8221	85.8634	2024-08-02 12:01:02	-35.5677	-61.3681
5.38239	-41.0703	-124.902	2024-08-02 05:22:20	27.0461	2.56075	177.968	2024-08-02 05:35:33	69.8172	-20.9126	-15.5134	2024-08-02 06:42:18	26.2029	-5.41393	160.477	2024-08-02 06:51:46	54.1892	-36.2746	-28.9394	2024-08-02 07:59:22	25.0655	-13.3771	145.904	2024-08-02 08:09:00	47.6539	-54.948	-47.9255	2024-08-02 09:17:11	29.5344	-25.4247	132.332	2024-08-02 09:26:30	23.0184	-61.8051	-65.0811	2024-08-02 10:33:34	12.6676	-36.8435	104.791	2024-08-02 10:42:47	-2.49482	-71.5163	-90.1761	2024-08-02 11:51:03	4.7764	-30.3234	85.7622	2024-08-02 12:01:03	-35.8023	-61.8096
5.09305	-41.485	-127.927	2024-08-02 05:22:21	26.5464	2.57879	177.932	2024-08-02 05:35:34	70.2986	-21.048	-15.705	2024-08-02 06:42:19	25.732	-5.24579	160.35	2024-08-02 06:51:47	54.6265	-36.5171	-29.0087	2024-08-02 07:59:23	24.6514	-13.0969	145.914	2024-08-02 08:09:01	47.9901	-55.3182	-47.7573	2024-08-02 09:17:12	29.1956	-25.057	132.665	2024-08-02 09:26:31	23.2276	-62.2592	-65.2643	2024-08-02 10:33:35	12.5378	-36.3606	105.045	2024-08-02 10:42:48	-2.49477	-72.0163	-89.9947	2024-08-02 11:51:04	4.814	-29.8248	85.6869	2024-08-02 12:01:04	-36.0355	-62.2519
4.78262	-41.8834	-130.2	2024-08-02 05:22:22	26.0468	2.59742	177.865	2024-08-02 05:35:35	70.7801	-21.1825	-15.6134	2024-08-02 06:42:20	25.2612	-5.07762	160.346	2024-08-02 06:51:48	55.065	-36.7574	-28.7214	2024-08-02 07:59:24	24.2374	-12.8167	145.909	2024-08-02 08:09:02	48.3258	-55.6887	-47.8158	2024-08-02 09:17:13	28.8607	-24.6857	132.043	2024-08-02 09:26:32	23.437	-62.7132	-65.2503	2024-08-02 10:33:36	12.409	-35.8775	104.921	2024-08-02 10:42:49	-2.49705	-72.5163	-90.2615	2024-08-02 11:51:05	4.85175	-29.3263	85.6701	2024-08-02 12:01:05	-36.2722	-62.6923
4.45603	-42.2699	-133.344	2024-08-02 05:22:23	25.5472	2.61738	177.712	2024-08-02 05:35:36	71.2616	-21.3172	-15.6214	2024-08-02 06:42:21	24.7903	-4.90949	160.351	2024-08-02 06:51:49	55.5015	-37.0011	-29.1703	2024-08-02 07:59:25	23.8235	-12.5362	145.877	2024-08-02 08:09:03	48.6619	-56.0589	-47.7667	2024-08-02 09:17:14	28.5249	-24.3152	132.191	2024-08-02 09:26:33	23.646	-63.1675	-65.2895	2024-08-02 10:33:37	12.2822	-35.3939	104.699	2024-08-02 10:42:50	-2.49875	-73.0163	-90.1948	2024-08-02 11:51:06	4.8892	-28.8277	85.7045	2024-08-02 12:01:06	-36.5087	-63.1328
4.1089	-42.6377	-134.969	2024-08-02 05:22:24	25.0476	2.63675	177.779	2024-08-02 05:35:37	71.7431	-21.452	-15.645	2024-08-02 06:42:22	24.3191	-4.74232	160.467	2024-08-02 06:51:50	55.9386	-37.244	-29.0614	2024-08-02 07:59:26	23.4095	-12.2557	145.876	2024-08-02 08:09:04	48.9988	-56.4283	-47.6367	2024-08-02 09:17:15	28.1877	-23.9461	132.415	2024-08-02 09:26:34	23.8573	-63.6206	-64.9977	2024-08-02 10:33:38	12.154	-34.9106	104.848	2024-08-02 10:42:51	-2.49899	-73.5163	-90.0274	2024-08-02 11:51:07	4.92755	-28.3291	85.6019	2024-08-02 12:01:07	-36.7448	-63.5736
3.75027	-42.9967	-137.243	2024-08-02 05:22:25	24.548	2.65649	177.738	2024-08-02 05:35:38	72.2247	-21.5866	-15.6212	2024-08-02 06:42:23	23.8482	-4.57422	160.355	2024-08-02 06:51:51	56.3771	-37.4841	-28.7092	2024-08-02 07:59:27	22.9955	-11.9753	145.893	2024-08-02 08:09:05	49.3348	-56.7986	-47.7832	2024-08-02 09:17:16	27.8533	-23.5743	131.967	2024-08-02 09:26:35	24.0665	-64.0747	-65.2615	2024-08-02 10:33:39	12.0292	-34.4264	104.462	2024-08-02 10:42:52	-2.49887	-74.0163	-89.9859	2024-08-02 11:51:08	4.96589	-27.8306	85.6018	2024-08-02 12:01:08	-36.9807	-64.0144
3.37795	-43.3409	-140.857	2024-08-02 05:22:26	24.0484	2.67689	177.662	2024-08-02 05:35:39	72.7057	-21.7229	-15.8083	2024-08-02 06:42:24	23.3774	-4.40564	160.296	2024-08-02 06:51:52	56.815	-37.7255	-28.8597	2024-08-02 07:59:28	22.5815	-11.695	145.894	2024-08-02 08:09:06	49.6706	-57.169	-47.7996	2024-08-02 09:17:17	27.5181	-23.2033	132.095	2024-08-02 09:26:36	24.2764	-64.5285	-65.1795	2024-08-02 10:33:40	11.8968	-33.9443	105.354	2024-08-02 10:42:53	-2.49819	-74.5163	-89.9224	2024-08-02 11:51:09	5.00389	-27.3321	85.641	2024-08-02 12:01:09	-37.2166	-64.4553
2.98641	-43.6596	-144.491	2024-08-02 05:22:27	23.5488	2.69707	177.686	2024-08-02 05:35:40	73.1868	-21.859	-15.8048	2024-08-02 06:42:25	22.9064	-4.23796	160.405	2024-08-02 06:51:53	57.2533	-37.9662	-28.7756	2024-08-02 07:59:29	22.1675	-11.4146	145.899	2024-08-02 08:09:07	50.006	-57.5399	-47.8762	2024-08-02 09:17:18	27.1808	-22.8342	132.427	2024-08-02 09:26:37	24.4885	-64.9814	-64.9105	2024-08-02 10:33:41	11.7697	-33.4607	104.727	2024-08-02 10:42:54	-2.49692	-75.0163	-89.8544	2024-08-02 11:51:10	5.04231	-26.8335	85.5932	2024-08-02 12:01:10	-37.4506	-64.8972
2.57604	-43.9524	-146.633	2024-08-02 05:22:28	23.0492	2.71673	177.747	2024-08-02 05:35:41	73.668	-21.9951	-15.788	2024-08-02 06:42:26	22.4354	-4.0702	160.396	2024-08-02 06:51:54	57.6934	-38.2035	-28.3321	2024-08-02 07:59:30	21.7535	-11.1342	145.891	2024-08-02 08:09:08	50.3416	-57.9105	-47.8425	2024-08-02 09:17:19	26.8466	-22.4624	131.952	2024-08-02 09:26:38	24.7031	-65.433	-64.5829	2024-08-02 10:33:42	11.6429	-32.977	104.692	2024-08-02 10:42:55	-2.49472	-75.5163	-89.7482	2024-08-02 11:51:11	5.08093	-26.335	85.5705	2024-08-02 12:01:11	-37.6853	-65.3387
2.15403	-44.2304	-146.735	2024-08-02 05:22:29	22.5496	2.73632	177.754	2024-08-02 05:35:42	74.1494	-22.13	-15.6527	2024-08-02 06:42:27	21.9643	-3.90247	160.4	2024-08-02 06:51:55	58.134	-38.4397	-28.198	2024-08-02 07:59:31	21.3395	-10.8539	145.901	2024-08-02 08:09:09	50.6765	-58.2818	-47.9445	2024-08-02 09:17:20	26.514	-22.089	131.687	2024-08-02 09:26:39	24.9184	-65.8842	-64.4845	2024-08-02 10:33:43	11.5209	-32.4921	104.115	2024-08-02 10:42:56	-2.4937	-76.0163	-89.8828	2024-08-02 11:51:12	5.11874	-25.8365	85.6635	2024-08-02 12:01:12	-37.9184	-65.781
1.72966	-44.5087	-144.008	2024-08-02 05:22:30	22.0499	2.75522	177.834	2024-08-02 05:35:43	74.6312	-22.2637	-15.5111	2024-08-02 06:42:28	21.4932	-3.73506	160.438	2024-08-02 06:51:56	58.5735	-38.6783	-28.4995	2024-08-02 07:59:32	20.9256	-10.5735	145.881	2024-08-02 08:09:10	51.0122	-58.6524	-47.8324	2024-08-02 09:17:21	26.1823	-21.7149	131.56	2024-08-02 09:26:40	25.1321	-66.3362	-64.6948	2024-08-02 10:33:44	11.3975	-32.0076	104.288	2024-08-02 10:42:57	-2.49272	-76.5163	-89.8882	2024-08-02 11:51:13	5.15634	-25.3379	85.6869	2024-08-02 12:01:13	-38.1538	-66.2221
1.31967	-44.8065	-140.05	2024-08-02 05:22:31	21.5503	2.77416	177.829	2024-08-02 05:35:44	75.1128	-22.398	-15.5829	2024-08-02 06:42:29	21.022	-3.56785	160.463	2024-08-02 06:51:57	59.0112	-38.92	-28.9048	2024-08-02 07:59:33	20.5116	-10.293	145.877	2024-08-02 08:09:11	51.3476	-59.0232	-47.8655	2024-08-02 09:17:22	25.8478	-21.3433	131.995	2024-08-02 09:26:41	25.3422	-66.79	-65.1592	2024-08-02 10:33:45	11.2662	-31.5252	105.23	2024-08-02 10:42:58	-2.49471	-77.0163	-90.2283	2024-08-02 11:51:14	5.1952	-24.8394	85.5418	2024-08-02 12:01:14	-38.3892	-66.6632
0.932899	-45.1305	-138.475	2024-08-02 05:22:32	21.0506	2.79232	177.918	2024-08-02 05:35:45	75.5941	-22.5336	-15.7331	2024-08-02 06:42:30	20.5512	-3.39935	160.306	2024-08-02 06:51:58	59.4488	-39.1617	-28.9128	2024-08-02 07:59:34	20.0977	-10.0125	145.881	2024-08-02 08:09:12	51.6833	-59.3938	-47.8323	2024-08-02 09:17:23	25.5131	-20.9718	132.02	2024-08-02 09:26:42	25.5534	-67.2432	-65.0125	2024-08-02 10:33:46	11.1355	-31.0425	105.154	2024-08-02 10:42:59	-2.49444	-77.5163	-89.9685	2024-08-02 11:51:15	5.23287	-24.3408	85.6803	2024-08-02 12:01:15	-38.6262	-67.1035
0.553769	-45.4662	-138.121	2024-08-02 05:22:33	20.5509	2.81011	177.962	2024-08-02 05:35:46	76.0757	-22.6679	-15.5885	2024-08-02 06:42:31	20.0807	-3.23021	160.227	2024-08-02 06:51:59	59.887	-39.4027	-28.8105	2024-08-02 07:59:35	19.6837	-9.7321	145.885	2024-08-02 08:09:13	52.0194	-59.7639	-47.7602	2024-08-02 09:17:24	25.1784	-20.6003	132.013	2024-08-02 09:26:43	25.767	-67.6953	-64.7167	2024-08-02 10:33:47	11.0057	-30.5597	105.044	2024-08-02 10:43:00	-2.49371	-78.0163	-89.9164	2024-08-02 11:51:16	5.27135	-23.8423	85.586	2024-08-02 12:01:16	-38.862	-67.5444
0.17497	-45.8058	-138.293	2024-08-02 05:22:34	20.0513	2.82969	177.756	2024-08-02 05:35:47	76.5571	-22.803	-15.6669	2024-08-02 06:42:32	19.61	-3.06161	160.294	2024-08-02 06:52:00	60.3225	-39.6483	-29.4223	2024-08-02 07:59:36	19.2699	-9.45157	145.87	2024-08-02 08:09:14	52.3555	-60.1341	-47.7578	2024-08-02 09:17:25	24.8458	-20.227	131.708	2024-08-02 09:26:44	25.9787	-68.1482	-64.9468	2024-08-02 10:33:48	10.8743	-30.0773	105.239	2024-08-02 10:43:01	-2.49241	-78.5163	-89.8515	2024-08-02 11:51:17	5.30956	-23.3438	85.617	2024-08-02 12:01:17	-39.0968	-67.9858
-0.206449	-46.1457	-139.028	2024-08-02 05:22:35	19.5517	2.85015	177.654	2024-08-02 05:35:48	77.0382	-22.9394	-15.8336	2024-08-02 06:42:33	19.1391	-2.89348	160.351	2024-08-02 06:52:01	60.7564	-39.8966	-29.7831	2024-08-02 07:59:37	18.8561	-9.17085	145.846	2024-08-02 08:09:15	52.6912	-60.5046	-47.8273	2024-08-02 09:17:26	24.5131	-19.8538	131.716	2024-08-02 09:26:45	26.1905	-68.6011	-64.9383	2024-08-02 10:33:49	10.7427	-29.5949	105.262	2024-08-02 10:43:02	-2.49209	-79.0163	-89.9633	2024-08-02 11:51:18	5.34761	-22.8452	85.6355	2024-08-02 12:01:18	-39.3327	-68.4267
-0.593401	-46.4818	-140.898	2024-08-02 05:22:36	19.0521	2.86979	177.749	2024-08-02 05:35:49	77.5193	-23.0756	-15.8103	2024-08-02 06:42:34	18.6683	-2.72505	160.314	2024-08-02 06:52:02	61.1916	-40.1428	-29.4987	2024-08-02 07:59:38	18.4422	-8.8903	145.867	2024-08-02 08:09:16	53.0256	-60.8764	-48.0239	2024-08-02 09:17:27	24.1758	-19.4847	132.422	2024-08-02 09:26:46	26.3982	-69.056	-65.4592	2024-08-02 10:33:50	10.6134	-29.1119	104.978	2024-08-02 10:43:03	-2.49167	-79.5163	-89.9514	2024-08-02 11:51:19	5.3869	-22.3468	85.4925	2024-08-02 12:01:19	-39.5686	-68.8675
-0.991085	-46.805	-143.276	2024-08-02 05:22:37	18.5525	2.88872	177.83	2024-08-02 05:35:50	78.0008	-23.2104	-15.6334	2024-08-02 06:42:35	18.1978	-2.55591	160.227	2024-08-02 06:52:03	61.6288	-40.3854	-29.0212	2024-08-02 07:59:39	18.0285	-8.60957	145.844	2024-08-02 08:09:17	53.3592	-61.2488	-48.1536	2024-08-02 09:17:28	23.836	-19.1179	132.812	2024-08-02 09:26:47	26.6105	-69.5087	-64.8746	2024-08-02 10:33:51	10.4854	-28.6285	104.833	2024-08-02 10:43:04	-2.48998	-80.0163	-89.8067	2024-08-02 11:51:20	5.42586	-21.8483	85.5318	2024-08-02 12:01:20	-39.805	-69.3081
-1.40134	-47.1111	-144.924	2024-08-02 05:22:38	18.0529	2.90866	177.714	2024-08-02 05:35:51	78.4826	-23.344	-15.5085	2024-08-02 06:42:36	17.7269	-2.38788	160.364	2024-08-02 06:52:04	62.0637	-40.6321	-29.5667	2024-08-02 07:59:40	17.6146	-8.329	145.864	2024-08-02 08:09:18	53.6932	-61.6209	-48.0815	2024-08-02 09:17:29	23.4948	-18.7524	133.026	2024-08-02 09:26:48	26.825	-69.9603	-64.5897	2024-08-02 10:33:52	10.3567	-28.1454	104.915	2024-08-02 10:43:05	-2.48882	-80.5163	-89.8664	2024-08-02 11:51:21	5.46542	-21.3498	85.4622	2024-08-02 12:01:21	-40.0433	-69.7477
-1.82079	-47.4056	-146.048	2024-08-02 05:22:39	17.5532	2.92825	177.755	2024-08-02 05:35:52	78.9642	-23.4785	-15.5947	2024-08-02 06:42:37	17.2559	-2.22014	160.398	2024-08-02 06:52:05	62.5004	-40.8757	-29.1592	2024-08-02 07:59:41	17.2008	-8.04834	145.852	2024-08-02 08:09:19	54.0268	-61.9933	-48.1481	2024-08-02 09:17:30	23.1537	-18.3868	133.013	2024-08-02 09:26:49	27.0428	-70.4104	-64.1823	2024-08-02 10:33:53	10.2315	-27.6613	104.511	2024-08-02 10:43:06	-2.49062	-81.0163	-90.2067	2024-08-02 11:51:22	5.50383	-20.8513	85.5943	2024-08-02 12:01:22	-40.2815	-70.1873
-2.24685	-47.6925	-146.68	2024-08-02 05:22:40	17.0536	2.94823	177.71	2024-08-02 05:35:53	79.4455	-23.6136	-15.6773	2024-08-02 06:42:38	16.7851	-2.05173	160.317	2024-08-02 06:52:06	62.9392	-41.1154	-28.6388	2024-08-02 07:59:42	16.7869	-7.76783	145.874	2024-08-02 08:09:20	54.3618	-62.3646	-47.9428	2024-08-02 09:17:31	22.8151	-18.0189	132.623	2024-08-02 09:26:50	27.2608	-70.8604	-64.1506	2024-08-02 10:33:54	10.1031	-27.1781	104.871	2024-08-02 10:43:07	-2.49203	-81.5163	-90.1619	2024-08-02 11:51:23	5.54157	-20.3527	85.6707	2024-08-02 12:01:23	-40.5182	-70.6277
-2.67688	-47.9751	-146.28	2024-08-02 05:22:41	16.5541	2.96875	177.647	2024-08-02 05:35:54	79.9271	-23.7481	-15.6102	2024-08-02 06:42:39	16.3145	-1.88273	160.245	2024-08-02 06:52:07	63.3789	-41.3534	-28.4238	2024-08-02 07:59:43	16.373	-7.4873	145.872	2024-08-02 08:09:21	54.6958	-62.7366	-48.0734	2024-08-02 09:17:32	22.4761	-17.6514	132.687	2024-08-02 09:26:51	27.4793	-71.3101	-64.0884	2024-08-02 10:33:55	9.97508	-26.6948	104.84	2024-08-02 10:43:08	-2.49355	-82.0163	-90.1741	2024-08-02 11:51:24	5.57961	-19.8542	85.6362	2024-08-02 12:01:24	-40.7551	-71.068
-3.10566	-48.2613	-145.893	2024-08-02 05:22:42	16.0544	2.98816	177.776	2024-08-02 05:35:55	80.4089	-23.8818	-15.5069	2024-08-02 06:42:40	15.8438	-1.71408	160.288	2024-08-02 06:52:08	63.816	-41.5961	-29.0463	2024-08-02 07:59:44	15.9593	-7.20655	145.84	2024-08-02 08:09:22	55.0315	-63.1071	-47.8296	2024-08-02 09:17:33	22.1393	-17.2818	132.349	2024-08-02 09:26:52	27.6979	-71.7597	-64.0623	2024-08-02 10:33:56	9.84993	-26.2107	104.495	2024-08-02 10:43:09	-2.49522	-82.5163	-90.1913	2024-08-02 11:51:25	5.61781	-19.3557	85.6188	2024-08-02 12:01:25	-40.992	-71.5084
-3.53321	-48.5509	-146.244	2024-08-02 05:22:43	15.5549	3.00866	177.649	2024-08-02 05:35:56	80.8907	-24.0156	-15.5231	2024-08-02 06:42:41	15.373	-1.54568	160.318	2024-08-02 06:52:09	64.2545	-41.8365	-28.7307	2024-08-02 07:59:45	15.5457	-6.92564	145.819	2024-08-02 08:09:23	55.367	-63.4779	-47.864	2024-08-02 09:17:34	21.8022	-16.9125	132.39	2024-08-02 09:26:53	27.914	-72.2106	-64.3968	2024-08-02 10:33:57	9.72197	-25.7273	104.828	2024-08-02 10:43:10	-2.49673	-83.0163	-90.173	2024-08-02 11:51:26	5.65638	-18.8571	85.5754	2024-08-02 12:01:26	-41.2311	-71.9475
-3.96309	-48.8382	-146.762	2024-08-02 05:22:44	15.0553	3.02904	177.665	2024-08-02 05:35:57	81.3725	-24.1493	-15.513	2024-08-02 06:42:42	14.9024	-1.37696	160.279	2024-08-02 06:52:10	64.6905	-42.0812	-29.3052	2024-08-02 07:59:46	15.132	-6.64475	145.821	2024-08-02 08:09:24	55.7018	-63.8492	-47.9586	2024-08-02 09:17:35	21.4656	-16.5429	132.321	2024-08-02 09:26:54	28.1297	-72.6617	-64.4495	2024-08-02 10:33:58	9.59488	-25.2437	104.726	2024-08-02 10:43:11	-2.49928	-83.5163	-90.2914	2024-08-02 11:51:27	5.69619	-18.3587	85.4335	2024-08-02 12:01:27	-41.4695	-72.387
-4.39596	-49.1218	-146.162	2024-08-02 05:22:45	14.5557	3.04886	177.728	2024-08-02 05:35:58	81.8541	-24.2835	-15.5614	2024-08-02 06:42:43	14.4314	-1.20903	160.374	2024-08-02 06:52:11	65.128	-42.3233	-28.9525	2024-08-02 07:59:47	14.7185	-6.36371	145.801	2024-08-02 08:09:25	56.0355	-64.2215	-48.1244	2024-08-02 09:17:36	21.1314	-16.1709	131.937	2024-08-02 09:26:55	28.3385	-73.1161	-65.3191	2024-08-02 10:33:59	9.46815	-24.7601	104.682	2024-08-02 10:43:12	-2.50193	-84.0163	-90.3038	2024-08-02 11:51:28	5.73569	-17.8603	85.4684	2024-08-02 12:01:28	-41.7082	-72.8263
-4.82593	-49.4101	-145.609	2024-08-02 05:22:46	14.0561	3.06951	177.633	2024-08-02 05:35:59	82.3356	-24.4185	-15.6661	2024-08-02 06:42:44	13.9608	-1.04022	160.269	2024-08-02 06:52:12	65.5657	-42.5649	-28.9025	2024-08-02 07:59:48	14.3048	-6.08287	145.827	2024-08-02 08:09:26	56.37	-64.5932	-48.0207	2024-08-02 09:17:37	20.7971	-15.7991	131.962	2024-08-02 09:26:56	28.5458	-73.5711	-65.5063	2024-08-02 10:34:00	9.34098	-24.2765	104.734	2024-08-02 10:43:13	-2.50452	-84.5163	-90.2977	2024-08-02 11:51:29	5.77503	-17.3618	85.488	2024-08-02 12:01:29	-41.946	-73.2662
-5.25341	-49.7027	-145.743	2024-08-02 05:22:47	13.5565	3.08979	177.676	2024-08-02 05:36:00	82.8169	-24.5539	-15.7177	2024-08-02 06:42:45	13.4902	-0.871075	160.227	2024-08-02 06:52:13	66.0036	-42.8062	-28.8571	2024-08-02 07:59:49	13.8912	-5.80198	145.821	2024-08-02 08:09:27	56.7048	-64.9646	-47.9676	2024-08-02 09:17:38	20.466	-15.4245	131.475	2024-08-02 09:26:57	28.7526	-74.0263	-65.5632	2024-08-02 10:34:01	9.21547	-23.7925	104.538	2024-08-02 10:43:14	-2.50765	-85.0163	-90.3577	2024-08-02 11:51:30	5.81341	-16.8633	85.5971	2024-08-02 12:01:30	-42.1847	-73.7055
-5.68184	-49.9945	-145.494	2024-08-02 05:22:48	13.0569	3.10872	177.829	2024-08-02 05:36:01	83.298	-24.69	-15.7965	2024-08-02 06:42:46	13.0199	-0.701435	160.167	2024-08-02 06:52:14	66.4406	-43.0492	-29.0717	2024-08-02 07:59:50	13.4775	-5.52111	145.824	2024-08-02 08:09:28	57.0388	-65.3367	-48.0876	2024-08-02 09:17:39	20.1307	-15.0535	132.103	2024-08-02 09:26:58	28.9603	-74.4811	-65.4595	2024-08-02 10:34:02	9.08574	-23.3096	105.038	2024-08-02 10:43:15	-2.51268	-85.5162	-90.5767	2024-08-02 11:51:31	5.85116	-16.3648	85.6704	2024-08-02 12:01:31	-42.4228	-74.1452
-6.10923	-50.2883	-146.489	2024-08-02 05:22:49	12.5573	3.1295	177.619	2024-08-02 05:36:02	83.7793	-24.8255	-15.7221	2024-08-02 06:42:47	12.5497	-0.531415	160.121	2024-08-02 06:52:15	66.8776	-43.2923	-29.0895	2024-08-02 07:59:51	13.0639	-5.24022	145.821	2024-08-02 08:09:29	57.3737	-65.7079	-47.9459	2024-08-02 09:17:40	19.794	-14.6839	132.339	2024-08-02 09:26:59	29.1658	-74.9369	-65.724	2024-08-02 10:34:03	8.95477	-22.8271	105.185	2024-08-02 10:43:16	-2.51708	-86.0162	-90.5045	2024-08-02 11:51:32	5.88985	-15.8662	85.5619	2024-08-02 12:01:32	-42.6594	-74.5856
-6.54145	-50.5745	-148.385	2024-08-02 05:22:50	12.0577	3.1493	177.73	2024-08-02 05:36:03	84.2603	-24.9618	-15.8191	2024-08-02 06:42:48	12.0796	-0.361078	160.082	2024-08-02 06:52:16	67.3153	-43.5339	-28.8936	2024-08-02 07:59:52	12.6502	-4.95928	145.813	2024-08-02 08:09:30	57.7082	-66.0795	-48.0017	2024-08-02 09:17:41	19.456	-14.3155	132.535	2024-08-02 09:27:00	29.3751	-75.391	-65.262	2024-08-02 10:34:04	8.82556	-22.3441	104.976	2024-08-02 10:43:17	-2.51983	-86.5162	-90.3145	2024-08-02 11:51:33	5.92882	-15.3678	85.5296	2024-08-02 12:01:33	-42.8953	-75.0265
-6.98229	-50.8459	-150.08	2024-08-02 05:22:51	11.5581	3.16908	177.733	2024-08-02 05:36:04	84.7417	-25.0971	-15.6957	2024-08-02 06:42:49	11.6099	-0.189773	159.964	2024-08-02 06:52:17	67.7539	-43.7739	-28.6915	2024-08-02 07:59:53	12.2367	-4.67827	145.805	2024-08-02 08:09:31	58.0438	-66.4502	-47.8468	2024-08-02 09:17:42	19.1166	-13.9483	132.748	2024-08-02 09:27:01	29.5882	-75.8433	-64.7667	2024-08-02 10:34:05	8.69563	-21.8613	105.062	2024-08-02 10:43:18	-2.52094	-87.0162	-90.1282	2024-08-02 11:51:34	5.96716	-14.8692	85.603	2024-08-02 12:01:34	-43.1314	-75.4672
-7.43036	-51.1037	-152.758	2024-08-02 05:22:52	11.0585	3.18851	177.773	2024-08-02 05:36:05	85.2235	-25.2308	-15.5115	2024-08-02 06:42:50	11.1393	-0.0207596	160.243	2024-08-02 06:52:18	68.191	-44.0167	-29.0502	2024-08-02 07:59:54	11.823	-4.3974	145.823	2024-08-02 08:09:32	58.378	-66.8221	-48.0586	2024-08-02 09:17:43	18.7769	-13.5814	132.786	2024-08-02 09:27:02	29.8006	-76.296	-64.8699	2024-08-02 10:34:06	8.56848	-21.3777	104.732	2024-08-02 10:43:19	-2.52246	-87.5162	-90.174	2024-08-02 11:51:35	6.00606	-14.3708	85.5378	2024-08-02 12:01:35	-43.3697	-75.9068
-7.88808	-51.3394	-156.733	2024-08-02 05:22:53	10.5587	3.20417	178.205	2024-08-02 05:36:06	85.705	-25.3655	-15.6213	2024-08-02 06:42:51	10.6685	0.147753	160.304	2024-08-02 06:52:19	68.628	-44.2597	-29.082	2024-08-02 07:59:55	11.4094	-4.1165	145.819	2024-08-02 08:09:33	58.7122	-67.194	-48.0525	2024-08-02 09:17:44	18.4369	-13.2148	132.85	2024-08-02 09:27:03	30.0141	-76.7481	-64.7142	2024-08-02 10:34:07	8.44378	-20.8935	104.442	2024-08-02 10:43:20	-2.52489	-88.0162	-90.2786	2024-08-02 11:51:36	6.04507	-13.8723	85.5247	2024-08-02 12:01:36	-43.6056	-76.3476
-8.35641	-51.5408	-163.146	2024-08-02 05:22:54	10.059	3.22003	178.183	2024-08-02 05:36:07	86.1865	-25.5003	-15.6404	2024-08-02 06:42:52	10.1979	0.316474	160.279	2024-08-02 06:52:20	69.0642	-44.5042	-29.269	2024-08-02 07:59:56	10.9958	-3.83552	145.809	2024-08-02 08:09:34	59.0471	-67.5653	-47.9463	2024-08-02 09:17:45	18.1022	-12.8434	132.026	2024-08-02 09:27:04	30.2245	-77.2017	-65.1168	2024-08-02 10:34:08	8.32069	-20.4089	104.252	2024-08-02 10:43:21	-2.5262	-88.5162	-90.1498	2024-08-02 11:51:37	6.08446	-13.3738	85.4814	2024-08-02 12:01:37	-43.8424	-76.788
-8.83345	-51.6853	-170.554	2024-08-02 05:22:55	9.55927	3.2378	177.963	2024-08-02 05:36:08	86.6682	-25.6343	-15.5513	2024-08-02 06:42:53	9.72684	0.484198	160.4	2024-08-02 06:52:21	69.5003	-44.7487	-29.2719	2024-08-02 07:59:57	10.5821	-3.5547	145.831	2024-08-02 08:09:35	59.3818	-67.9367	-47.978	2024-08-02 09:17:46	17.7679	-12.4716	131.957	2024-08-02 09:27:05	30.4343	-77.6555	-65.1958	2024-08-02 10:34:09	8.1965	-19.9246	104.381	2024-08-02 10:43:22	-2.5273	-89.0162	-90.1259	2024-08-02 11:51:38	6.12373	-12.8754	85.4959	2024-08-02 12:01:38	-44.0812	-77.2273
-9.30849	-51.7643	-178.743	2024-08-02 05:22:56	9.0595	3.25278	178.283	2024-08-02 05:36:09	87.1494	-25.7702	-15.7704	2024-08-02 06:42:54	9.25555	0.651176	160.491	2024-08-02 06:52:22	69.9355	-44.9949	-29.5026	2024-08-02 07:59:58	10.1684	-3.27387	145.828	2024-08-02 08:09:36	59.7165	-68.3082	-47.9845	2024-08-02 09:17:47	17.4324	-12.1008	132.137	2024-08-02 09:27:06	30.6464	-78.1083	-64.899	2024-08-02 10:34:10	8.06734	-19.4415	104.971	2024-08-02 10:43:23	-2.52736	-89.5162	-90.0064	2024-08-02 11:51:39	6.1632	-12.3769	85.4719	2024-08-02 12:01:39	-44.3225	-77.6653
-9.77361	-51.7745	173.028	2024-08-02 05:22:57	8.55975	3.26865	178.18	2024-08-02 05:36:10	87.6304	-25.9067	-15.8481	2024-08-02 06:42:55	8.78445	0.818701	160.424	2024-08-02 06:52:23	70.3713	-45.2399	-29.3422	2024-08-02 07:59:59	9.75476	-2.99303	145.828	2024-08-02 08:09:37	60.0517	-68.6791	-47.8949	2024-08-02 09:17:48	17.0966	-11.7304	132.2	2024-08-02 09:27:07	30.8572	-78.5617	-65.0665	2024-08-02 10:34:11	7.93577	-18.9592	105.256	2024-08-02 10:43:24	-2.52746	-90.0162	-90.0123	2024-08-02 11:51:40	6.2021	-11.8785	85.5383	2024-08-02 12:01:40	-44.5637	-78.1032
-10.2248	-51.7193	165.903	2024-08-02 05:22:58	8.06002	3.28517	178.107	2024-08-02 05:36:11	88.1113	-26.0436	-15.885	2024-08-02 06:42:56	8.31418	0.988542	160.142	2024-08-02 06:52:24	70.8084	-45.4828	-29.066	2024-08-02 08:00:00	9.34121	-2.712	145.802	2024-08-02 08:09:38	60.3861	-69.0509	-48.0283	2024-08-02 09:17:49	16.7621	-11.3588	131.992	2024-08-02 09:27:08	31.0681	-79.015	-65.0476	2024-08-02 10:34:12	7.81202	-18.4747	104.33	2024-08-02 10:43:25	-2.52883	-90.5162	-90.1565	2024-08-02 11:51:41	6.24151	-11.38	85.4796	2024-08-02 12:01:41	-44.8034	-78.542
-10.6656	-51.6086	161.22	2024-08-02 05:22:59	7.56033	3.30274	177.986	2024-08-02 05:36:12	88.5924	-26.1798	-15.8084	2024-08-02 06:42:57	7.84387	1.15827	160.156	2024-08-02 06:52:25	71.2458	-45.725	-28.9747	2024-08-02 08:00:01	8.92782	-2.43074	145.77	2024-08-02 08:09:39	60.7209	-69.4222	-47.9596	2024-08-02 09:17:50	16.4268	-10.9879	132.111	2024-08-02 09:27:09	31.2782	-79.4687	-65.1481	2024-08-02 10:34:13	7.68089	-17.9922	105.204	2024-08-02 10:43:26	-2.52791	-91.0162	-89.895	2024-08-02 11:51:42	6.28141	-10.8816	85.4223	2024-08-02 12:01:42	-45.0406	-78.9822
-11.1008	-51.4607	156.664	2024-08-02 05:23:00	7.06075	3.32317	177.659	2024-08-02 05:36:13	89.0739	-26.3144	-15.6177	2024-08-02 06:42:58	7.37383	1.32874	160.065	2024-08-02 06:52:26	71.6854	-45.9631	-28.4389	2024-08-02 08:00:02	8.51431	-2.14965	145.793	2024-08-02 08:09:40	61.0554	-69.7939	-48.0116	2024-08-02 09:17:51	16.0912	-10.6172	132.156	2024-08-02 09:27:10	31.4879	-79.9227	-65.2122	2024-08-02 10:34:14	7.55023	-17.5096	105.149	2024-08-02 10:43:27	-2.52912	-91.5162	-90.1382	2024-08-02 11:51:43	6.3209	-10.3832	85.47	2024-08-02 12:01:43	-45.2769	-79.4228
-11.5271	-51.2767	151.859	2024-08-02 05:23:01	6.56131	3.34686	177.283	2024-08-02 05:36:14	89.5554	-26.4492	-15.6415	2024-08-02 06:42:59	6.90333	1.49794	160.221	2024-08-02 06:52:27	72.1221	-46.2067	-29.1463	2024-08-02 08:00:03	8.1011	-1.86813	145.733	2024-08-02 08:09:41	61.3902	-70.1653	-47.9711	2024-08-02 09:17:52	15.758	-10.2443	131.782	2024-08-02 09:27:11	31.6984	-80.3762	-65.096	2024-08-02 10:34:15	7.42212	-17.0263	104.846	2024-08-02 10:43:28	-2.52986	-92.0162	-90.085	2024-08-02 11:51:44	6.36143	-9.88481	85.3501	2024-08-02 12:01:44	-45.5124	-79.8639
-11.9399	-51.056	145.278	2024-08-02 05:23:02	6.06199	3.37303	177	2024-08-02 05:36:15	90.0363	-26.5859	-15.867	2024-08-02 06:43:00	6.43311	1.66793	160.125	2024-08-02 06:52:28	72.5604	-46.4473	-28.7689	2024-08-02 08:00:04	7.68786	-1.58663	145.737	2024-08-02 08:09:42	61.7232	-70.5382	-48.2322	2024-08-02 09:17:53	15.4237	-9.87258	131.967	2024-08-02 09:27:12	31.9054	-80.8313	-65.5465	2024-08-02 10:34:16	7.29449	-16.5428	104.789	2024-08-02 10:43:29	-2.52945	-92.5162	-89.9527	2024-08-02 11:51:45	6.40249	-9.3865	85.2898	2024-08-02 12:01:45	-45.7446	-80.3067
-12.3225	-50.7908	138.035	2024-08-02 05:23:03	5.56353	3.41226	175.5	2024-08-02 05:36:16	90.5173	-26.7224	-15.845	2024-08-02 06:43:01	5.96272	1.83745	160.181	2024-08-02 06:52:29	72.9969	-46.6912	-29.202	2024-08-02 08:00:05	7.27452	-1.3053	145.759	2024-08-02 08:09:43	62.0567	-70.9108	-48.176	2024-08-02 09:17:54	15.0888	-9.50128	132.046	2024-08-02 09:27:13	32.1123	-81.2865	-65.5543	2024-08-02 10:34:17	7.17403	-16.0576	103.941	2024-08-02 10:43:30	-2.5284	-93.0162	-89.8804	2024-08-02 11:51:46	6.44417	-8.88824	85.2181	2024-08-02 12:01:46	-45.9814	-80.7471
-12.6633	-50.4844	130.786	2024-08-02 05:23:04	5.06521	3.45321	175.302	2024-08-02 05:36:17	90.9978	-26.8609	-16.0765	2024-08-02 06:43:02	5.4929	2.00853	159.992	2024-08-02 06:52:30	73.4319	-46.9378	-29.5404	2024-08-02 08:00:06	6.86136	-1.02371	145.724	2024-08-02 08:09:44	62.3903	-71.2831	-48.135	2024-08-02 09:17:55	14.755	-9.12906	131.89	2024-08-02 09:27:14	32.3191	-81.7417	-65.5721	2024-08-02 10:34:18	7.04892	-15.5735	104.49	2024-08-02 10:43:31	-2.53123	-93.5162	-90.3235	2024-08-02 11:51:47	6.48382	-8.38982	85.4525	2024-08-02 12:01:47	-46.2151	-81.1891
-12.9593	-50.1412	123.971	2024-08-02 05:23:05	4.56698	3.49524	175.178	2024-08-02 05:36:18	91.4789	-26.9971	-15.809	2024-08-02 06:43:03	5.02313	2.17975	159.974	2024-08-02 06:52:31	73.8673	-47.1836	-29.4452	2024-08-02 08:00:07	6.44805	-0.742323	145.752	2024-08-02 08:09:45	62.7245	-71.6551	-48.0588	2024-08-02 09:17:56	14.4214	-8.75661	131.849	2024-08-02 09:27:15	32.5228	-82.1983	-65.9516	2024-08-02 10:34:19	6.9254	-15.089	104.303	2024-08-02 10:43:32	-2.53367	-94.0162	-90.2794	2024-08-02 11:51:48	6.52202	-7.89128	85.6186	2024-08-02 12:01:48	-46.4505	-81.6302
-13.2128	-49.765	116.719	2024-08-02 05:23:06	4.067	3.49189	-179.617	2024-08-02 05:36:19	91.9599	-27.1336	-15.8436	2024-08-02 06:43:04	4.55335	2.35092	159.98	2024-08-02 06:52:32	74.3029	-47.429	-29.3975	2024-08-02 08:00:08	6.03498	-0.460586	145.704	2024-08-02 08:09:46	63.0589	-72.0268	-48.0259	2024-08-02 09:17:57	14.086	-8.38583	132.134	2024-08-02 09:27:16	32.7292	-82.6537	-65.6181	2024-08-02 10:34:20	6.80022	-14.6049	104.498	2024-08-02 10:43:33	-2.53812	-94.5162	-90.5108	2024-08-02 11:51:49	6.56116	-7.39281	85.5103	2024-08-02 12:01:49	-46.6833	-82.0727
-13.4156	-49.3621	108.054	2024-08-02 05:23:07	3.56707	3.48298	-178.978	2024-08-02 05:36:20	92.4405	-27.2713	-15.9846	2024-08-02 06:43:05	4.08285	2.52013	160.219	2024-08-02 06:52:33	74.7385	-47.6745	-29.4039	2024-08-02 08:00:09	5.62181	-0.179006	145.725	2024-08-02 08:09:47	63.3935	-72.3984	-48.0004	2024-08-02 09:17:58	13.7515	-8.0142	131.991	2024-08-02 09:27:17	32.9361	-83.1089	-65.5602	2024-08-02 10:34:21	6.66568	-14.1233	105.61	2024-08-02 10:43:34	-2.54161	-95.0162	-90.3992	2024-08-02 11:51:50	6.59968	-6.8943	85.5808	2024-08-02 12:01:50	-46.9183	-82.514
-13.5518	-48.9443	99.0043	2024-08-02 05:23:08	3.06724	3.47017	-178.532	2024-08-02 05:36:21	92.921	-27.4096	-16.0549	2024-08-02 06:43:06	3.61295	2.69101	160.017	2024-08-02 06:52:34	75.1744	-47.9193	-29.3231	2024-08-02 08:00:10	5.20874	0.102732	145.703	2024-08-02 08:09:48	63.7308	-72.7674	-47.5685	2024-08-02 09:17:59	13.4165	-7.64296	132.058	2024-08-02 09:27:18	33.1441	-83.5636	-65.4182	2024-08-02 10:34:22	6.5369	-13.6402	104.925	2024-08-02 10:43:35	-2.54385	-95.5161	-90.2567	2024-08-02 11:51:51	6.63822	-6.39579	85.5792	2024-08-02 12:01:51	-47.1541	-82.9549
-13.6191	-48.5195	90.1819	2024-08-02 05:23:09	2.56745	3.45557	-178.326	2024-08-02 05:36:22	93.4036	-27.5406	-15.1869	2024-08-02 06:43:07	3.14266	2.8608	160.148	2024-08-02 06:52:35	75.6113	-48.1625	-29.1003	2024-08-02 08:00:11	4.79576	0.384596	145.686	2024-08-02 08:09:49	64.0671	-73.1374	-47.7348	2024-08-02 09:18:00	13.0816	-7.27173	132.058	2024-08-02 09:27:19	33.3511	-84.0188	-65.5445	2024-08-02 10:34:23	6.404	-13.1582	105.414	2024-08-02 10:43:36	-2.54729	-96.0161	-90.3939	2024-08-02 11:51:52	6.6775	-5.89733	85.4944	2024-08-02 12:01:52	-47.3889	-83.3964
-13.6205	-48.0907	83.7211	2024-08-02 05:23:10	2.06782	3.43629	-177.79	2024-08-02 05:36:23	93.8857	-27.6729	-15.3481	2024-08-02 06:43:08	2.67184	3.02911	160.329	2024-08-02 06:52:36	76.0468	-48.4081	-29.4227	2024-08-02 08:00:12	4.38285	0.666563	145.672	2024-08-02 08:09:50	64.4053	-73.5057	-47.4407	2024-08-02 09:18:01	12.7476	-6.89958	131.901	2024-08-02 09:27:20	33.5606	-84.4728	-65.2303	2024-08-02 10:34:24	6.27658	-12.6747	104.764	2024-08-02 10:43:37	-2.55315	-96.5161	-90.6715	2024-08-02 11:51:53	6.71616	-5.39883	85.5659	2024-08-02 12:01:53	-47.6224	-83.8385
-13.5728	-47.6579	79.2409	2024-08-02 05:23:11	1.56825	3.41575	-177.646	2024-08-02 05:36:24	94.3676	-27.8064	-15.4874	2024-08-02 06:43:09	2.20239	3.20118	159.87	2024-08-02 06:52:37	76.4829	-48.6528	-29.2905	2024-08-02 08:00:13	3.97002	0.948643	145.656	2024-08-02 08:09:51	64.7405	-73.8767	-47.8969	2024-08-02 09:18:02	12.412	-6.529	132.169	2024-08-02 09:27:21	33.7698	-84.9269	-65.2636	2024-08-02 10:34:25	6.15092	-12.1907	104.555	2024-08-02 10:43:38	-2.5585	-97.0161	-90.613	2024-08-02 11:51:54	6.75523	-4.90036	85.5185	2024-08-02 12:01:54	-47.8602	-84.2783
-13.4898	-47.2207	76.6099	2024-08-02 05:23:12	1.06899	3.38842	-176.867	2024-08-02 05:36:25	94.8492	-27.9407	-15.5757	2024-08-02 06:43:10	1.73199	3.37067	160.186	2024-08-02 06:52:38	76.919	-48.8973	-29.2833	2024-08-02 08:00:14	3.55727	1.23085	145.638	2024-08-02 08:09:52	65.0734	-74.2497	-48.2563	2024-08-02 09:18:03	12.0748	-6.15979	132.403	2024-08-02 09:27:22	33.9831	-85.3791	-64.7483	2024-08-02 10:34:26	6.02393	-11.7071	104.713	2024-08-02 10:43:39	-2.56425	-97.516	-90.6589	2024-08-02 11:51:55	6.79376	-4.40184	85.5803	2024-08-02 12:01:55	-48.0963	-84.7191
-13.3841	-46.7767	73.6319	2024-08-02 05:23:13	0.57	3.35671	-176.363	2024-08-02 05:36:26	95.3292	-28.0809	-16.2871	2024-08-02 06:43:11	1.26075	3.5378	160.472	2024-08-02 06:52:39	77.3544	-49.1432	-29.4577	2024-08-02 08:00:15	3.1443	1.51272	145.685	2024-08-02 08:09:53	65.4098	-74.6197	-47.7216	2024-08-02 09:18:04	11.7381	-5.79012	132.325	2024-08-02 09:27:23	34.1911	-85.8338	-65.4145	2024-08-02 10:34:27	5.89453	-11.2242	104.999	2024-08-02 10:43:40	-2.5712	-98.016	-90.7971	2024-08-02 11:51:56	6.83029	-3.90318	85.8101	2024-08-02 12:01:56	-48.3298	-85.1612
-13.2525	-46.3288	70.3743	2024-08-02 05:23:14	0.0712934	3.32077	-175.878	2024-08-02 05:36:27	95.8093	-28.2205	-16.2159	2024-08-02 06:43:12	0.788687	3.7026	160.756	2024-08-02 06:52:40	77.7896	-49.3893	-29.483	2024-08-02 08:00:16	2.73114	1.79432	145.723	2024-08-02 08:09:54	65.7423	-74.9931	-48.3176	2024-08-02 09:18:05	11.3994	-5.42232	132.641	2024-08-02 09:27:24	34.3976	-86.2892	-65.6081	2024-08-02 10:34:28	5.76526	-10.7412	104.984	2024-08-02 10:43:41	-2.5782	-98.5159	-90.8026	2024-08-02 11:51:57	6.87061	-3.40481	85.3741	2024-08-02 12:01:57	-48.5557	-85.6072
-13.0935	-45.8829	68.1123	2024-08-02 05:23:15	-0.42687	3.27796	-175.088	2024-08-02 05:36:28	96.288	-28.3647	-16.7524	2024-08-02 06:43:13	0.315761	3.8649	161.059	2024-08-02 06:52:41	78.2236	-49.6377	-29.7865	2024-08-02 08:00:17	2.31787	2.07577	145.744	2024-08-02 08:09:55	66.0716	-75.3694	-48.8085	2024-08-02 09:18:06	11.0667	-5.04915	131.727	2024-08-02 09:27:25	34.6061	-86.7436	-65.3504	2024-08-02 10:34:29	5.63291	-10.259	105.348	2024-08-02 10:43:42	-2.5853	-99.0159	-90.8129	2024-08-02 11:51:58	6.91193	-2.90652	85.2604	2024-08-02 12:01:58	-48.766	-86.0609
-12.9145	-45.4374	65.7208	2024-08-02 05:23:16	-0.924446	3.22878	-174.355	2024-08-02 05:36:29	96.7635	-28.5195	-18.0372	2024-08-02 06:43:14	-0.157223	4.02703	161.079	2024-08-02 06:52:42	78.6591	-49.8832	-29.4092	2024-08-02 08:00:18	1.90452	2.35708	145.762	2024-08-02 08:09:56	66.4	-75.7464	-48.9375	2024-08-02 09:18:07	10.7326	-4.67713	131.923	2024-08-02 09:27:26	34.815	-87.1979	-65.3131	2024-08-02 10:34:30	5.50637	-9.77529	104.66	2024-08-02 10:43:43	-2.5874	-99.5159	-90.2405	2024-08-02 11:51:59	6.95478	-2.40836	85.083	2024-08-02 12:01:59	-48.9897	-86.5081
-12.7149	-44.9949	65.0393	2024-08-02 05:23:17	-1.42136	3.17328	-173.627	2024-08-02 05:36:30	97.2396	-28.6721	-17.7702	2024-08-02 06:43:15	-0.63027	4.18898	161.101	2024-08-02 06:52:43	79.0953	-50.1277	-29.2783	2024-08-02 08:00:19	1.49114	2.63836	145.766	2024-08-02 08:09:57	66.7283	-76.1235	-48.962	2024-08-02 09:18:08	10.4026	-4.30151	131.303	2024-08-02 09:27:27	35.022	-87.653	-65.5448	2024-08-02 10:34:31	5.38036	-9.29142	104.597	2024-08-02 10:43:44	-2.59356	-100.016	-90.7063	2024-08-02 11:52:00	6.99803	-1.91023	85.0376	2024-08-02 12:02:00	-49.233	-86.9449
-12.5072	-44.5486	65.6619	2024-08-02 05:23:18	-1.91797	3.11522	-173.332	2024-08-02 05:36:31	97.7169	-28.821	-17.331	2024-08-02 06:43:16	-1.10339	4.3507	161.129	2024-08-02 06:52:44	79.5315	-50.372	-29.2487	2024-08-02 08:00:20	1.07818	2.92026	145.681	2024-08-02 08:09:58	67.0564	-76.5008	-48.998	2024-08-02 09:18:09	10.0713	-3.92699	131.492	2024-08-02 09:27:28	35.2264	-88.1093	-65.8608	2024-08-02 10:34:32	5.2548	-8.80745	104.544	2024-08-02 10:43:45	-2.59741	-100.516	-90.4414	2024-08-02 11:52:01	7.03934	-1.41194	85.2613	2024-08-02 12:02:01	-49.4844	-87.3771
-12.3024	-44.0958	66.1625	2024-08-02 05:23:19	-2.41425	3.05428	-172.999	2024-08-02 05:36:32	98.1941	-28.9702	-17.3651	2024-08-02 06:43:17	-1.57656	4.5123	161.143	2024-08-02 06:52:45	79.9667	-50.6182	-29.4988	2024-08-02 08:00:21	0.665197	3.20212	145.687	2024-08-02 08:09:59	67.3838	-76.8787	-49.0893	2024-08-02 09:18:10	9.73931	-3.55313	131.607	2024-08-02 09:27:29	35.4345	-88.564	-65.4129	2024-08-02 10:34:33	5.13253	-8.32263	104.154	2024-08-02 10:43:46	-2.60792	-101.016	-91.2046	2024-08-02 11:52:02	7.07911	-0.913527	85.4376	2024-08-02 12:02:02	-49.7422	-87.8055
-12.0999	-43.6376	64.9516	2024-08-02 05:23:20	-2.90971	2.98706	-172.274	2024-08-02 05:36:33	98.6712	-29.12	-17.4234	2024-08-02 06:43:18	-2.04977	4.67376	161.161	2024-08-02 06:52:46	80.4017	-50.8648	-29.5453	2024-08-02 08:00:22	0.252815	3.48485	145.565	2024-08-02 08:10:00	67.7107	-77.2571	-49.1759	2024-08-02 09:18:11	9.40668	-3.17982	131.701	2024-08-02 09:27:30	35.644	-89.018	-65.2298	2024-08-02 10:34:34	5.00883	-7.83817	104.323	2024-08-02 10:43:47	-2.61775	-101.516	-91.1259	2024-08-02 11:52:03	7.11846	-0.415077	85.4864	2024-08-02 12:02:03	-50.0102	-88.2276
-11.8867	-43.1812	62.4877	2024-08-02 05:23:21	-3.40484	2.91748	-172.001	2024-08-02 05:36:34	99.1482	-29.2699	-17.4479	2024-08-02 06:43:19	-2.52304	4.83507	161.179	2024-08-02 06:52:47	80.8379	-51.1092	-29.2578	2024-08-02 08:00:23	-0.159356	3.7679	145.522	2024-08-02 08:10:01	68.0361	-77.6367	-49.3936	2024-08-02 09:18:12	9.07816	-2.80289	131.074	2024-08-02 09:27:31	35.8506	-89.4733	-65.591	2024-08-02 10:34:35	4.88432	-7.35392	104.42	2024-08-02 10:43:48	-2.62755	-102.016	-91.123	2024-08-02 11:52:04	7.15703	0.0834324	85.5755	2024-08-02 12:02:04	-50.2821	-88.6472
-11.6534	-42.7333	59.3079	2024-08-02 05:23:22	-3.89909	2.84186	-171.301	2024-08-02 05:36:35	99.6251	-29.42	-17.4704	2024-08-02 06:43:20	-2.99638	4.99614	161.207	2024-08-02 06:52:48	81.2763	-51.3496	-28.7437	2024-08-02 08:00:24	-0.571431	4.05109	145.502	2024-08-02 08:10:02	68.361	-78.0167	-49.4786	2024-08-02 09:18:13	8.74845	-2.427	131.256	2024-08-02 09:27:32	36.0524	-89.9307	-66.1906	2024-08-02 10:34:36	4.76328	-6.86879	104.009	2024-08-02 10:43:49	-2.6369	-102.515	-91.0713	2024-08-02 11:52:05	7.19482	0.582003	85.666	2024-08-02 12:02:05	-50.5575	-89.0645
-11.396	-42.2997	55.9986	2024-08-02 05:23:23	-4.39191	2.7574	-170.275	2024-08-02 05:36:36	100.102	-29.5705	-17.5192	2024-08-02 06:43:21	-3.46984	5.15689	161.247	2024-08-02 06:52:49	81.7154	-51.5887	-28.5666	2024-08-02 08:00:25	-0.983332	4.33453	145.467	2024-08-02 08:10:03	68.6853	-78.3972	-49.5504	2024-08-02 09:18:14	8.41497	-2.05446	131.833	2024-08-02 09:27:33	36.2537	-90.3884	-66.2629	2024-08-02 10:34:37	4.64003	-6.38422	104.271	2024-08-02 10:43:50	-2.64571	-103.015	-91.0098	2024-08-02 11:52:06	7.3298	1.06344	74.3376	2024-08-02 12:02:06	-50.8359	-89.4798
-11.1147	-41.8827	53.2395	2024-08-02 05:23:24	-4.88116	2.6543	-168.1	2024-08-02 05:36:37	100.579	-29.7214	-17.5679	2024-08-02 06:43:22	-3.94337	5.3174	161.275	2024-08-02 06:52:50	82.1524	-51.8316	-29.0666	2024-08-02 08:00:26	-1.39512	4.61812	145.445	2024-08-02 08:10:04	69.0093	-78.7781	-49.6153	2024-08-02 09:18:15	8.07915	-1.68402	132.194	2024-08-02 09:27:34	36.4548	-90.8462	-66.286	2024-08-02 10:34:38	4.51414	-5.90033	104.583	2024-08-02 10:43:51	-2.65426	-103.515	-90.9803	2024-08-02 11:52:07	7.47839	1.54085	72.7122	2024-08-02 12:02:07	-51.1176	-89.8929
-10.8133	-41.4792	53.3681	2024-08-02 05:23:25	-5.36795	2.54014	-166.801	2024-08-02 05:36:38	101.055	-29.8727	-17.6144	2024-08-02 06:43:23	-4.41701	5.4776	161.312	2024-08-02 06:52:51	82.5872	-52.0785	-29.5916	2024-08-02 08:00:27	-1.80672	4.902	145.406	2024-08-02 08:10:05	69.3328	-79.1594	-49.6862	2024-08-02 09:18:16	7.74223	-1.31458	132.363	2024-08-02 09:27:35	36.6571	-91.3035	-66.1301	2024-08-02 10:34:39	4.38308	-5.41781	105.196	2024-08-02 10:43:52	-2.66238	-104.015	-90.93	2024-08-02 11:52:08	7.63845	2.01454	71.3299	2024-08-02 12:02:08	-51.4005	-90.3052
-10.511	-41.0727	53.5345	2024-08-02 05:23:26	-5.85013	2.40784	-164.657	2024-08-02 05:36:39	101.532	-30.0243	-17.6475	2024-08-02 06:43:24	-4.89074	5.63754	161.345	2024-08-02 06:52:52	83.0205	-52.328	-29.9274	2024-08-02 08:00:28	-2.21817	5.1861	145.375	2024-08-02 08:10:06	69.6557	-79.5411	-49.7734	2024-08-02 09:18:17	7.4048	-0.945608	132.444	2024-08-02 09:27:36	36.8628	-91.7592	-65.7135	2024-08-02 10:34:40	4.2535	-4.93489	105.02	2024-08-02 10:43:53	-2.67025	-104.515	-90.9028	2024-08-02 11:52:09	7.80843	2.48476	70.1248	2024-08-02 12:02:09	-51.6856	-90.716
-10.2086	-40.6634	53.0634	2024-08-02 05:23:27	-6.32927	2.2649	-163.389	2024-08-02 05:36:40	102.008	-30.1762	-17.6817	2024-08-02 06:43:25	-5.36459	5.79712	161.387	2024-08-02 06:52:53	83.4609	-52.5648	-28.2744	2024-08-02 08:00:29	-2.62948	5.47039	145.35	2024-08-02 08:10:07	69.978	-79.9234	-49.8632	2024-08-02 09:18:18	7.06394	-0.579803	132.978	2024-08-02 09:27:37	37.0788	-92.2101	-64.4021	2024-08-02 10:34:41	4.11963	-4.45315	105.53	2024-08-02 10:43:54	-2.67797	-105.015	-90.8842	2024-08-02 11:52:10	7.98744	2.95161	69.0221	2024-08-02 12:02:10	-51.9725	-91.1254
-9.90159	-40.2551	52.4006	2024-08-02 05:23:28	-6.80445	2.10933	-161.872	2024-08-02 05:36:41	102.484	-30.3283	-17.7128	2024-08-02 06:43:26	-5.83857	5.95632	161.434	2024-08-02 06:52:54	83.9042	-52.796	-27.54	2024-08-02 08:00:30	-3.04062	5.75493	145.314	2024-08-02 08:10:08	70.2996	-80.3062	-49.9695	2024-08-02 09:18:19	6.72802	-0.209457	132.21	2024-08-02 09:27:38	37.3651	-92.62	-55.0656	2024-08-02 10:34:42	3.99024	-3.97018	104.998	2024-08-02 10:43:55	-2.68547	-105.515	-90.859	2024-08-02 11:52:11	8.16581	3.41872	69.0999	2024-08-02 12:02:11	-52.2626	-91.5327
-9.58902	-39.8492	49.0202	2024-08-02 05:23:29	-7.27393	1.93731	-159.877	2024-08-02 05:36:42	102.96	-30.4811	-17.798	2024-08-02 06:43:27	-6.31264	6.11524	161.468	2024-08-02 06:52:55	84.3418	-53.0379	-28.938	2024-08-02 08:00:31	-3.45159	6.03971	145.279	2024-08-02 08:10:09	70.6204	-80.6897	-50.0906	2024-08-02 09:18:20	6.3922	0.16098	132.194	2024-08-02 09:27:39	37.6593	-93.0244	-53.9667	2024-08-02 10:34:43	3.85548	-3.48868	105.636	2024-08-02 10:43:56	-2.6925	-106.015	-90.8064	2024-08-02 11:52:12	8.35293	3.88238	68.0226	2024-08-02 12:02:12	-52.5554	-91.938
-9.25485	-39.4645	45.624	2024-08-02 05:23:30	-7.7363	1.74702	-157.63	2024-08-02 05:36:43	103.436	-30.6343	-17.834	2024-08-02 06:43:28	-6.78684	6.27378	161.513	2024-08-02 06:52:56	84.785	-53.2694	-27.5814	2024-08-02 08:00:32	-3.86239	6.32476	145.243	2024-08-02 08:10:10	70.9402	-81.0741	-50.2372	2024-08-02 09:18:21	6.05149	0.526932	132.954	2024-08-02 09:27:40	37.9548	-93.4277	-53.7648	2024-08-02 10:34:44	3.72242	-3.00671	105.433	2024-08-02 10:43:57	-2.69901	-106.515	-90.7451	2024-08-02 11:52:13	8.55741	4.33866	65.8595	2024-08-02 12:02:13	-52.8513	-92.341
-8.90017	-39.102	45.0428	2024-08-02 05:23:31	-8.18524	1.5269	-153.881	2024-08-02 05:36:44	103.912	-30.7877	-17.8692	2024-08-02 06:43:29	-7.26121	6.43182	161.575	2024-08-02 06:52:57	85.2193	-53.5172	-29.7072	2024-08-02 08:00:33	-4.27301	6.61005	145.21	2024-08-02 08:10:11	71.2586	-81.4596	-50.4455	2024-08-02 09:18:22	5.71156	0.893605	132.832	2024-08-02 09:27:41	38.1457	-93.8898	-67.5569	2024-08-02 10:34:45	3.61017	-2.51948	102.973	2024-08-02 10:43:58	-2.7045	-107.015	-90.6301	2024-08-02 11:52:14	8.77257	4.79	64.5127	2024-08-02 12:02:14	-53.1502	-92.7419
-8.5407	-38.742	45.701	2024-08-02 05:23:32	-8.61767	1.27589	-149.867	2024-08-02 05:36:45	104.388	-30.9414	-17.9068	2024-08-02 06:43:30	-7.73576	6.58929	161.642	2024-08-02 06:52:58	85.6446	-53.78	-31.7081	2024-08-02 08:00:34	-4.68344	6.89562	145.171	2024-08-02 08:10:12	71.5761	-81.8459	-50.5836	2024-08-02 09:18:23	5.37627	1.26452	132.112	2024-08-02 09:27:42	38.3187	-94.3589	-69.7602	2024-08-02 10:34:46	3.49151	-2.03376	103.729	2024-08-02 10:43:59	-2.70878	-107.515	-90.4902	2024-08-02 11:52:15	9.00163	5.23444	62.7338	2024-08-02 12:02:15	-53.4523	-93.1402
-8.18401	-38.3765	44.3077	2024-08-02 05:23:33	-9.0434	1.01368	-148.371	2024-08-02 05:36:46	104.864	-31.0952	-17.9115	2024-08-02 06:43:31	-8.21049	6.74624	161.706	2024-08-02 06:52:59	86.0668	-54.0479	-32.397	2024-08-02 08:00:35	-5.0936	7.18156	145.117	2024-08-02 08:10:13	71.8928	-82.2328	-50.6973	2024-08-02 09:18:24	5.03788	1.63261	132.593	2024-08-02 09:27:43	38.482	-94.8315	-70.9317	2024-08-02 10:34:47	3.37508	-1.54751	103.466	2024-08-02 10:44:00	-2.71187	-108.015	-90.3536	2024-08-02 11:52:16	9.24872	5.66912	60.3841	2024-08-02 12:02:16	-53.7577	-93.5362
-7.81787	-38.0191	41.6101	2024-08-02 05:23:34	-9.45191	0.725376	-144.787	2024-08-02 05:36:47	105.339	-31.2494	-17.9627	2024-08-02 06:43:32	-8.68537	6.90274	161.759	2024-08-02 06:53:00	86.4879	-54.3175	-32.6312	2024-08-02 08:00:36	-5.50351	7.46788	145.067	2024-08-02 08:10:14	72.2087	-82.6204	-50.8221	2024-08-02 09:18:25	4.68805	1.98985	134.4	2024-08-02 09:27:44	38.6293	-95.3093	-72.8696	2024-08-02 10:34:48	3.25458	-1.06224	103.945	2024-08-02 10:44:01	-2.71445	-108.515	-90.2959	2024-08-02 11:52:17	9.51413	6.09286	57.9393	2024-08-02 12:02:17	-54.0655	-93.9302
-7.43632	-37.6802	38.5205	2024-08-02 05:23:35	-9.8339	0.402759	-139.817	2024-08-02 05:36:48	105.815	-31.4041	-18.0245	2024-08-02 06:43:33	-9.16044	7.05864	161.832	2024-08-02 06:53:01	86.9077	-54.5891	-32.8976	2024-08-02 08:00:37	-5.91315	7.75457	145.013	2024-08-02 08:10:15	72.5229	-83.0093	-51.0621	2024-08-02 09:18:26	4.34668	2.35519	133.058	2024-08-02 09:27:45	38.7567	-95.7928	-75.2409	2024-08-02 10:34:49	3.12835	-0.57844	104.623	2024-08-02 10:44:02	-2.71627	-109.015	-90.2086	2024-08-02 11:52:18	9.79216	6.50844	56.2168	2024-08-02 12:02:18	-54.3764	-94.3218
-7.03833	-37.3634	36.2751	2024-08-02 05:23:36	-10.1813	0.0431936	-134.017	2024-08-02 05:36:49	106.29	-31.5592	-18.0666	2024-08-02 06:43:34	-9.63572	7.21394	161.905	2024-08-02 06:53:02	87.3264	-54.8624	-33.1371	2024-08-02 08:00:38	-6.32251	8.04166	144.957	2024-08-02 08:10:16	72.8359	-83.3992	-51.2397	2024-08-02 09:18:27	3.97484	2.68945	138.046	2024-08-02 09:27:46	38.8611	-96.2818	-77.9401	2024-08-02 10:34:50	3.00541	-0.0937888	104.233	2024-08-02 10:44:03	-2.71798	-109.515	-90.196	2024-08-02 11:52:19	10.0797	6.9175	54.8988	2024-08-02 12:02:19	-54.6935	-94.7084
-6.62771	-37.0621	33.7786	2024-08-02 05:23:37	-10.4887	-0.351164	-127.934	2024-08-02 05:36:50	106.765	-31.7149	-18.1541	2024-08-02 06:43:35	-10.1113	7.36842	162.002	2024-08-02 06:53:03	87.7442	-55.137	-33.315	2024-08-02 08:00:39	-6.73159	8.32916	144.901	2024-08-02 08:10:17	73.1474	-83.7903	-51.4688	2024-08-02 09:18:28	3.59892	3.01912	138.751	2024-08-02 09:27:47	38.9458	-96.7746	-80.2525	2024-08-02 10:34:51	2.8744	0.388741	105.19	2024-08-02 10:44:04	-2.71928	-110.015	-90.1489	2024-08-02 11:52:20	10.3805	7.3169	53.0142	2024-08-02 12:02:20	-55.0178	-95.089
-6.20445	-36.7789	31.736	2024-08-02 05:23:38	-10.7559	-0.773786	-122.302	2024-08-02 05:36:51	107.24	-31.8721	-18.3198	2024-08-02 06:43:36	-10.587	7.52225	162.083	2024-08-02 06:53:04	88.161	-55.4132	-33.5336	2024-08-02 08:00:40	-7.14014	8.61741	144.795	2024-08-02 08:10:18	73.4571	-84.1829	-51.7327	2024-08-02 09:18:29	3.2193	3.34453	139.396	2024-08-02 09:27:48	39.0134	-97.27	-82.232	2024-08-02 10:34:52	2.74448	0.871567	105.061	2024-08-02 10:44:05	-2.71988	-110.515	-90.0684	2024-08-02 11:52:21	10.6958	7.70495	50.9058	2024-08-02 12:02:21	-55.3467	-95.4656
-5.771	-36.5109	28.1896	2024-08-02 05:23:39	-10.9538	-1.23297	-113.312	2024-08-02 05:36:52	107.714	-32.0301	-18.4153	2024-08-02 06:43:37	-11.0632	7.67482	162.233	2024-08-02 06:53:05	88.5767	-55.691	-33.7504	2024-08-02 08:00:41	-7.54833	8.90616	144.726	2024-08-02 08:10:19	73.7651	-84.5767	-51.9638	2024-08-02 09:18:30	2.88448	3.71587	132.039	2024-08-02 09:27:49	39.0619	-97.7676	-84.4265	2024-08-02 10:34:53	2.64367	1.3613	101.632	2024-08-02 10:44:06	-2.71905	-111.015	-89.9055	2024-08-02 11:52:22	11.0326	8.07452	47.6575	2024-08-02 12:02:22	-55.6826	-95.8358
-5.32456	-36.2716	21.3573	2024-08-02 05:23:40	-11.0833	-1.71591	-105.008	2024-08-02 05:36:53	108.189	-32.1886	-18.4848	2024-08-02 06:43:38	-11.5398	7.82589	162.414	2024-08-02 06:53:06	88.9917	-55.97	-33.9197	2024-08-02 08:00:42	-7.95604	9.1956	144.628	2024-08-02 08:10:20	74.0709	-84.9723	-52.2962	2024-08-02 09:18:31	2.58511	4.11634	126.779	2024-08-02 09:27:50	39.0974	-98.2663	-85.9265	2024-08-02 10:34:54	2.5506	1.85256	100.727	2024-08-02 10:44:07	-2.71699	-111.515	-89.7639	2024-08-02 11:52:23	11.3842	8.42994	45.3031	2024-08-02 12:02:23	-56.0246	-96.2006
-4.8646	-36.0917	14.1494	2024-08-02 05:23:41	-11.13	-2.21372	-95.3686	2024-08-02 05:36:54	108.663	-32.3477	-18.5519	2024-08-02 06:43:39	-12.0169	7.9754	162.601	2024-08-02 06:53:07	89.4056	-56.2505	-34.1227	2024-08-02 08:00:43	-8.36324	9.48575	144.529	2024-08-02 08:10:21	74.3751	-85.3691	-52.533	2024-08-02 09:18:32	2.29635	4.52453	125.276	2024-08-02 09:27:51	39.1143	-98.7661	-88.0688	2024-08-02 10:34:55	2.46348	2.34491	100.035	2024-08-02 10:44:08	-2.71448	-112.015	-89.7127	2024-08-02 11:52:24	11.7603	8.75949	41.2323	2024-08-02 12:02:24	-56.3721	-96.5602
-4.39864	-35.9743	7.07106	2024-08-02 05:23:42	-11.1058	-2.71313	-87.2169	2024-08-02 05:36:55	109.136	-32.5082	-18.7335	2024-08-02 06:43:40	-12.4944	8.12379	162.736	2024-08-02 06:53:08	89.8182	-56.5329	-34.3841	2024-08-02 08:00:44	-8.76989	9.77668	144.418	2024-08-02 08:10:22	74.6764	-85.7681	-52.9355	2024-08-02 09:18:33	2.01823	4.94004	123.797	2024-08-02 09:27:52	39.1209	-99.266	-89.2409	2024-08-02 10:34:56	2.33664	2.82856	104.696	2024-08-02 10:44:09	-2.71025	-112.515	-89.5143	2024-08-02 11:52:25	12.1602	9.05952	36.8742	2024-08-02 12:02:25	-56.7232	-96.9161
-3.93197	-35.9164	-0.443652	2024-08-02 05:23:43	-11.0077	-3.20343	-78.6956	2024-08-02 05:36:56	109.609	-32.6697	-18.8342	2024-08-02 06:43:41	-12.9722	8.27104	162.872	2024-08-02 06:53:09	90.23	-56.8166	-34.5643	2024-08-02 08:00:45	-9.17591	10.0685	144.296	2024-08-02 08:10:23	74.9732	-86.1705	-53.59	2024-08-02 09:18:34	1.75283	5.36379	122.06	2024-08-02 09:27:53	39.1082	-99.7659	-91.4558	2024-08-02 10:34:57	2.12135	3.27983	115.504	2024-08-02 10:44:10	-2.70465	-113.015	-89.359	2024-08-02 11:52:26	12.5826	9.32709	32.353	2024-08-02 12:02:26	-57.0811	-97.2653
-3.47092	-35.9199	-10.4828	2024-08-02 05:23:44	-10.808	-3.66178	-66.4476	2024-08-02 05:36:57	110.082	-32.8316	-18.9001	2024-08-02 06:43:42	-13.4504	8.41707	163.018	2024-08-02 06:53:10	90.6406	-57.1019	-34.7936	2024-08-02 08:00:46	-9.58133	10.3611	144.178	2024-08-02 08:10:24	75.2679	-86.5744	-53.8918	2024-08-02 09:18:35	1.49758	5.79373	120.696	2024-08-02 09:27:54	39.07	-100.264	-94.3834	2024-08-02 10:34:58	1.89181	3.72403	117.328	2024-08-02 10:44:11	-2.69917	-113.515	-89.3718	2024-08-02 11:52:27	13.0267	9.55686	27.3578	2024-08-02 12:02:27	-57.4471	-97.6059
-3.0328	-36.001	-18.6562	2024-08-02 05:23:45	-10.52	-4.07052	-54.8344	2024-08-02 05:36:58	110.555	-32.9945	-19.0105	2024-08-02 06:43:43	-13.9291	8.5615	163.211	2024-08-02 06:53:11	91.0498	-57.3891	-35.0684	2024-08-02 08:00:47	-9.98599	10.6548	144.031	2024-08-02 08:10:25	75.5582	-86.9815	-54.5018	2024-08-02 09:18:36	1.25184	6.22917	119.439	2024-08-02 09:27:55	39.0129	-100.761	-96.5558	2024-08-02 10:34:59	1.63692	4.15418	120.649	2024-08-02 10:44:12	-2.69303	-114.015	-89.2968	2024-08-02 11:52:28	13.4882	9.74917	22.6197	2024-08-02 12:02:28	-57.8201	-97.9389
-2.61696	-36.1414	-25.1602	2024-08-02 05:23:46	-10.1484	-4.4051	-42.0027	2024-08-02 05:36:59	111.027	-33.1591	-19.2167	2024-08-02 06:43:44	-14.4085	8.70343	163.509	2024-08-02 06:53:12	91.4576	-57.6784	-35.3484	2024-08-02 08:00:48	-10.3899	10.9495	143.887	2024-08-02 08:10:26	75.8439	-87.3919	-55.157	2024-08-02 09:18:37	1.01427	6.66913	118.368	2024-08-02 09:27:56	38.9279	-101.254	-99.7849	2024-08-02 10:35:00	1.37043	4.57725	122.206	2024-08-02 10:44:13	-2.68371	-114.515	-88.9309	2024-08-02 11:52:29	13.9606	9.91297	19.1235	2024-08-02 12:02:29	-58.2027	-98.2608
-2.21728	-36.3291	-30.3333	2024-08-02 05:23:47	-9.71162	-4.64841	-29.1183	2024-08-02 05:37:00	111.499	-33.3259	-19.4885	2024-08-02 06:43:45	-14.8888	8.8426	163.839	2024-08-02 06:53:13	91.8639	-57.9698	-35.6479	2024-08-02 08:00:49	-10.7924	11.2462	143.604	2024-08-02 08:10:27	76.1241	-87.806	-55.9156	2024-08-02 09:18:38	0.786401	7.11419	117.112	2024-08-02 09:27:57	38.8251	-101.743	-101.87	2024-08-02 10:35:01	1.08854	4.99021	124.318	2024-08-02 10:44:14	-2.67279	-115.015	-88.7496	2024-08-02 11:52:30	14.4473	10.0275	13.2461	2024-08-02 12:02:30	-58.5933	-98.5729
-1.82989	-36.5558	-34.6771	2024-08-02 05:23:48	-9.22824	-4.77624	-14.8123	2024-08-02 05:37:01	111.969	-33.4943	-19.6898	2024-08-02 06:43:46	-15.3696	8.97976	164.079	2024-08-02 06:53:14	92.269	-58.263	-35.8968	2024-08-02 08:00:50	-11.1938	11.5443	143.392	2024-08-02 08:10:28	76.4007	-88.2225	-56.407	2024-08-02 09:18:39	0.576168	7.56784	114.864	2024-08-02 09:27:58	38.6748	-102.22	-107.485	2024-08-02 10:35:02	0.798496	5.39749	125.456	2024-08-02 10:44:15	-2.65995	-115.514	-88.5275	2024-08-02 11:52:31	14.9458	10.0673	4.56265	2024-08-02 12:02:31	-58.9907	-98.8764
-1.45281	-36.8167	-37.6592	2024-08-02 05:23:49	-8.72859	-4.79513	-2.16554	2024-08-02 05:37:02	112.439	-33.6652	-19.9877	2024-08-02 06:43:47	-15.8515	9.11308	164.536	2024-08-02 06:53:15	92.6721	-58.5588	-36.266	2024-08-02 08:00:51	-11.5939	11.8441	143.165	2024-08-02 08:10:29	76.6698	-88.6439	-57.4483	2024-08-02 09:18:40	0.380167	8.02782	113.079	2024-08-02 09:27:59	38.4879	-102.684	-111.961	2024-08-02 10:35:03	0.486243	5.788	128.646	2024-08-02 10:44:16	-2.64286	-116.014	-88.0419	2024-08-02 11:52:32	15.4454	10.0492	-2.078	2024-08-02 12:02:32	-59.3964	-99.1687
-1.08325	-37.1019	-40.545	2024-08-02 05:23:50	-8.23314	-4.72784	7.73402	2024-08-02 05:37:03	112.908	-33.8388	-20.3098	2024-08-02 06:43:48	-16.3342	9.24339	164.892	2024-08-02 06:53:16	93.0733	-58.8572	-36.6485	2024-08-02 08:00:52	-11.9926	12.1459	142.868	2024-08-02 08:10:30	76.9308	-89.0704	-58.5294	2024-08-02 09:18:41	0.193904	8.49183	111.872	2024-08-02 09:28:00	38.2752	-103.136	-115.168	2024-08-02 10:35:04	0.165121	6.17125	129.959	2024-08-02 10:44:17	-2.62196	-116.514	-87.6042	2024-08-02 11:52:33	15.9391	9.97019	-9.09037	2024-08-02 12:02:33	-59.8146	-99.4427
-0.723198	-37.4099	-44.0058	2024-08-02 05:23:51	-7.7517	-4.59288	15.6594	2024-08-02 05:37:04	113.376	-34.0147	-20.5939	2024-08-02 06:43:49	-16.8177	9.37083	165.234	2024-08-02 06:53:17	93.4723	-59.1584	-37.0449	2024-08-02 08:00:53	-12.3894	12.4501	142.533	2024-08-02 08:10:31	77.1836	-89.5018	-59.6264	2024-08-02 09:18:42	0.0203748	8.96075	110.308	2024-08-02 09:28:01	38.0403	-103.578	-118.022	2024-08-02 10:35:05	-0.17219	6.54033	132.425	2024-08-02 10:44:18	-2.59798	-117.013	-87.2513	2024-08-02 11:52:34	16.4178	9.82552	-16.8183	2024-08-02 12:02:34	-60.2481	-99.6918
-0.378788	-37.7426	-45.9217	2024-08-02 05:23:52	-7.28756	-4.40694	21.8319	2024-08-02 05:37:05	113.843	-34.1943	-21.055	2024-08-02 06:43:50	-17.3021	9.49453	165.676	2024-08-02 06:53:18	93.8699	-59.4616	-37.3264	2024-08-02 08:00:54	-12.7841	12.7571	142.119	2024-08-02 08:10:32	77.4273	-89.9384	-60.836	2024-08-02 09:18:43	-0.140602	9.43413	108.781	2024-08-02 09:28:02	37.772	-104	-122.454	2024-08-02 10:35:06	-0.520013	6.89952	134.079	2024-08-02 10:44:19	-2.57125	-117.512	-86.9355	2024-08-02 11:52:35	16.867	9.60603	-26.039	2024-08-02 12:02:35	-60.6954	-99.9154
-0.040802	-38.0916	-47.0066	2024-08-02 05:23:53	-6.85681	-4.15307	30.5137	2024-08-02 05:37:06	114.308	-34.3781	-21.5703	2024-08-02 06:43:51	-17.7881	9.61233	166.373	2024-08-02 06:53:19	94.2654	-59.7675	-37.7258	2024-08-02 08:00:55	-13.1768	13.0665	141.77	2024-08-02 08:10:33	77.6595	-90.3812	-62.3263	2024-08-02 09:18:44	-0.28373	9.91321	106.634	2024-08-02 09:28:03	37.4702	-104.398	-127.128	2024-08-02 10:35:07	-0.884927	7.24134	136.872	2024-08-02 10:44:20	-2.54027	-118.011	-86.4473	2024-08-02 11:52:36	17.2793	9.32319	-34.4499	2024-08-02 12:02:36	-61.1592	-100.102
0.294422	-38.4512	-48.2776	2024-08-02 05:23:54	-6.42133	-3.90738	29.4311	2024-08-02 05:37:07	114.771	-34.5674	-22.2414	2024-08-02 06:43:52	-18.2754	9.7243	167.06	2024-08-02 06:53:20	94.6586	-60.0764	-38.1475	2024-08-02 08:00:56	-13.5673	13.3788	141.352	2024-08-02 08:10:34	77.8768	-90.8315	-64.2352	2024-08-02 09:18:45	-0.410573	10.3969	104.696	2024-08-02 09:28:04	37.1362	-104.77	-131.912	2024-08-02 10:35:08	-1.26396	7.56743	139.294	2024-08-02 10:44:21	-2.50456	-118.51	-85.9045	2024-08-02 11:52:37	17.622	8.95906	-46.7397	2024-08-02 12:02:37	-61.6324	-100.264
0.624625	-38.8215	-50.2622	2024-08-02 05:23:55	-6.00513	-3.6303	33.6529	2024-08-02 05:37:08	115.232	-34.7608	-22.7554	2024-08-02 06:43:53	-18.7636	9.83195	167.567	2024-08-02 06:53:21	95.0485	-60.3894	-38.7619	2024-08-02 08:00:57	-13.9553	13.6942	140.884	2024-08-02 08:10:35	78.0791	-91.2887	-66.1382	2024-08-02 09:18:46	-0.52788	10.8829	103.569	2024-08-02 09:28:05	36.7616	-105.101	-138.521	2024-08-02 10:35:09	-1.65397	7.8803	141.263	2024-08-02 10:44:22	-2.46406	-119.008	-85.3537	2024-08-02 11:52:38	17.8776	8.52935	-59.2529	2024-08-02 12:02:38	-62.1175	-100.385
0.943952	-39.2056	-52.5656	2024-08-02 05:23:56	-5.59831	-3.33962	35.5468	2024-08-02 05:37:09	115.691	-34.9583	-23.2722	2024-08-02 06:43:54	-19.2536	9.93191	168.467	2024-08-02 06:53:22	95.4347	-60.7069	-39.4225	2024-08-02 08:00:58	-14.3398	14.0138	140.265	2024-08-02 08:10:36	78.2643	-91.7532	-68.2558	2024-08-02 09:18:47	-0.616305	11.375	100.186	2024-08-02 09:28:06	36.3357	-105.363	-148.414	2024-08-02 10:35:10	-2.0583	8.17445	143.964	2024-08-02 10:44:23	-2.41919	-119.506	-84.8521	2024-08-02 11:52:39	18.0239	8.05122	-72.9889	2024-08-02 12:02:39	-62.6103	-100.469
1.24874	-39.6038	-56.3177	2024-08-02 05:23:57	-5.20142	-3.03551	37.4607	2024-08-02 05:37:10	116.146	-35.1661	-24.5606	2024-08-02 06:43:55	-19.7454	10.0221	169.613	2024-08-02 06:53:23	95.8174	-61.0288	-40.0662	2024-08-02 08:00:59	-14.7199	14.3386	139.493	2024-08-02 08:10:37	78.434	-92.2235	-70.167	2024-08-02 09:18:48	-0.675373	11.8715	96.7846	2024-08-02 09:28:07	35.8755	-105.559	-156.97	2024-08-02 10:35:11	-2.4797	8.44356	147.437	2024-08-02 10:44:24	-2.36717	-120.004	-84.028	2024-08-02 11:52:40	18.0473	7.55177	-87.3099	2024-08-02 12:02:40	-63.1089	-100.506
1.52593	-40.0197	-59.8409	2024-08-02 05:23:58	-4.80191	-2.73486	36.9631	2024-08-02 05:37:11	116.596	-35.3831	-25.7093	2024-08-02 06:43:56	-20.2384	10.1054	170.407	2024-08-02 06:53:24	96.1954	-61.356	-40.8803	2024-08-02 08:01:00	-15.0947	14.6695	138.561	2024-08-02 08:10:38	78.568	-92.7052	-74.4522	2024-08-02 09:18:49	-0.707009	12.3705	93.6276	2024-08-02 09:28:08	35.3921	-105.686	-165.231	2024-08-02 10:35:12	-2.90578	8.70519	148.449	2024-08-02 10:44:25	-2.30586	-120.5	-82.9564	2024-08-02 11:52:41	17.9466	7.06203	-101.626	2024-08-02 12:02:41	-63.6082	-100.478
1.77673	-40.4513	-63.0624	2024-08-02 05:23:59	-4.38219	-2.46314	32.9178	2024-08-02 05:37:12	117.044	-35.6059	-26.4632	2024-08-02 06:43:57	-20.7325	10.182	171.183	2024-08-02 06:53:25	96.571	-61.6861	-41.3125	2024-08-02 08:01:01	-15.4643	15.0063	137.656	2024-08-02 08:10:39	78.6648	-93.1957	-78.8376	2024-08-02 09:18:50	-0.718628	12.8704	91.3316	2024-08-02 09:28:09	34.8929	-105.716	-176.648	2024-08-02 10:35:13	-3.35126	8.93224	152.993	2024-08-02 10:44:26	-2.23317	-120.995	-81.6407	2024-08-02 11:52:42	17.7372	6.60797	-114.753	2024-08-02 12:02:42	-64.0969	-100.373
2.00329	-40.8971	-66.4015	2024-08-02 05:24:00	-3.98199	-2.1634	36.8331	2024-08-02 05:37:13	117.488	-35.8359	-27.3906	2024-08-02 06:43:58	-21.2283	10.246	172.645	2024-08-02 06:53:26	96.9399	-62.0236	-42.457	2024-08-02 08:01:02	-15.8272	15.3503	136.529	2024-08-02 08:10:40	78.7383	-93.6903	-81.539	2024-08-02 09:18:51	-0.686348	13.3693	86.2985	2024-08-02 09:28:10	34.396	-105.66	173.589	2024-08-02 10:35:14	-3.81371	9.12234	157.654	2024-08-02 10:44:27	-2.15465	-121.488	-80.9646	2024-08-02 11:52:43	17.4612	6.19107	-123.51	2024-08-02 12:02:43	-64.5631	-100.192
2.20357	-41.3556	-69.3045	2024-08-02 05:24:01	-3.59384	-1.84822	39.0757	2024-08-02 05:37:14	117.926	-36.0773	-28.8733	2024-08-02 06:43:59	-21.7255	10.2996	173.846	2024-08-02 06:53:27	97.3051	-62.3651	-43.0754	2024-08-02 08:01:03	-16.1805	15.7041	134.958	2024-08-02 08:10:41	78.7794	-94.1886	-85.2906	2024-08-02 09:18:52	-0.615966	13.8644	81.9079	2024-08-02 09:28:11	33.9198	-105.508	162.274	2024-08-02 10:35:15	-4.2859	9.28677	160.799	2024-08-02 10:44:28	-2.06832	-121.981	-80.0575	2024-08-02 11:52:44	17.1438	5.80476	-129.41	2024-08-02 12:02:44	-65.0005	-99.9499
2.3806	-41.8242	-70.7067	2024-08-02 05:24:02	-3.19256	-1.54993	36.6258	2024-08-02 05:37:15	118.358	-36.3286	-30.1642	2024-08-02 06:44:00	-22.2243	10.3338	176.08	2024-08-02 06:53:28	97.6645	-62.7127	-44.0495	2024-08-02 08:01:04	-16.528	16.0636	134.027	2024-08-02 08:10:42	78.7787	-94.6886	-90.0821	2024-08-02 09:18:53	-0.499604	14.3506	76.5425	2024-08-02 09:28:12	33.4903	-105.252	149.189	2024-08-02 10:35:16	-4.76591	9.42673	163.745	2024-08-02 10:44:29	-1.9691	-122.471	-78.5551	2024-08-02 11:52:45	16.7713	5.47117	-138.15	2024-08-02 12:02:45	-65.3993	-99.6483
2.54694	-42.2994	-71.1164	2024-08-02 05:24:03	-2.77722	-1.27155	33.8315	2024-08-02 05:37:16	118.784	-36.5903	-31.5613	2024-08-02 06:44:01	-22.7238	10.3562	177.431	2024-08-02 06:53:29	98.0119	-63.0723	-45.9807	2024-08-02 08:01:05	-16.8636	16.4342	132.164	2024-08-02 08:10:43	78.7399	-95.1871	-94.4483	2024-08-02 09:18:54	-0.350278	14.8278	72.6234	2024-08-02 09:28:13	33.1242	-104.911	137.081	2024-08-02 10:35:17	-5.25888	9.51031	170.377	2024-08-02 10:44:30	-1.85536	-122.958	-76.8509	2024-08-02 11:52:46	16.4111	5.12443	-136.093	2024-08-02 12:02:46	-65.7325	-99.2755
2.71094	-42.7788	-72.2947	2024-08-02 05:24:04	-2.35939	-0.996933	33.315	2024-08-02 05:37:17	119.2	-36.867	-33.6018	2024-08-02 06:44:02	-23.2237	10.3474	-178.984	2024-08-02 06:53:30	98.3445	-63.4457	-48.3146	2024-08-02 08:01:06	-17.1849	16.8173	129.983	2024-08-02 08:10:44	78.6517	-95.6793	-100.161	2024-08-02 09:18:55	-0.162163	15.2911	67.8996	2024-08-02 09:28:14	32.8506	-104.493	123.172	2024-08-02 10:35:18	-5.75832	9.53386	177.301	2024-08-02 10:44:31	-1.73051	-123.442	-75.5404	2024-08-02 11:52:47	16.0285	4.80244	-139.911	2024-08-02 12:02:47	-65.9763	-98.839
2.86565	-43.2634	-73.9503	2024-08-02 05:24:05	-1.92562	-0.748245	29.8265	2024-08-02 05:37:18	119.61	-37.1545	-35.1061	2024-08-02 06:44:03	-23.7228	10.3167	-176.488	2024-08-02 06:53:31	98.664	-63.8303	-50.2773	2024-08-02 08:01:07	-17.4928	17.2113	128.012	2024-08-02 08:10:45	78.504	-96.157	-107.18	2024-08-02 09:18:56	0.0822173	15.7273	60.7409	2024-08-02 09:28:15	32.683	-104.021	109.585	2024-08-02 10:35:19	-6.25793	9.51402	-177.726	2024-08-02 10:44:32	-1.5911	-123.922	-73.8099	2024-08-02 11:52:48	15.6584	4.46634	-137.763	2024-08-02 12:02:48	-66.1098	-98.3572
3.00658	-43.7533	-75.7349	2024-08-02 05:24:06	-1.48433	-0.513168	28.0443	2024-08-02 05:37:19	120.006	-37.4595	-37.579	2024-08-02 06:44:04	-24.2197	10.2617	-173.679	2024-08-02 06:53:32	98.9703	-64.2255	-52.22	2024-08-02 08:01:08	-17.7827	17.6186	125.439	2024-08-02 08:10:46	78.3097	-96.6176	-112.873	2024-08-02 09:18:57	0.377541	16.1307	53.7971	2024-08-02 09:28:16	32.6341	-103.524	95.6191	2024-08-02 10:35:20	-6.75122	9.43237	-170.601	2024-08-02 10:44:33	-1.43119	-124.396	-71.3478	2024-08-02 11:52:49	15.2892	4.12912	-137.59	2024-08-02 12:02:49	-66.12	-97.8573
3.13238	-44.2481	-77.2917	2024-08-02 05:24:07	-1.03051	-0.303292	24.819	2024-08-02 05:37:20	120.393	-37.7762	-39.3141	2024-08-02 06:44:05	-24.712	10.1738	-169.877	2024-08-02 06:53:33	99.2635	-64.6305	-54.1049	2024-08-02 08:01:09	-18.052	18.04	122.581	2024-08-02 08:10:47	78.0515	-97.0458	-121.088	2024-08-02 09:18:58	0.724194	16.4911	46.1076	2024-08-02 09:28:17	32.688	-103.027	83.8045	2024-08-02 10:35:21	-7.23332	9.29981	-164.626	2024-08-02 10:44:34	-1.25373	-124.863	-69.2112	2024-08-02 11:52:50	14.9187	3.79341	-137.823	2024-08-02 12:02:50	-66.0098	-97.3696
3.24497	-44.7474	-78.6625	2024-08-02 05:24:08	-0.590973	-0.064952	28.4688	2024-08-02 05:37:21	120.758	-38.1174	-43.028	2024-08-02 06:44:06	-25.1986	10.0591	-166.736	2024-08-02 06:53:34	99.5355	-65.05	-57.0415	2024-08-02 08:01:10	-18.2977	18.4754	119.437	2024-08-02 08:10:48	77.7263	-97.4256	-130.577	2024-08-02 09:18:59	1.10598	16.8139	40.2192	2024-08-02 09:28:18	32.8242	-102.546	74.1991	2024-08-02 10:35:22	-7.70027	9.12104	-159.051	2024-08-02 10:44:35	-1.05652	-125.323	-66.7707	2024-08-02 11:52:51	14.5243	3.486	-142.061	2024-08-02 12:02:51	-65.7889	-96.921
3.34575	-45.25	-79.4353	2024-08-02 05:24:09	-0.1483	0.167515	27.7059	2024-08-02 05:37:22	121.108	-38.4747	-45.6101	2024-08-02 06:44:07	-25.6767	9.91265	-162.971	2024-08-02 06:53:35	99.7872	-65.482	-59.7672	2024-08-02 08:01:11	-18.5162	18.9251	115.909	2024-08-02 08:10:49	77.3484	-97.7531	-139.079	2024-08-02 09:19:00	1.52081	17.0931	33.9368	2024-08-02 09:28:19	32.9754	-102.069	72.3894	2024-08-02 10:35:23	-8.14467	8.89188	-152.721	2024-08-02 10:44:36	-0.831319	-125.769	-63.2304	2024-08-02 11:52:52	14.1282	3.18088	-142.393	2024-08-02 12:02:52	-65.4848	-96.5241
3.43994	-45.755	-78.9751	2024-08-02 05:24:10	0.307259	0.373587	24.3396	2024-08-02 05:37:23	121.434	-38.8539	-49.3269	2024-08-02 06:44:08	-26.1427	9.73155	-158.765	2024-08-02 06:53:36	100.014	-65.9276	-63.0098	2024-08-02 08:01:12	-18.6951	19.392	110.97	2024-08-02 08:10:50	76.9079	-97.9895	-151.784	2024-08-02 09:19:01	1.98153	17.2873	22.8615	2024-08-02 09:28:20	33.2058	-101.625	62.571	2024-08-02 10:35:24	-8.53995	8.58568	-142.238	2024-08-02 10:44:37	-0.585102	-126.204	-60.4992	2024-08-02 11:52:53	13.7561	2.84692	-138.093	2024-08-02 12:02:53	-65.123	-96.179
3.53838	-46.2603	-78.4174	2024-08-02 05:24:11	0.77298	0.555533	21.3394	2024-08-02 05:37:24	121.739	-39.2496	-52.3172	2024-08-02 06:44:09	-26.5889	9.50581	-153.16	2024-08-02 06:53:37	100.204	-66.3902	-67.694	2024-08-02 08:01:13	-18.8361	19.8717	106.384	2024-08-02 08:10:51	76.4269	-98.1261	-164.15	2024-08-02 09:19:02	2.46579	17.4118	14.4176	2024-08-02 09:28:21	33.4044	-101.166	66.5903	2024-08-02 10:35:25	-8.86123	8.20257	-129.984	2024-08-02 10:44:38	-0.309192	-126.621	-56.508	2024-08-02 11:52:54	13.3621	2.53906	-141.996	2024-08-02 12:02:54	-64.7287	-95.8715
3.64194	-46.7656	-77.1563	2024-08-02 05:24:12	1.23527	0.746032	22.3956	2024-08-02 05:37:25	122.008	-39.6715	-57.5338	2024-08-02 06:44:10	-27.0126	9.24043	-147.944	2024-08-02 06:53:38	100.359	-66.8654	-71.9102	2024-08-02 08:01:14	-18.93	20.3628	100.817	2024-08-02 08:10:52	75.9277	-98.1547	-176.715	2024-08-02 09:19:03	2.96432	17.4501	4.39374	2024-08-02 09:28:22	33.6347	-100.723	62.5685	2024-08-02 10:35:26	-9.10893	7.76823	-119.695	2024-08-02 10:44:39	-0.00497605	-127.018	-52.5238	2024-08-02 11:52:55	12.9648	2.23554	-142.624	2024-08-02 12:02:55	-64.3214	-95.5816
3.75658	-47.2684	-74.5237	2024-08-02 05:24:13	1.69741	0.936889	22.4398	2024-08-02 05:37:26	122.241	-40.114	-62.2523	2024-08-02 06:44:11	-27.4005	8.92483	-140.861	2024-08-02 06:53:39	100.474	-67.3521	-76.7254	2024-08-02 08:01:15	-18.9547	20.8622	92.8373	2024-08-02 08:10:53	75.4367	-98.06	169.086	2024-08-02 09:19:04	3.46019	17.386	-7.36509	2024-08-02 09:28:23	33.8364	-100.265	66.2141	2024-08-02 10:35:27	-9.25174	7.28906	-106.596	2024-08-02 10:44:40	0.335428	-127.384	-47.0931	2024-08-02 11:52:56	12.5572	1.94593	-144.605	2024-08-02 12:02:56	-63.8949	-95.3206
3.89371	-47.7637	-70.7943	2024-08-02 05:24:14	2.11754	1.20797	32.8316	2024-08-02 05:37:27	122.421	-40.5803	-68.8412	2024-08-02 06:44:12	-27.7322	8.55075	-131.569	2024-08-02 06:53:40	100.536	-67.8483	-82.9127	2024-08-02 08:01:16	-18.9256	21.3614	86.6636	2024-08-02 08:10:54	74.9827	-97.8507	155.243	2024-08-02 09:19:05	3.93355	17.225	-18.7887	2024-08-02 09:28:24	34.0456	-99.811	65.2695	2024-08-02 10:35:28	-9.28005	6.78987	-93.2454	2024-08-02 10:44:41	0.715665	-127.709	-40.494	2024-08-02 11:52:57	12.1461	1.6614	-145.315	2024-08-02 12:02:57	-63.4582	-95.0771
4.06152	-48.2454	-66.7318	2024-08-02 05:24:15	2.52966	1.49109	34.4884	2024-08-02 05:37:28	122.554	-41.0622	-74.527	2024-08-02 06:44:13	-28.0058	8.13225	-123.176	2024-08-02 06:53:41	100.534	-68.3483	-90.1846	2024-08-02 08:01:17	-18.8243	21.851	78.3064	2024-08-02 08:10:55	74.5894	-97.5419	141.86	2024-08-02 09:19:06	4.35248	16.952	-33.0845	2024-08-02 09:28:25	34.2635	-99.361	64.1656	2024-08-02 10:35:29	-9.18928	6.29817	-79.5404	2024-08-02 10:44:42	1.13301	-127.985	-33.4169	2024-08-02 11:52:58	11.7385	1.37178	-144.603	2024-08-02 12:02:58	-63.0093	-94.8569
4.26179	-48.7111	-63.6747	2024-08-02 05:24:16	2.96898	1.72985	28.5229	2024-08-02 05:37:29	122.615	-41.5585	-83.0434	2024-08-02 06:44:14	-28.2085	7.67519	-113.918	2024-08-02 06:53:42	100.462	-68.843	-98.291	2024-08-02 08:01:18	-18.6563	22.322	70.3749	2024-08-02 08:10:56	74.2619	-97.1641	130.923	2024-08-02 09:19:07	4.69298	16.5859	-47.0788	2024-08-02 09:28:26	34.4995	-98.9202	61.8367	2024-08-02 10:35:30	-8.98063	5.84379	-65.3364	2024-08-02 10:44:43	1.5833	-128.202	-25.7642	2024-08-02 11:52:59	11.318	1.10117	-147.234	2024-08-02 12:02:59	-62.5683	-94.6212
4.48619	-49.1647	-60.6387	2024-08-02 05:24:17	3.42299	1.93931	24.7665	2024-08-02 05:37:30	122.607	-42.0584	-90.9503	2024-08-02 06:44:15	-28.3449	7.19413	-105.822	2024-08-02 06:53:43	100.31	-69.3195	-107.663	2024-08-02 08:01:19	-18.4022	22.7526	59.4516	2024-08-02 08:10:57	73.9776	-96.7528	124.654	2024-08-02 09:19:08	4.94011	16.1512	-60.3787	2024-08-02 09:28:27	34.6944	-98.4598	67.0536	2024-08-02 10:35:31	-8.67276	5.44981	-51.9945	2024-08-02 10:44:44	2.06402	-128.339	-15.966	2024-08-02 11:53:00	10.8605	0.899493	-156.212	2024-08-02 12:03:00	-62.1266	-94.3869
4.73394	-49.6051	-58.1583	2024-08-02 05:24:18	3.892	2.11259	20.277	2024-08-02 05:37:31	122.502	-42.5472	-102.134	2024-08-02 06:44:16	-28.3878	6.69598	-94.932	2024-08-02 06:53:44	100.08	-69.7632	-117.444	2024-08-02 08:01:20	-18.0806	23.1354	49.9733	2024-08-02 08:10:58	73.7314	-96.3176	119.5	2024-08-02 09:19:09	5.08451	15.6725	-73.214	2024-08-02 09:28:28	34.8966	-98.0025	66.144	2024-08-02 10:35:32	-8.30346	5.11275	-42.3867	2024-08-02 10:44:45	2.56186	-128.386	-5.31751	2024-08-02 11:53:01	10.4186	0.66557	-152.106	2024-08-02 12:03:01	-61.6961	-94.1326
5.00095	-50.035	-57.1871	2024-08-02 05:24:19	4.33951	2.33561	26.4896	2024-08-02 05:37:32	122.301	-43.005	-113.714	2024-08-02 06:44:17	-28.3178	6.20091	-81.9499	2024-08-02 06:53:45	99.7736	-70.1584	-127.769	2024-08-02 08:01:21	-17.6889	23.4462	38.426	2024-08-02 08:10:59	73.5129	-95.8679	115.914	2024-08-02 09:19:10	5.15774	15.1779	-81.5777	2024-08-02 09:28:29	35.1659	-97.5812	57.414	2024-08-02 10:35:33	-7.88651	4.83679	-33.4987	2024-08-02 10:44:46	3.05908	-128.333	6.05249	2024-08-02 11:53:02	9.98281	0.420455	-150.644	2024-08-02 12:03:02	-61.2603	-93.8875
5.27649	-50.4623	-57.2971	2024-08-02 05:24:20	4.72378	2.65551	39.7774	2024-08-02 05:37:33	122.001	-43.4057	-126.74	2024-08-02 06:44:18	-28.13	5.73752	-67.9382	2024-08-02 06:53:46	99.3975	-70.4879	-138.781	2024-08-02 08:01:22	-17.2375	23.6612	25.4637	2024-08-02 08:11:00	73.3083	-95.4116	114.15	2024-08-02 09:19:11	5.19109	14.6791	-86.1761	2024-08-02 09:28:30	35.3659	-97.1229	66.4248	2024-08-02 10:35:34	-7.44467	4.60273	-27.9118	2024-08-02 10:44:47	3.53196	-128.171	18.9561	2024-08-02 11:53:03	9.53405	0.199973	-153.835	2024-08-02 12:03:03	-60.8172	-93.656
5.55234	-50.892	-56.9989	2024-08-02 05:24:21	5.05472	3.03031	48.5562	2024-08-02 05:37:34	121.624	-43.734	-138.958	2024-08-02 06:44:19	-27.8353	5.3336	-53.8844	2024-08-02 06:53:47	98.961	-70.7319	-150.798	2024-08-02 08:01:23	-16.7501	23.7727	12.8872	2024-08-02 08:11:01	73.1018	-94.9563	114.393	2024-08-02 09:19:12	5.19529	14.1791	-89.518	2024-08-02 09:28:31	35.5516	-96.6587	68.1952	2024-08-02 10:35:35	-7.00308	4.36822	-27.9704	2024-08-02 10:44:48	3.95552	-127.905	32.1009	2024-08-02 11:53:04	9.09427	-0.0379214	-151.589	2024-08-02 12:03:04	-60.3592	-93.4552
5.83133	-51.3216	-56.6816	2024-08-02 05:24:22	5.28339	3.47496	62.7845	2024-08-02 05:37:35	121.179	-43.9613	-152.961	2024-08-02 06:44:20	-27.4531	5.0112	-40.1507	2024-08-02 06:53:48	98.4815	-70.8733	-163.567	2024-08-02 08:01:24	-16.2501	23.7678	-0.562536	2024-08-02 08:11:02	72.9029	-94.4975	113.443	2024-08-02 09:19:13	5.19157	13.6791	-90.4274	2024-08-02 09:28:32	35.8063	-96.2284	59.3807	2024-08-02 10:35:36	-6.53969	4.18043	-22.0611	2024-08-02 10:44:49	4.3062	-127.549	45.4628	2024-08-02 11:53:05	8.69654	-0.340931	-142.698	2024-08-02 12:03:05	-59.9121	-93.2315
6.11349	-51.7508	-57.8704	2024-08-02 05:24:23	5.60526	3.85758	49.9281	2024-08-02 05:37:36	120.692	-44.0753	-166.819	2024-08-02 06:44:21	-27.0134	4.77324	-28.4199	2024-08-02 06:53:49	97.9819	-70.8933	-177.714	2024-08-02 08:01:25	-15.7665	23.641	-14.6877	2024-08-02 08:11:03	72.7191	-94.0325	111.564	2024-08-02 09:19:14	5.17059	13.1795	-92.4043	2024-08-02 09:28:33	36.1356	-95.8522	48.7945	2024-08-02 10:35:37	-6.0587	4.04386	-15.851	2024-08-02 10:44:50	4.56369	-127.12	59.0042	2024-08-02 11:53:06	8.2833	-0.622415	-145.739	2024-08-02 12:03:06	-59.4731	-92.9921
6.38705	-52.1864	-59.8421	2024-08-02 05:24:24	5.8919	4.26726	55.0218	2024-08-02 05:37:37	120.192	-44.0749	179.949	2024-08-02 06:44:22	-26.5459	4.59602	-20.7593	2024-08-02 06:53:50	97.4925	-70.7906	168.154	2024-08-02 08:01:26	-15.3132	23.43	-24.9657	2024-08-02 08:11:04	72.5464	-93.5633	110.211	2024-08-02 09:19:15	5.13638	12.6807	-93.9233	2024-08-02 09:28:34	36.47	-95.4805	48.0286	2024-08-02 10:35:38	-5.5743	3.91994	-14.3493	2024-08-02 10:44:51	4.71643	-126.644	72.2129	2024-08-02 11:53:07	7.84726	-0.867087	-150.703	2024-08-02 12:03:07	-59.0257	-92.7689
6.64521	-52.6307	-62.8812	2024-08-02 05:24:25	6.26145	4.60405	42.3441	2024-08-02 05:37:38	119.704	-43.9682	167.675	2024-08-02 06:44:23	-26.0622	4.4692	-14.6924	2024-08-02 06:53:51	97.0385	-70.5811	155.225	2024-08-02 08:01:27	-14.8945	23.1567	-33.1276	2024-08-02 08:11:05	72.3803	-93.0917	109.402	2024-08-02 09:19:16	5.05733	12.187	-99.0967	2024-08-02 09:28:35	36.7533	-95.0684	55.4943	2024-08-02 10:35:39	-5.09593	3.77446	-16.9152	2024-08-02 10:44:52	4.78599	-126.149	82.0032	2024-08-02 11:53:08	7.36652	-1.00452	-164.046	2024-08-02 12:03:08	-58.5826	-92.5372
6.87838	-53.086	-65.6084	2024-08-02 05:24:26	6.70224	4.84007	28.1663	2024-08-02 05:37:39	119.235	-43.7952	159.768	2024-08-02 06:44:24	-25.5701	4.38073	-10.1914	2024-08-02 06:53:52	96.635	-70.2858	143.809	2024-08-02 08:01:28	-14.5158	22.8302	-40.7666	2024-08-02 08:11:06	72.2264	-92.616	107.927	2024-08-02 09:19:17	4.93286	11.7027	-104.415	2024-08-02 09:28:36	37.0889	-94.6978	47.8336	2024-08-02 10:35:40	-4.63556	3.57936	-22.9672	2024-08-02 10:44:53	4.79198	-125.649	89.3134	2024-08-02 11:53:09	6.86717	-1.03005	-177.074	2024-08-02 12:03:09	-58.126	-92.3335
7.08935	-53.5513	-66.7071	2024-08-02 05:24:27	7.17077	5.01466	20.4372	2024-08-02 05:37:40	118.786	-43.5753	153.9	2024-08-02 06:44:25	-25.0749	4.31176	-7.92976	2024-08-02 06:53:53	96.2698	-69.9444	136.927	2024-08-02 08:01:29	-14.1618	22.4771	-44.935	2024-08-02 08:11:07	72.0697	-92.1412	108.263	2024-08-02 09:19:18	4.88862	11.2047	-95.0758	2024-08-02 09:28:37	37.3276	-94.2585	61.4929	2024-08-02 10:35:41	-4.16653	3.40614	-20.2701	2024-08-02 10:44:54	4.75736	-125.15	93.9699	2024-08-02 11:53:10	6.38425	-1.1596	-164.983	2024-08-02 12:03:10	-57.686	-92.0959
7.29185	-54.0216	-67.6153	2024-08-02 05:24:28	7.65353	5.14483	15.0905	2024-08-02 05:37:41	118.348	-43.3327	150.982	2024-08-02 06:44:26	-24.5778	4.25764	-6.21318	2024-08-02 06:53:54	95.9291	-69.5784	132.953	2024-08-02 08:01:30	-13.8216	22.1107	-47.1225	2024-08-02 08:11:08	71.8981	-91.6716	110.077	2024-08-02 09:19:19	4.8752	10.7049	-91.5383	2024-08-02 09:28:38	37.6494	-93.8758	49.9301	2024-08-02 10:35:42	-3.70733	3.20832	-23.3061	2024-08-02 10:44:55	4.67406	-124.657	99.5911	2024-08-02 11:53:11	5.90189	-1.29125	-164.734	2024-08-02 12:03:11	-57.2477	-91.8553
7.48716	-54.4958	-69.5729	2024-08-02 05:24:29	8.15064	5.19849	6.16011	2024-08-02 05:37:42	117.917	-43.0793	149.55	2024-08-02 06:44:27	-24.0797	4.21454	-4.94557	2024-08-02 06:53:55	95.6081	-69.1951	129.942	2024-08-02 08:01:31	-13.4873	21.7388	-48.0452	2024-08-02 08:11:09	71.7255	-91.2023	110.184	2024-08-02 09:19:20	4.85993	10.2051	-91.7498	2024-08-02 09:28:39	37.8792	-93.4318	62.6435	2024-08-02 10:35:43	-3.25422	2.99691	-25.0127	2024-08-02 10:44:56	4.57495	-124.167	101.432	2024-08-02 11:53:12	5.41221	-1.39234	-168.336	2024-08-02 12:03:12	-56.809	-91.6154
7.66614	-54.9764	-72.6754	2024-08-02 05:24:30	8.65045	5.21242	1.59652	2024-08-02 05:37:43	117.489	-42.8219	149.013	2024-08-02 06:44:28	-23.5801	4.19326	-2.43871	2024-08-02 06:53:56	95.2993	-68.8018	128.135	2024-08-02 08:01:32	-13.1671	21.3548	-50.1721	2024-08-02 08:11:10	71.5506	-90.7339	110.482	2024-08-02 09:19:21	4.87441	9.70531	-88.3403	2024-08-02 09:28:40	37.9999	-92.9466	76.0233	2024-08-02 10:35:44	-2.7859	2.82176	-20.5057	2024-08-02 10:44:57	4.45844	-123.681	103.476	2024-08-02 11:53:13	4.91401	-1.43467	-175.144	2024-08-02 12:03:13	-56.3606	-91.3942
7.81838	-55.4644	-75.0605	2024-08-02 05:24:31	9.14989	5.18885	-2.70125	2024-08-02 05:37:44	117.063	-42.5597	148.367	2024-08-02 06:44:29	-23.081	4.16375	-3.3836	2024-08-02 06:53:57	95.0024	-68.3995	126.422	2024-08-02 08:01:33	-12.8657	20.9558	-52.9362	2024-08-02 08:11:11	71.3743	-90.266	110.643	2024-08-02 09:19:22	4.81787	9.20851	-96.4937	2024-08-02 09:28:41	37.9971	-92.4466	90.3262	2024-08-02 10:35:45	-2.31354	2.65783	-19.1389	2024-08-02 10:44:58	4.33893	-123.195	103.828	2024-08-02 11:53:14	4.41587	-1.4777	-175.063	2024-08-02 12:03:14	-55.9331	-91.1349
7.95008	-55.958	-76.5412	2024-08-02 05:24:32	9.64348	5.10903	-9.18648	2024-08-02 05:37:45	116.642	-42.2905	147.423	2024-08-02 06:44:30	-22.5816	4.14013	-2.70739	2024-08-02 06:53:58	94.7246	-67.9837	123.75	2024-08-02 08:01:34	-12.5574	20.5622	-51.932	2024-08-02 08:11:12	71.202	-89.7966	110.157	2024-08-02 09:19:23	4.70365	8.72174	-103.205	2024-08-02 09:28:42	37.9671	-91.9475	93.4377	2024-08-02 10:35:46	-1.84464	2.48423	-20.3163	2024-08-02 10:44:59	4.22654	-122.708	102.99	2024-08-02 11:53:15	3.91776	-1.52122	-175.007	2024-08-02 12:03:15	-55.5094	-90.8694
8.06919	-56.4557	-76.3305	2024-08-02 05:24:33	10.1308	4.99722	-12.9211	2024-08-02 05:37:46	116.22	-42.0214	147.447	2024-08-02 06:44:31	-22.0816	4.13524	-0.560368	2024-08-02 06:53:59	94.4576	-67.561	122.276	2024-08-02 08:01:35	-12.2399	20.176	-50.5795	2024-08-02 08:11:13	71.0439	-89.3223	108.437	2024-08-02 09:19:24	4.56482	8.24139	-106.12	2024-08-02 09:28:43	37.8163	-91.4708	107.556	2024-08-02 10:35:47	-1.34836	2.42339	-6.98829	2024-08-02 10:45:00	4.1165	-122.22	102.714	2024-08-02 11:53:16	3.42078	-1.57609	-173.7	2024-08-02 12:03:16	-55.0652	-90.64
8.19038	-56.954	-72.9753	2024-08-02 05:24:34	10.6004	4.82545	-20.0936	2024-08-02 05:37:47	115.8	-41.7508	147.229	2024-08-02 06:44:32	-21.5818	4.12043	-1.69799	2024-08-02 06:54:00	94.2093	-67.127	119.781	2024-08-02 08:01:36	-11.9304	19.7833	-51.7559	2024-08-02 08:11:14	70.8681	-88.8542	110.584	2024-08-02 09:19:25	4.49078	7.74691	-98.5156	2024-08-02 09:28:44	37.5546	-91.0447	121.559	2024-08-02 10:35:48	-0.854872	2.34295	-9.25859	2024-08-02 10:45:01	4.00024	-121.734	103.446	2024-08-02 11:53:17	2.92727	-1.6564	-170.757	2024-08-02 12:03:17	-54.6294	-90.3948
8.33985	-57.4422	-69.4888	2024-08-02 05:24:35	11.0484	4.6034	-26.3658	2024-08-02 05:37:48	115.376	-41.4854	147.941	2024-08-02 06:44:33	-21.0819	4.11192	-0.975017	2024-08-02 06:54:01	93.9823	-66.6815	116.997	2024-08-02 08:01:37	-11.6147	19.3956	-50.8405	2024-08-02 08:11:15	70.6883	-88.3876	111.07	2024-08-02 09:19:26	4.33203	7.27278	-108.512	2024-08-02 09:28:45	37.2076	-90.6848	133.953	2024-08-02 10:35:49	-0.366778	2.23449	-12.5283	2024-08-02 10:45:02	3.8864	-121.247	103.16	2024-08-02 11:53:18	2.4398	-1.7676	-167.15	2024-08-02 12:03:18	-54.1855	-90.1647
8.5178	-57.9178	-66.9585	2024-08-02 05:24:36	11.4701	4.33483	-32.4882	2024-08-02 05:37:49	114.951	-41.2225	148.277	2024-08-02 06:44:34	-20.5824	4.09005	-2.50724	2024-08-02 06:54:02	93.7394	-66.2445	119.075	2024-08-02 08:01:38	-11.2863	19.0185	-48.9509	2024-08-02 08:11:16	70.5236	-87.9155	109.242	2024-08-02 09:19:27	4.23851	6.7816	-100.781	2024-08-02 09:28:46	36.8266	-90.3609	139.633	2024-08-02 10:35:50	0.122143	2.12981	-12.0838	2024-08-02 10:45:03	3.75053	-120.766	105.768	2024-08-02 11:53:19	1.95376	-1.88493	-166.429	2024-08-02 12:03:19	-53.7477	-89.9231
8.71655	-58.3851	-66.8786	2024-08-02 05:24:37	11.8534	4.01375	-39.9536	2024-08-02 05:37:50	114.53	-40.9528	147.356	2024-08-02 06:44:35	-20.0829	4.06616	-2.73814	2024-08-02 06:54:03	93.5131	-65.7986	116.899	2024-08-02 08:01:39	-10.9672	18.6336	-50.3395	2024-08-02 08:11:17	70.3452	-87.4484	110.897	2024-08-02 09:19:28	4.20617	6.28265	-93.7082	2024-08-02 09:28:47	36.4171	-90.0741	144.992	2024-08-02 10:35:51	0.616929	2.05779	-8.28226	2024-08-02 10:45:04	3.62619	-120.281	104.4	2024-08-02 11:53:20	1.48056	-2.04644	-161.155	2024-08-02 12:03:20	-53.3056	-89.6896
8.91663	-58.8537	-68.3823	2024-08-02 05:24:38	12.1934	3.64714	-47.1568	2024-08-02 05:37:51	114.117	-40.67	145.56	2024-08-02 06:44:36	-19.5829	4.06604	-0.0140305	2024-08-02 06:54:04	93.2785	-65.3571	117.985	2024-08-02 08:01:40	-10.6527	18.2449	-51.018	2024-08-02 08:11:18	70.1928	-86.9722	107.744	2024-08-02 09:19:29	4.09135	5.79601	-103.276	2024-08-02 09:28:48	35.9816	-89.8284	150.565	2024-08-02 10:35:52	1.08763	1.88916	-19.7103	2024-08-02 10:45:05	3.47447	-119.805	107.665	2024-08-02 11:53:21	1.0049	-2.20054	-162.049	2024-08-02 12:03:21	-52.8699	-89.4443
9.10488	-59.3287	-69.8934	2024-08-02 05:24:39	12.4827	3.23934	-54.6462	2024-08-02 05:37:52	113.704	-40.3885	145.731	2024-08-02 06:44:37	-19.0834	4.0432	-2.61778	2024-08-02 06:54:05	93.0296	-64.9235	119.862	2024-08-02 08:01:41	-10.3406	17.8542	-51.3812	2024-08-02 08:11:19	70.0401	-86.4961	107.78	2024-08-02 09:19:30	4.07022	5.29646	-92.4219	2024-08-02 09:28:49	35.5149	-89.6491	158.991	2024-08-02 10:35:53	1.58542	1.84217	-5.3924	2024-08-02 10:45:06	3.32834	-119.327	106.993	2024-08-02 11:53:22	0.536857	-2.37642	-159.404	2024-08-02 12:03:22	-52.4518	-89.1702
9.28082	-59.8094	-71.6602	2024-08-02 05:24:40	12.7242	2.80153	-61.1191	2024-08-02 05:37:53	113.287	-40.1131	146.579	2024-08-02 06:44:38	-18.5855	3.99782	-5.20761	2024-08-02 06:54:06	92.7727	-64.4945	120.912	2024-08-02 08:01:42	-10.0353	17.4583	-52.3686	2024-08-02 08:11:20	69.8857	-86.0206	107.996	2024-08-02 09:19:31	4.01598	4.79941	-96.2276	2024-08-02 09:28:50	35.0312	-89.5222	165.293	2024-08-02 10:35:54	2.07994	1.916	8.49171	2024-08-02 10:45:07	3.18094	-118.849	107.146	2024-08-02 11:53:23	0.0792451	-2.5779	-156.238	2024-08-02 12:03:23	-52.0018	-88.9521
9.44197	-60.2955	-72.0499	2024-08-02 05:24:41	12.8919	2.33048	-70.4087	2024-08-02 05:37:54	112.874	-39.8313	145.696	2024-08-02 06:44:39	-18.0862	3.97206	-2.95268	2024-08-02 06:54:07	92.4963	-64.0779	123.569	2024-08-02 08:01:43	-9.72173	17.0688	-51.1572	2024-08-02 08:11:21	69.7071	-85.5535	110.926	2024-08-02 09:19:32	3.91437	4.30984	-101.725	2024-08-02 09:28:51	34.5372	-89.4451	171.131	2024-08-02 10:35:55	2.57755	1.86716	-5.606	2024-08-02 10:45:08	3.02417	-118.374	108.272	2024-08-02 11:53:24	-0.371471	-2.79436	-154.347	2024-08-02 12:03:24	-51.525	-88.8017
9.60015	-60.7838	-70.1582	2024-08-02 05:24:42	12.9795	1.83823	-79.9003	2024-08-02 05:37:55	112.458	-39.5527	146.145	2024-08-02 06:44:40	-17.5863	3.9613	-1.23415	2024-08-02 06:54:08	92.2245	-63.6582	122.924	2024-08-02 08:01:44	-9.40839	16.6792	-51.1947	2024-08-02 08:11:22	69.5298	-85.086	110.77	2024-08-02 09:19:33	3.81228	3.82038	-101.782	2024-08-02 09:28:52	34.0374	-89.4327	178.583	2024-08-02 10:35:56	3.05314	1.71285	-17.9756	2024-08-02 10:45:09	2.86997	-117.899	107.964	2024-08-02 11:53:25	-0.820245	-3.01481	-153.838	2024-08-02 12:03:25	-51.0515	-88.6412
9.77425	-61.2663	-66.3911	2024-08-02 05:24:43	12.9756	1.33824	-90.4472	2024-08-02 05:37:56	112.047	-39.2681	145.306	2024-08-02 06:44:41	-17.0876	3.92454	-4.21593	2024-08-02 06:54:09	91.9536	-63.2379	122.81	2024-08-02 08:01:45	-9.09712	16.2879	-51.4976	2024-08-02 08:11:23	69.3506	-84.6192	110.997	2024-08-02 09:19:34	3.821	3.32045	-89.0009	2024-08-02 09:28:53	33.5403	-89.4866	-173.808	2024-08-02 10:35:57	3.48524	1.46128	-30.2082	2024-08-02 10:45:10	2.73346	-117.418	105.844	2024-08-02 11:53:26	-1.26641	-3.24051	-153.167	2024-08-02 12:03:26	-50.5807	-88.4727
9.97808	-61.7326	-61.7806	2024-08-02 05:24:44	12.8648	0.850679	-102.807	2024-08-02 05:37:57	111.632	-38.9899	146.184	2024-08-02 06:44:42	-16.588	3.90504	-2.23498	2024-08-02 06:54:10	91.6721	-62.8247	124.265	2024-08-02 08:01:46	-8.76979	15.9099	-49.1064	2024-08-02 08:11:24	69.1935	-84.1446	108.312	2024-08-02 09:19:35	3.9498	2.83733	-75.0721	2024-08-02 09:28:54	33.0536	-89.6014	-166.734	2024-08-02 10:35:58	3.92531	1.22392	-28.3411	2024-08-02 10:45:11	2.58542	-116.94	107.222	2024-08-02 11:53:27	-1.7228	-3.44473	-155.893	2024-08-02 12:03:27	-50.1101	-88.3038
10.216	-62.1759	-56.0039	2024-08-02 05:24:45	12.648	0.40011	-115.692	2024-08-02 05:37:58	111.22	-38.7069	145.529	2024-08-02 06:44:43	-16.0884	3.88635	-2.14189	2024-08-02 06:54:11	91.4103	-62.3987	121.561	2024-08-02 08:01:47	-8.46554	15.5132	-52.5198	2024-08-02 08:11:25	69.0294	-83.6723	109.161	2024-08-02 09:19:36	4.19323	2.40058	-60.866	2024-08-02 09:28:55	32.5832	-89.7707	-160.201	2024-08-02 10:35:59	4.37484	1.005	-25.9658	2024-08-02 10:45:12	2.46225	-116.456	104.262	2024-08-02 11:53:28	-2.16541	-3.67731	-152.279	2024-08-02 12:03:28	-49.6595	-88.0871
10.4928	-62.5864	-51.5785	2024-08-02 05:24:46	12.3455	0.00199752	-127.229	2024-08-02 05:37:59	110.811	-38.4186	144.794	2024-08-02 06:44:44	-15.5884	3.87837	-0.914461	2024-08-02 06:54:12	91.1459	-61.9743	121.929	2024-08-02 08:01:48	-8.15521	15.1211	-51.6357	2024-08-02 08:11:26	68.8536	-83.2042	110.582	2024-08-02 09:19:37	4.44826	1.97052	-59.3315	2024-08-02 09:28:56	32.1423	-90.0065	-151.86	2024-08-02 10:36:00	4.82092	0.779141	-26.8545	2024-08-02 10:45:13	2.32952	-115.973	105.394	2024-08-02 11:53:29	-2.59228	-3.93768	-148.619	2024-08-02 12:03:29	-49.256	-87.7918
10.7998	-62.9735	-47.6828	2024-08-02 05:24:47	11.9737	-0.332321	-138.038	2024-08-02 05:38:00	110.415	-38.1135	142.391	2024-08-02 06:44:45	-15.0885	3.86888	-1.08772	2024-08-02 06:54:13	90.8926	-61.5433	120.446	2024-08-02 08:01:49	-7.85963	14.7178	-53.7595	2024-08-02 08:11:27	68.6993	-82.7286	107.98	2024-08-02 09:19:38	4.75563	1.57615	-52.0677	2024-08-02 09:28:57	31.7401	-90.3037	-143.54	2024-08-02 10:36:01	5.26858	0.556429	-26.4504	2024-08-02 10:45:14	2.22016	-115.486	102.634	2024-08-02 11:53:30	-3.01157	-4.21006	-146.991	2024-08-02 12:03:30	-48.9199	-87.4217
11.1319	-63.3382	-43.8636	2024-08-02 05:24:48	11.5316	-0.565874	-152.153	2024-08-02 05:38:01	110.018	-37.8103	142.666	2024-08-02 06:44:46	-14.5887	3.85759	-1.29428	2024-08-02 06:54:14	90.6669	-61.0971	116.825	2024-08-02 08:01:50	-7.56302	14.3153	-53.6152	2024-08-02 08:11:28	68.5217	-82.2612	110.808	2024-08-02 09:19:39	5.07319	1.18994	-50.5709	2024-08-02 09:28:58	31.3737	-90.6438	-137.133	2024-08-02 10:36:02	5.72502	0.352325	-24.0923	2024-08-02 10:45:15	2.0955	-115.001	104.437	2024-08-02 11:53:31	-3.41085	-4.51102	-142.992	2024-08-02 12:03:31	-48.5808	-87.0542
11.4875	-63.6799	-41.4085	2024-08-02 05:24:49	11.0464	-0.686368	-166.055	2024-08-02 05:38:02	109.619	-37.5089	142.934	2024-08-02 06:44:47	-14.0887	3.86716	1.09728	2024-08-02 06:54:15	90.4316	-60.6559	118.08	2024-08-02 08:01:51	-7.25922	13.9182	-52.5827	2024-08-02 08:11:29	68.3725	-81.784	107.353	2024-08-02 09:19:40	5.39997	0.811512	-49.1886	2024-08-02 09:28:59	31.0571	-91.0309	-129.281	2024-08-02 10:36:03	6.16356	0.112152	-28.7079	2024-08-02 10:45:16	1.95008	-114.523	106.909	2024-08-02 11:53:32	-3.80018	-4.82474	-141.138	2024-08-02 12:03:32	-48.2399	-86.6884
11.8597	-64.0082	-42.1826	2024-08-02 05:24:50	10.5464	-0.683963	179.724	2024-08-02 05:38:03	109.206	-37.2264	145.6	2024-08-02 06:44:48	-13.5888	3.8713	0.474811	2024-08-02 06:54:16	90.2382	-60.1948	112.752	2024-08-02 08:01:52	-6.95898	13.5184	-53.0967	2024-08-02 08:11:30	68.2331	-81.3038	106.192	2024-08-02 09:19:41	5.73716	0.442317	-47.5944	2024-08-02 09:29:00	30.8124	-91.4669	-119.309	2024-08-02 10:36:04	6.59291	-0.144094	-30.83	2024-08-02 10:45:17	1.83973	-114.035	102.75	2024-08-02 11:53:33	-4.17304	-5.15787	-138.221	2024-08-02 12:03:33	-47.9989	-86.2503
12.2305	-64.3442	-43.354	2024-08-02 05:24:51	10.0553	-0.589825	169.148	2024-08-02 05:38:04	108.794	-36.943	145.474	2024-08-02 06:44:49	-13.0891	3.85391	-1.9932	2024-08-02 06:54:17	90.0315	-59.7395	114.414	2024-08-02 08:01:53	-6.65109	13.1244	-51.9914	2024-08-02 08:11:31	68.1104	-80.8191	104.203	2024-08-02 09:19:42	6.08749	0.085564	-45.5209	2024-08-02 09:29:01	30.6771	-91.9482	-105.694	2024-08-02 10:36:05	6.99459	-0.441836	-36.5472	2024-08-02 10:45:18	1.71364	-113.551	104.606	2024-08-02 11:53:34	-4.53419	-5.50366	-136.246	2024-08-02 12:03:34	-47.7718	-85.8049
12.5966	-64.6898	-44.6342	2024-08-02 05:24:52	9.6013	-0.380419	155.24	2024-08-02 05:38:05	108.373	-36.6735	147.379	2024-08-02 06:44:50	-12.5892	3.84058	-1.52831	2024-08-02 06:54:18	89.7766	-59.3094	120.661	2024-08-02 08:01:54	-6.34432	12.7296	-52.1541	2024-08-02 08:11:32	67.988	-80.3343	104.171	2024-08-02 09:19:43	6.44956	-0.259262	-43.6025	2024-08-02 09:29:02	30.6598	-92.4479	-91.9807	2024-08-02 10:36:06	7.39491	-0.741414	-36.8095	2024-08-02 10:45:19	1.58653	-113.068	104.727	2024-08-02 11:53:35	-4.86551	-5.87813	-131.5	2024-08-02 12:03:35	-47.558	-85.3529
12.9566	-65.0453	-47.3862	2024-08-02 05:24:53	9.19186	-0.09343	144.972	2024-08-02 05:38:06	107.957	-36.3962	146.314	2024-08-02 06:44:51	-12.0893	3.83448	-0.699043	2024-08-02 06:54:19	89.5112	-58.8856	122.047	2024-08-02 08:01:55	-6.03812	12.3343	-52.2366	2024-08-02 08:11:33	67.9103	-79.8404	98.9374	2024-08-02 09:19:44	6.82401	-0.590594	-41.5034	2024-08-02 09:29:03	30.7461	-92.9404	-80.0645	2024-08-02 10:36:07	7.79026	-1.04752	-37.7492	2024-08-02 10:45:20	1.47413	-112.581	102.992	2024-08-02 11:53:36	-5.17111	-6.27387	-127.677	2024-08-02 12:03:36	-47.3774	-84.8867
13.2993	-65.4178	-50.8687	2024-08-02 05:24:54	8.80469	0.222957	140.745	2024-08-02 05:38:07	107.534	-36.13	147.834	2024-08-02 06:44:52	-11.5903	3.80327	-3.57813	2024-08-02 06:54:20	89.2233	-58.4769	125.163	2024-08-02 08:01:56	-5.72334	11.9458	-50.9824	2024-08-02 08:11:34	67.8307	-79.3467	99.1624	2024-08-02 09:19:45	7.21371	-0.903864	-38.7953	2024-08-02 09:29:04	30.9447	-93.3993	-66.5939	2024-08-02 10:36:08	8.15445	-1.3901	-43.2485	2024-08-02 10:45:21	1.35123	-112.096	104.228	2024-08-02 11:53:37	-5.43407	-6.69913	-121.731	2024-08-02 12:03:37	-47.2165	-84.4133
13.6178	-65.8092	-53.5659	2024-08-02 05:24:55	8.42754	0.551219	138.965	2024-08-02 05:38:08	107.101	-35.8786	149.82	2024-08-02 06:44:53	-11.0903	3.79465	-0.988444	2024-08-02 06:54:21	88.929	-58.0727	126.056	2024-08-02 08:01:57	-5.41575	11.5516	-52.0353	2024-08-02 08:11:35	67.7597	-78.8518	98.1685	2024-08-02 09:19:46	7.61956	-1.1959	-35.7379	2024-08-02 09:29:05	31.2505	-93.7949	-52.2988	2024-08-02 10:36:09	8.50769	-1.74397	-45.0508	2024-08-02 10:45:22	1.23968	-111.609	102.892	2024-08-02 11:53:38	-5.66451	-7.14286	-117.444	2024-08-02 12:03:38	-47.0739	-83.934
13.9176	-66.2154	-56.4117	2024-08-02 05:24:56	8.12704	0.950843	126.942	2024-08-02 05:38:09	106.679	-35.6106	147.587	2024-08-02 06:44:54	-10.5907	3.81301	2.10482	2024-08-02 06:54:22	88.6533	-57.6555	123.464	2024-08-02 08:01:58	-5.12434	11.1453	-54.3506	2024-08-02 08:11:36	67.6455	-78.365	103.205	2024-08-02 09:19:47	8.03754	-1.47029	-33.2825	2024-08-02 09:29:06	31.6446	-94.1025	-37.976	2024-08-02 10:36:10	8.83142	-2.12502	-49.6505	2024-08-02 10:45:23	1.10024	-111.128	106.194	2024-08-02 11:53:39	-5.8501	-7.60715	-111.788	2024-08-02 12:03:39	-46.9584	-83.4476
14.1967	-66.6357	-60.3722	2024-08-02 05:24:57	7.81665	1.34284	128.373	2024-08-02 05:38:10	106.259	-35.34	147.231	2024-08-02 06:44:55	-10.0909	3.82708	1.61272	2024-08-02 06:54:23	88.3552	-57.2541	126.602	2024-08-02 08:01:59	-4.83276	10.7392	-54.3271	2024-08-02 08:11:37	67.5236	-77.8801	104.109	2024-08-02 09:19:48	8.47101	-1.7195	-29.896	2024-08-02 09:29:07	32.087	-94.3356	-27.7811	2024-08-02 10:36:11	9.14303	-2.51604	-51.4477	2024-08-02 10:45:24	0.966673	-110.647	105.493	2024-08-02 11:53:40	-5.98265	-8.08925	-105.374	2024-08-02 12:03:40	-46.8667	-82.956
14.4454	-67.0729	-62.23	2024-08-02 05:24:58	7.468	1.70122	134.212	2024-08-02 05:38:11	105.837	-35.0722	147.618	2024-08-02 06:44:56	-9.59093	3.83535	0.947753	2024-08-02 06:54:24	88.0712	-56.8426	124.604	2024-08-02 08:02:00	-4.52131	10.348	-51.4709	2024-08-02 08:11:38	67.3581	-77.4083	109.333	2024-08-02 09:19:49	8.91258	-1.95407	-27.9777	2024-08-02 09:29:08	32.5717	-94.4582	-14.1977	2024-08-02 10:36:12	9.41406	-2.93621	-57.1762	2024-08-02 10:45:25	0.83148	-110.165	105.687	2024-08-02 11:53:41	-6.05546	-8.58392	-98.3732	2024-08-02 12:03:41	-46.7927	-82.4615
14.6804	-67.5192	-61.9925	2024-08-02 05:24:59	7.07345	2.00836	142.101	2024-08-02 05:38:12	105.419	-34.7981	146.754	2024-08-02 06:44:57	-9.09101	3.84432	1.02736	2024-08-02 06:54:25	87.7868	-56.4314	124.675	2024-08-02 08:02:01	-4.19228	9.97154	-48.8481	2024-08-02 08:11:39	67.1654	-76.9469	112.658	2024-08-02 09:19:50	9.36563	-2.16559	-25.027	2024-08-02 09:29:09	33.0556	-94.5842	-14.5969	2024-08-02 10:36:13	9.65355	-3.37512	-61.381	2024-08-02 10:45:26	0.681872	-109.688	107.411	2024-08-02 11:53:42	-6.06532	-9.08383	-91.1301	2024-08-02 12:03:42	-46.7415	-81.9642
14.9185	-67.967	-61.7364	2024-08-02 05:25:00	6.70006	2.3409	138.312	2024-08-02 05:38:13	105.008	-34.5133	145.287	2024-08-02 06:44:58	-8.5915	3.86629	2.51884	2024-08-02 06:54:26	87.4752	-56.0403	128.54	2024-08-02 08:02:02	-3.86516	9.59339	-49.1386	2024-08-02 08:11:40	66.9372	-76.5021	117.165	2024-08-02 09:19:51	9.83503	-2.33781	-20.148	2024-08-02 09:29:10	33.5451	-94.686	-11.7421	2024-08-02 10:36:14	9.86433	-3.82852	-65.067	2024-08-02 10:45:27	0.525663	-109.213	108.205	2024-08-02 11:53:43	-5.996	-9.579	-82.0298	2024-08-02 12:03:43	-46.7263	-81.4644
15.1598	-68.4158	-62.5161	2024-08-02 05:25:01	6.3563	2.70398	133.434	2024-08-02 05:38:14	104.594	-34.2322	145.785	2024-08-02 06:44:59	-8.09152	3.87161	0.609751	2024-08-02 06:54:27	87.2309	-55.6041	119.249	2024-08-02 08:02:03	-3.52655	9.2255	-47.3731	2024-08-02 08:11:41	66.688	-76.0686	119.896	2024-08-02 09:19:52	10.3121	-2.4875	-17.4201	2024-08-02 09:29:11	34.0448	-94.6674	2.12887	2024-08-02 10:36:15	10.04	-4.29664	-69.4281	2024-08-02 10:45:28	0.37011	-108.738	108.126	2024-08-02 11:53:44	-5.84284	-10.055	-72.1634	2024-08-02 12:03:44	-46.7382	-80.9645
15.3959	-68.8695	-63.9102	2024-08-02 05:25:02	6.10005	3.13332	120.83	2024-08-02 05:38:15	104.176	-33.958	146.749	2024-08-02 06:45:00	-7.59172	3.8857	1.61439	2024-08-02 06:54:28	87.0333	-55.1448	113.287	2024-08-02 08:02:04	-3.20839	8.83979	-50.4817	2024-08-02 08:11:42	66.5521	-75.5874	105.766	2024-08-02 09:19:53	10.7979	-2.60566	-13.6691	2024-08-02 09:29:12	34.5425	-94.6198	5.4626	2024-08-02 10:36:16	10.1781	-4.7772	-73.9719	2024-08-02 10:45:29	0.210385	-108.264	108.63	2024-08-02 11:53:45	-5.60632	-10.4955	-61.7673	2024-08-02 12:03:45	-46.7801	-80.4663
15.6211	-69.3294	-66.5236	2024-08-02 05:25:03	5.75333	3.49358	133.903	2024-08-02 05:38:16	103.762	-33.6778	145.91	2024-08-02 06:45:01	-7.09173	3.88388	-0.208245	2024-08-02 06:54:29	86.7755	-54.7163	121.026	2024-08-02 08:02:05	-2.89333	8.45154	-50.9405	2024-08-02 08:11:43	66.3598	-75.1259	112.617	2024-08-02 09:19:54	11.2897	-2.69631	-10.4461	2024-08-02 09:29:13	35.0167	-94.4612	18.4963	2024-08-02 10:36:17	10.2718	-5.26834	-79.1953	2024-08-02 10:45:30	0.0475195	-107.791	109.01	2024-08-02 11:53:46	-5.28528	-10.8788	-50.053	2024-08-02 12:03:46	-46.866	-79.9737
15.8246	-69.7982	-69.5406	2024-08-02 05:25:04	5.32967	3.75912	147.921	2024-08-02 05:38:17	103.361	-33.3791	143.32	2024-08-02 06:45:02	-6.59217	3.86287	-2.40903	2024-08-02 06:54:30	86.5879	-54.2529	112.044	2024-08-02 08:02:06	-2.58677	8.05654	-52.1852	2024-08-02 08:11:44	66.1117	-74.6918	119.755	2024-08-02 09:19:55	11.7871	-2.74658	-5.77014	2024-08-02 09:29:14	35.4446	-94.2025	31.1519	2024-08-02 10:36:18	10.3178	-5.76622	-84.7172	2024-08-02 10:45:31	-0.0955197	-107.312	106.623	2024-08-02 11:53:47	-4.88606	-11.1798	-37.0187	2024-08-02 12:03:47	-47.001	-79.4923
16.0028	-70.2756	-73.7366	2024-08-02 05:25:05	4.85497	3.91616	161.695	2024-08-02 05:38:18	102.949	-33.0953	145.415	2024-08-02 06:45:03	-6.09275	3.83868	-2.77275	2024-08-02 06:54:31	86.2984	-53.8452	125.376	2024-08-02 08:02:07	-2.27133	7.66861	-50.8842	2024-08-02 08:11:45	65.8676	-74.2554	119.219	2024-08-02 09:19:56	12.2868	-2.76333	-1.92021	2024-08-02 09:29:15	35.819	-93.8711	41.5128	2024-08-02 10:36:19	10.299	-6.26586	-92.1553	2024-08-02 10:45:32	-0.237438	-106.833	106.489	2024-08-02 11:53:48	-4.42592	-11.3755	-23.0327	2024-08-02 12:03:48	-47.1823	-79.0264
16.1445	-70.7614	-76.4904	2024-08-02 05:25:06	4.35736	3.96499	174.396	2024-08-02 05:38:19	102.538	-32.8112	145.366	2024-08-02 06:45:04	-5.59317	3.81834	-2.33184	2024-08-02 06:54:32	85.9387	-53.4979	136.009	2024-08-02 08:02:08	-1.94164	7.2927	-48.7486	2024-08-02 08:11:46	65.6313	-73.8148	118.206	2024-08-02 09:19:57	12.7863	-2.73919	2.76738	2024-08-02 09:29:16	36.1565	-93.5022	47.5434	2024-08-02 10:36:20	10.2149	-6.75874	-99.6837	2024-08-02 10:45:33	-0.373171	-106.352	105.752	2024-08-02 11:53:49	-3.93318	-11.4604	-9.77799	2024-08-02 12:03:49	-47.4003	-78.5764
16.2627	-71.2534	-78.5634	2024-08-02 05:25:07	3.85828	3.99524	176.531	2024-08-02 05:38:20	102.121	-32.5347	146.434	2024-08-02 06:45:05	-5.09484	3.77742	-4.69358	2024-08-02 06:54:33	85.5387	-53.1979	143.126	2024-08-02 08:02:09	-1.6029	6.92493	-47.352	2024-08-02 08:11:47	65.3963	-73.3734	118.033	2024-08-02 09:19:58	13.2815	-2.67035	7.91376	2024-08-02 09:29:17	36.5731	-93.2258	33.5607	2024-08-02 10:36:21	10.0526	-7.23164	-108.951	2024-08-02 10:45:34	-0.512337	-105.871	106.161	2024-08-02 11:53:50	-3.43461	-11.4226	4.32865	2024-08-02 12:03:50	-47.6607	-78.1495
16.3632	-71.7503	-79.6084	2024-08-02 05:25:08	3.3587	4.01577	177.647	2024-08-02 05:38:21	101.71	-32.2501	145.305	2024-08-02 06:45:06	-4.59636	3.73856	-4.45767	2024-08-02 06:54:34	85.1069	-52.9458	149.725	2024-08-02 08:02:10	-1.2695	6.55231	-48.1804	2024-08-02 08:11:48	65.0981	-72.9721	126.615	2024-08-02 09:19:59	13.7613	-2.52986	16.3191	2024-08-02 09:29:18	37.0418	-93.0516	20.3973	2024-08-02 10:36:22	9.81386	-7.67098	-118.515	2024-08-02 10:45:35	-0.659886	-105.394	107.163	2024-08-02 11:53:51	-2.95167	-11.2931	15.0111	2024-08-02 12:03:51	-47.9691	-77.756
16.4551	-72.2511	-78.8523	2024-08-02 05:25:09	2.85883	4.02695	178.718	2024-08-02 05:38:22	101.312	-31.9472	142.707	2024-08-02 06:45:07	-4.09934	3.68403	-6.26075	2024-08-02 06:54:35	84.6702	-52.7022	150.847	2024-08-02 08:02:11	-0.941727	6.17473	-49.0384	2024-08-02 08:11:49	64.7626	-72.6014	132.143	2024-08-02 09:20:00	14.2174	-2.32482	24.2098	2024-08-02 09:29:19	37.5369	-92.9819	8.01468	2024-08-02 10:36:23	9.49445	-8.05566	-129.704	2024-08-02 10:45:36	-0.819776	-104.92	108.65	2024-08-02 11:53:52	-2.50578	-11.0669	26.9027	2024-08-02 12:03:52	-48.3208	-77.4006
16.5537	-72.7519	-76.1595	2024-08-02 05:25:10	2.35883	4.02575	-179.862	2024-08-02 05:38:23	100.901	-31.6622	145.252	2024-08-02 06:45:08	-3.60128	3.64003	-5.04876	2024-08-02 06:54:36	84.2286	-52.4678	152.033	2024-08-02 08:02:12	-0.623474	5.7891	-50.4683	2024-08-02 08:11:50	64.4099	-72.247	134.864	2024-08-02 09:20:01	14.6325	-2.04608	33.8816	2024-08-02 09:29:20	38.0356	-93.0185	-4.19669	2024-08-02 10:36:24	9.10638	-8.37094	-140.908	2024-08-02 10:45:37	-0.953965	-104.438	105.568	2024-08-02 11:53:53	-2.0772	-10.8094	31	2024-08-02 12:03:53	-48.7163	-77.0947
16.6756	-73.2467	-74.7159	2024-08-02 05:25:11	1.85913	4.00832	-178.002	2024-08-02 05:38:24	100.483	-31.3887	146.841	2024-08-02 06:45:09	-3.10146	3.62656	-1.54362	2024-08-02 06:54:37	83.7813	-52.2444	153.46	2024-08-02 08:02:13	-0.293928	5.41307	-48.7694	2024-08-02 08:11:51	64.0472	-71.9028	136.495	2024-08-02 09:20:02	15.0048	-1.71234	41.8729	2024-08-02 09:29:21	38.5324	-93.0745	-6.44173	2024-08-02 10:36:25	8.66772	-8.6109	-151.321	2024-08-02 10:45:38	-1.1047	-103.962	107.546	2024-08-02 11:53:54	-1.66553	-10.5256	34.5811	2024-08-02 12:03:54	-49.1593	-76.8628
16.8103	-73.7393	-72.5904	2024-08-02 05:25:12	1.35995	3.97969	-176.718	2024-08-02 05:38:25	100.061	-31.1208	147.608	2024-08-02 06:45:10	-2.60254	3.59369	-3.77	2024-08-02 06:54:38	83.3297	-52.0299	154.6	2024-08-02 08:02:14	0.0288727	5.03123	-49.7892	2024-08-02 08:11:52	63.6686	-71.5762	139.221	2024-08-02 09:20:03	15.3211	-1.32514	50.7501	2024-08-02 09:29:22	39.0118	-93.2166	-16.5089	2024-08-02 10:36:26	8.18573	-8.74388	-164.576	2024-08-02 10:45:39	-1.23558	-103.479	105.174	2024-08-02 11:53:55	-1.27865	-10.2089	39.3059	2024-08-02 12:03:55	-49.6361	-76.7122
16.963	-74.2265	-68.7769	2024-08-02 05:25:13	0.862108	3.93331	-174.677	2024-08-02 05:38:26	99.6376	-30.8544	147.802	2024-08-02 06:45:11	-2.1028	3.57775	-1.82669	2024-08-02 06:54:39	82.8723	-51.8279	156.167	2024-08-02 08:02:15	0.337423	4.63779	-51.8952	2024-08-02 08:11:53	63.2779	-71.2642	141.386	2024-08-02 09:20:04	15.5567	-0.884118	61.8907	2024-08-02 09:29:23	39.4629	-93.4323	-25.5521	2024-08-02 10:36:27	7.68585	-8.7548	-178.748	2024-08-02 10:45:40	-1.35647	-102.994	103.992	2024-08-02 11:53:56	-0.901104	-9.88105	40.9671	2024-08-02 12:03:56	-50.1336	-76.6625
17.1468	-74.6997	-66.4657	2024-08-02 05:25:14	0.366007	3.87099	-172.84	2024-08-02 05:38:27	99.2318	-30.5623	144.254	2024-08-02 06:45:12	-1.60479	3.53318	-5.11372	2024-08-02 06:54:40	82.41	-51.6372	157.59	2024-08-02 08:02:16	0.645206	4.24374	-52.0071	2024-08-02 08:11:54	62.8783	-70.9637	143.059	2024-08-02 09:20:05	15.6916	-0.402656	74.3493	2024-08-02 09:29:24	39.9049	-93.6661	-27.8825	2024-08-02 10:36:28	7.19601	-8.65453	168.431	2024-08-02 10:45:41	-1.46277	-102.505	102.274	2024-08-02 11:53:57	-0.541355	-9.53381	43.987	2024-08-02 12:03:57	-50.6293	-76.728
17.3496	-75.1653	-65.6921	2024-08-02 05:25:15	-0.12743	3.79024	-170.706	2024-08-02 05:38:28	98.8159	-30.2848	146.286	2024-08-02 06:45:13	-1.10638	3.49331	-4.57369	2024-08-02 06:54:41	81.945	-51.4536	158.458	2024-08-02 08:02:17	0.949822	3.84725	-52.466	2024-08-02 08:11:55	62.4693	-70.6761	144.889	2024-08-02 09:20:06	15.7212	0.0964648	86.6012	2024-08-02 09:29:25	40.3453	-93.9027	-28.2425	2024-08-02 10:36:29	6.74419	-8.44039	154.642	2024-08-02 10:45:42	-1.61714	-102.03	107.984	2024-08-02 11:53:58	-0.205552	-9.16335	47.8088	2024-08-02 12:03:58	-51.0969	-76.9051
17.5594	-75.6299	-63.7308	2024-08-02 05:25:16	-0.618654	3.69697	-169.249	2024-08-02 05:38:29	98.4149	-29.9861	143.318	2024-08-02 06:45:14	-0.607875	3.45466	-4.43368	2024-08-02 06:54:42	81.4752	-51.2825	159.985	2024-08-02 08:02:18	1.27	3.46321	-50.1821	2024-08-02 08:11:56	62.0485	-70.406	147.307	2024-08-02 09:20:07	15.6336	0.588726	100.094	2024-08-02 09:29:26	40.7649	-94.1747	-32.9565	2024-08-02 10:36:30	6.34967	-8.13322	142.096	2024-08-02 10:45:43	-1.83973	-101.582	116.435	2024-08-02 11:53:59	0.120262	-8.78408	49.3356	2024-08-02 12:03:59	-51.5082	-77.1894
17.7853	-76.0875	-60.0417	2024-08-02 05:25:17	-1.10535	3.5824	-166.753	2024-08-02 05:38:30	98.0531	-29.641	136.354	2024-08-02 06:45:15	-0.10789	3.4585	0.439881	2024-08-02 06:54:43	81.0015	-51.1225	161.338	2024-08-02 08:02:19	1.55631	3.0533	-55.0667	2024-08-02 08:11:57	61.6138	-70.1589	150.379	2024-08-02 09:20:08	15.4269	1.04402	114.414	2024-08-02 09:29:27	41.1752	-94.4604	-34.84	2024-08-02 10:36:31	6.02326	-7.75446	130.755	2024-08-02 10:45:44	-2.03718	-101.123	113.26	2024-08-02 11:54:00	0.419619	-8.3836	53.2222	2024-08-02 12:04:00	-51.8365	-77.5665
18.0385	-76.5268	-54.6632	2024-08-02 05:25:18	-1.58837	3.45321	-165.026	2024-08-02 05:38:31	97.7132	-29.2743	132.821	2024-08-02 06:45:16	0.390642	3.42021	-4.39242	2024-08-02 06:54:44	80.5234	-50.976	162.96	2024-08-02 08:02:20	1.73281	2.58548	-69.329	2024-08-02 08:11:58	61.1708	-69.9271	152.384	2024-08-02 09:20:09	15.1159	1.43549	128.469	2024-08-02 09:29:28	41.5649	-94.7737	-38.8016	2024-08-02 10:36:32	5.74107	-7.3417	124.358	2024-08-02 10:45:45	-2.27289	-100.682	118.126	2024-08-02 11:54:01	0.739756	-7.99953	50.1877	2024-08-02 12:04:01	-52.0614	-78.0131
18.3268	-76.9334	-49.0731	2024-08-02 05:25:19	-2.06538	3.30335	-162.558	2024-08-02 05:38:32	97.326	-28.9579	140.745	2024-08-02 06:45:17	0.889951	3.39394	-3.01148	2024-08-02 06:54:45	80.0416	-50.8424	164.498	2024-08-02 08:02:21	1.79608	2.0895	-82.7296	2024-08-02 08:11:59	60.715	-69.7215	155.719	2024-08-02 09:20:10	14.7177	1.73792	142.781	2024-08-02 09:29:29	41.9314	-95.1138	-42.8609	2024-08-02 10:36:33	5.50239	-6.90235	118.514	2024-08-02 10:45:46	-2.41444	-100.202	106.446	2024-08-02 11:54:02	1.05307	-7.60987	51.1983	2024-08-02 12:04:02	-52.1693	-78.5013
18.6487	-77.3046	-43.0993	2024-08-02 05:25:20	-2.53081	3.12066	-158.57	2024-08-02 05:38:33	96.9094	-28.6814	146.433	2024-08-02 06:45:18	1.38323	3.31221	-9.40728	2024-08-02 06:54:46	79.5567	-50.7205	165.899	2024-08-02 08:02:22	1.97998	1.62455	-68.4211	2024-08-02 08:12:00	60.2514	-69.5343	158.011	2024-08-02 09:20:11	14.2669	1.9541	154.383	2024-08-02 09:29:30	42.2929	-95.4593	-43.7039	2024-08-02 10:36:34	5.28945	-6.44996	115.206	2024-08-02 10:45:47	-2.43296	-99.7025	92.1221	2024-08-02 11:54:03	1.35914	-7.21449	52.2558	2024-08-02 12:04:03	-52.2009	-79.0003
19.0038	-77.637	-36.8409	2024-08-02 05:25:21	-2.98717	2.91637	-155.883	2024-08-02 05:38:34	96.4719	-28.4394	151.053	2024-08-02 06:45:19	1.87546	3.2244	-10.1149	2024-08-02 06:54:47	79.0676	-50.6166	168.003	2024-08-02 08:02:23	2.26496	1.21372	-55.2516	2024-08-02 08:12:01	59.7792	-69.3697	160.778	2024-08-02 09:20:12	13.7958	2.12154	160.435	2024-08-02 09:29:31	42.6142	-95.8423	-50.0073	2024-08-02 10:36:35	5.09513	-5.98926	112.869	2024-08-02 10:45:48	-2.41162	-99.2029	87.5545	2024-08-02 11:54:04	1.66511	-6.81904	52.2703	2024-08-02 12:04:04	-52.1759	-79.4997
19.3877	-77.9246	-30.6098	2024-08-02 05:25:22	-3.42614	2.67697	-151.393	2024-08-02 05:38:35	96.0201	-28.2251	154.618	2024-08-02 06:45:20	2.33284	3.02242	-23.8259	2024-08-02 06:54:48	78.5759	-50.5257	169.525	2024-08-02 08:02:24	2.55597	0.80713	-54.4071	2024-08-02 08:12:02	59.2983	-69.233	164.14	2024-08-02 09:20:13	13.3091	2.23636	166.724	2024-08-02 09:29:32	42.9007	-96.2521	-55.0484	2024-08-02 10:36:36	4.9173	-5.52196	110.834	2024-08-02 10:45:49	-2.2792	-98.7208	74.6422	2024-08-02 11:54:05	1.97567	-6.42719	51.6009	2024-08-02 12:04:05	-52.1245	-79.997
19.7957	-78.166	-24.29	2024-08-02 05:25:23	-3.85132	2.41387	-148.251	2024-08-02 05:38:36	95.5526	-28.048	159.256	2024-08-02 06:45:21	2.77674	2.79231	-27.4019	2024-08-02 06:54:49	78.0818	-50.4492	171.196	2024-08-02 08:02:25	2.93062	0.476007	-41.4715	2024-08-02 08:12:03	58.8097	-69.1266	167.71	2024-08-02 09:20:14	12.8151	2.31344	171.131	2024-08-02 09:29:33	43.1584	-96.6806	-58.9724	2024-08-02 10:36:37	4.75031	-5.05067	109.511	2024-08-02 10:45:50	-2.12525	-98.2451	72.0677	2024-08-02 11:54:06	2.28693	-6.03588	51.5	2024-08-02 12:04:06	-51.983	-80.4766
20.2235	-78.359	-17.0454	2024-08-02 05:25:24	-4.2518	2.11451	-143.222	2024-08-02 05:38:37	95.0694	-27.9194	165.099	2024-08-02 06:45:22	3.21351	2.54893	-29.1276	2024-08-02 06:54:50	77.5862	-50.3831	172.409	2024-08-02 08:02:26	3.31573	0.157123	-39.6255	2024-08-02 08:12:04	58.3145	-69.0576	172.062	2024-08-02 09:20:15	12.3231	2.40278	169.708	2024-08-02 09:29:34	43.3691	-97.134	-65.079	2024-08-02 10:36:38	4.59426	-4.57564	108.186	2024-08-02 10:45:51	-1.95066	-97.7765	69.562	2024-08-02 11:54:07	2.58518	-5.63458	53.3806	2024-08-02 12:04:07	-51.8086	-80.9452
20.6686	-78.4955	-12.8184	2024-08-02 05:25:25	-4.62677	1.78376	-138.586	2024-08-02 05:38:38	94.5837	-27.8004	166.23	2024-08-02 06:45:23	3.63954	2.28721	-31.5633	2024-08-02 06:54:51	77.0891	-50.3291	173.798	2024-08-02 08:02:27	3.76776	-0.0565727	-25.3022	2024-08-02 08:12:05	57.8152	-69.0319	177.058	2024-08-02 09:20:16	11.8344	2.50846	167.798	2024-08-02 09:29:35	43.5382	-97.6046	-70.2253	2024-08-02 10:36:39	4.44202	-4.09938	107.727	2024-08-02 10:45:52	-1.75829	-97.315	67.3723	2024-08-02 11:54:08	2.90325	-5.24879	50.4957	2024-08-02 12:04:08	-51.6063	-81.4024
21.1267	-78.5998	-11.0483	2024-08-02 05:25:26	-4.97922	1.4291	-134.821	2024-08-02 05:38:39	94.0942	-27.6985	168.234	2024-08-02 06:45:24	4.0538	2.00723	-34.053	2024-08-02 06:54:52	76.5899	-50.3014	176.821	2024-08-02 08:02:28	4.23572	-0.232701	-20.6254	2024-08-02 08:12:06	57.3153	-69.0426	-178.769	2024-08-02 09:20:17	11.3345	2.51691	179.032	2024-08-02 09:29:36	43.661	-98.0892	-75.7825	2024-08-02 10:36:40	4.29721	-3.62081	106.836	2024-08-02 10:45:53	-1.54362	-96.8635	64.5744	2024-08-02 11:54:09	3.23846	-4.87779	47.901	2024-08-02 12:04:09	-51.3795	-81.848
21.5955	-78.6913	-10.8164	2024-08-02 05:25:27	-5.30854	1.05288	-131.197	2024-08-02 05:38:40	93.6022	-27.6095	169.753	2024-08-02 06:45:25	4.45536	1.70931	-36.5717	2024-08-02 06:54:53	76.0902	-50.2839	177.993	2024-08-02 08:02:29	4.71794	-0.364818	-15.3214	2024-08-02 08:12:07	56.8175	-69.0895	-174.62	2024-08-02 09:20:18	10.8391	2.58443	172.239	2024-08-02 09:29:37	43.7246	-98.5852	-82.6939	2024-08-02 10:36:41	4.15387	-3.1418	106.659	2024-08-02 10:45:54	-1.31928	-96.4166	63.3415	2024-08-02 11:54:10	3.56835	-4.50207	48.7161	2024-08-02 12:04:10	-51.1761	-82.3048
22.0721	-78.7824	-14.4207	2024-08-02 05:25:28	-5.60081	0.647199	-125.77	2024-08-02 05:38:41	93.1086	-27.5299	170.844	2024-08-02 06:45:26	4.84687	1.39831	-38.4624	2024-08-02 06:54:54	75.5903	-50.2927	-178.984	2024-08-02 08:02:30	5.21103	-0.44767	-9.53821	2024-08-02 08:12:08	56.3276	-69.1895	-168.464	2024-08-02 09:20:19	10.3393	2.60025	178.187	2024-08-02 09:29:38	43.7163	-99.0851	-90.9586	2024-08-02 10:36:42	4.01127	-2.66257	106.571	2024-08-02 10:45:55	-1.08186	-95.9766	61.6511	2024-08-02 11:54:11	3.92916	-4.15593	43.8111	2024-08-02 12:04:11	-50.9468	-82.7491
22.5446	-78.9038	-18.6737	2024-08-02 05:25:29	-5.85589	0.217156	-120.674	2024-08-02 05:38:42	92.614	-27.4565	171.552	2024-08-02 06:45:27	5.22311	1.06901	-41.1933	2024-08-02 06:54:55	75.0923	-50.3379	-174.816	2024-08-02 08:02:31	5.70917	-0.490816	-4.95023	2024-08-02 08:12:09	55.8505	-69.3389	-162.612	2024-08-02 09:20:20	9.84088	2.56104	-175.502	2024-08-02 09:29:39	43.6375	-99.5789	-99.061	2024-08-02 10:36:43	3.86802	-2.18352	106.648	2024-08-02 10:45:56	-0.837108	-95.5406	60.6917	2024-08-02 11:54:12	4.27802	-3.79774	45.7555	2024-08-02 12:04:12	-50.7411	-83.2048
23.0065	-79.0599	-20.8277	2024-08-02 05:25:30	-6.05273	-0.242468	-113.184	2024-08-02 05:38:43	92.1181	-27.3927	172.672	2024-08-02 06:45:28	5.58472	0.723695	-43.6804	2024-08-02 06:54:56	74.5973	-50.4085	-171.879	2024-08-02 08:02:32	6.20913	-0.484946	0.672643	2024-08-02 08:12:10	55.4034	-69.5628	-153.398	2024-08-02 09:20:21	9.34096	2.57006	178.966	2024-08-02 09:29:40	43.4836	-100.055	-107.929	2024-08-02 10:36:44	3.72962	-1.70306	106.07	2024-08-02 10:45:57	-0.595471	-95.1028	61.1006	2024-08-02 11:54:13	4.60889	-3.42288	48.5675	2024-08-02 12:04:13	-50.5332	-83.6595
23.4658	-79.2347	-22.4351	2024-08-02 05:25:31	-6.19036	-0.723153	-105.977	2024-08-02 05:38:44	91.6214	-27.3357	173.454	2024-08-02 06:45:29	5.93484	0.36674	-45.5539	2024-08-02 06:54:57	74.11	-50.5204	-167.078	2024-08-02 08:02:33	6.70714	-0.440309	5.12185	2024-08-02 08:12:11	54.9943	-69.8503	-144.91	2024-08-02 09:20:22	8.84479	2.50831	-172.906	2024-08-02 09:29:41	43.2581	-100.501	-116.812	2024-08-02 10:36:45	3.58878	-1.22331	106.36	2024-08-02 10:45:58	-0.34158	-94.6721	59.4837	2024-08-02 11:54:14	4.94606	-3.05366	47.5974	2024-08-02 12:04:14	-50.3487	-84.1242
23.9242	-79.4239	-25.794	2024-08-02 05:25:32	-6.27056	-1.21668	-99.2304	2024-08-02 05:38:45	91.1238	-27.2867	174.37	2024-08-02 06:45:30	6.26574	-0.00809775	-48.5623	2024-08-02 06:54:58	73.6321	-50.6674	-162.894	2024-08-02 08:02:34	7.19766	-0.343422	11.1731	2024-08-02 08:12:12	54.6412	-70.2043	-134.913	2024-08-02 09:20:23	8.34856	2.44705	-172.962	2024-08-02 09:29:42	42.9664	-100.907	-125.678	2024-08-02 10:36:46	3.45513	-0.741499	105.504	2024-08-02 10:45:59	-0.0850946	-94.2429	59.1381	2024-08-02 11:54:15	5.26064	-2.66502	51.0122	2024-08-02 12:04:15	-50.2414	-84.6126
24.3718	-79.6403	-28.0124	2024-08-02 05:25:33	-6.26262	-1.71662	-89.0899	2024-08-02 05:38:46	90.625	-27.2516	175.977	2024-08-02 06:45:31	6.57533	-0.400722	-51.7436	2024-08-02 06:54:59	73.1731	-50.8657	-156.642	2024-08-02 08:02:35	7.67977	-0.210875	15.3725	2024-08-02 08:12:13	54.3457	-70.6076	-126.234	2024-08-02 09:20:24	7.84911	2.47055	177.306	2024-08-02 09:29:43	42.6001	-101.247	-137.109	2024-08-02 10:36:47	3.31632	-0.261155	106.119	2024-08-02 10:46:00	0.186714	-93.8232	57.0699	2024-08-02 11:54:16	5.54418	-2.25319	55.4527	2024-08-02 12:04:16	-50.1099	-85.095
24.8124	-79.8747	-28.1318	2024-08-02 05:25:34	-6.16868	-2.20771	-79.1708	2024-08-02 05:38:47	90.1253	-27.2344	178.026	2024-08-02 06:45:32	6.85546	-0.814881	-55.9265	2024-08-02 06:55:00	72.7393	-51.1143	-150.174	2024-08-02 08:02:36	8.14866	-0.0372509	20.3191	2024-08-02 08:12:14	54.1291	-71.0583	-115.666	2024-08-02 09:20:25	7.34975	2.49591	177.093	2024-08-02 09:29:44	42.1701	-101.502	-149.322	2024-08-02 10:36:48	3.17592	0.218729	106.308	2024-08-02 10:46:01	0.46932	-93.4107	55.5829	2024-08-02 11:54:17	5.91269	-1.91526	42.5222	2024-08-02 12:04:17	-49.9784	-85.5774
25.2558	-80.1118	-26.4079	2024-08-02 05:25:35	-5.96794	-2.66564	-66.3291	2024-08-02 05:38:48	89.6255	-27.2223	178.617	2024-08-02 06:45:33	7.10781	-1.24653	-59.6879	2024-08-02 06:55:01	72.3393	-51.4143	-143.129	2024-08-02 08:02:37	8.59905	0.179873	25.7375	2024-08-02 08:12:15	54.0028	-71.5421	-104.634	2024-08-02 09:20:26	6.85483	2.56699	171.827	2024-08-02 09:29:45	41.6917	-101.648	-163.11	2024-08-02 10:36:49	3.02976	0.696891	106.996	2024-08-02 10:46:02	0.777803	-93.0173	51.9051	2024-08-02 11:54:18	6.34674	-1.66706	29.7612	2024-08-02 12:04:18	-49.7386	-86.0162
25.708	-80.3363	-24.0333	2024-08-02 05:25:36	-5.67607	-3.07162	-54.2871	2024-08-02 05:38:49	89.1255	-27.2238	-179.826	2024-08-02 06:45:34	7.33337	-1.69276	-63.1841	2024-08-02 06:55:02	71.9687	-51.7499	-137.842	2024-08-02 08:02:38	9.01567	0.456342	33.5688	2024-08-02 08:12:16	53.9901	-72.0419	-91.4555	2024-08-02 09:20:27	6.36725	2.67773	167.204	2024-08-02 09:29:46	41.1929	-101.683	-175.934	2024-08-02 10:36:50	2.87064	1.1709	108.556	2024-08-02 10:46:03	1.0962	-92.6317	50.4466	2024-08-02 11:54:19	6.7068	-1.32014	43.9352	2024-08-02 12:04:19	-49.5268	-86.4691
26.1702	-80.5424	-22.2208	2024-08-02 05:25:37	-5.30778	-3.4098	-42.5591	2024-08-02 05:38:50	88.6258	-27.2423	-177.876	2024-08-02 06:45:35	7.52814	-2.15326	-67.0741	2024-08-02 06:55:03	71.6366	-52.1237	-131.619	2024-08-02 08:02:39	9.40594	0.768888	38.6889	2024-08-02 08:12:17	54.094	-72.531	-78.0052	2024-08-02 09:20:28	5.86729	2.67145	-179.281	2024-08-02 09:29:47	40.7001	-101.599	170.29	2024-08-02 10:36:51	2.70901	1.64405	108.86	2024-08-02 10:46:04	1.42117	-92.2517	49.4627	2024-08-02 11:54:20	6.97176	-0.896112	58.001	2024-08-02 12:04:20	-49.2113	-86.8569
26.6399	-80.7343	-20.4767	2024-08-02 05:25:38	-4.86753	-3.64682	-28.2973	2024-08-02 05:38:51	88.1278	-27.2872	-174.854	2024-08-02 06:45:36	7.69408	-2.62492	-70.6175	2024-08-02 06:55:04	71.3578	-52.5388	-123.884	2024-08-02 08:02:40	9.75773	1.1242	45.2856	2024-08-02 08:12:18	54.3142	-72.9799	-63.8699	2024-08-02 09:20:29	5.37541	2.58171	-169.66	2024-08-02 09:29:48	40.2426	-101.397	156.188	2024-08-02 10:36:52	2.54798	2.11741	108.788	2024-08-02 10:46:05	1.75667	-91.881	47.8559	2024-08-02 11:54:21	7.20827	-0.455586	61.7694	2024-08-02 12:04:21	-48.9874	-87.304
27.1164	-80.9122	-17.1012	2024-08-02 05:25:39	-4.38239	-3.7678	-14.0019	2024-08-02 05:38:52	87.6331	-27.36	-171.623	2024-08-02 06:45:37	7.81522	-3.11003	-75.9787	2024-08-02 06:55:05	71.1358	-52.9868	-116.368	2024-08-02 08:02:41	10.0823	1.50451	49.5196	2024-08-02 08:12:19	54.6337	-73.3645	-50.2836	2024-08-02 09:20:30	4.87542	2.58531	179.587	2024-08-02 09:29:49	39.8425	-101.097	143.149	2024-08-02 10:36:53	2.38646	2.5906	108.846	2024-08-02 10:46:06	2.10224	-91.5197	46.2791	2024-08-02 11:54:22	7.40356	0.00469732	67.0092	2024-08-02 12:04:22	-48.8788	-87.7921
27.6009	-81.0613	-13.9168	2024-08-02 05:25:40	-3.88239	-3.76724	0.0633809	2024-08-02 05:38:53	87.1405	-27.4457	-170.135	2024-08-02 06:45:38	7.86919	-3.6071	-83.8039	2024-08-02 06:55:06	70.9861	-53.4639	-107.414	2024-08-02 08:02:42	10.3453	1.92976	58.266	2024-08-02 08:12:20	55.0367	-73.6605	-36.303	2024-08-02 09:20:31	4.38248	2.50158	-170.36	2024-08-02 09:29:50	39.5128	-100.721	131.264	2024-08-02 10:36:54	2.2245	3.06365	108.9	2024-08-02 10:46:07	2.47497	-91.1864	41.8029	2024-08-02 11:54:23	7.55348	0.481692	72.552	2024-08-02 12:04:23	-48.8925	-88.2919
28.0922	-81.183	-11.2949	2024-08-02 05:25:41	-3.39367	-3.66163	12.1939	2024-08-02 05:38:54	86.6544	-27.5626	-166.479	2024-08-02 06:45:39	7.88546	-4.10684	-88.1354	2024-08-02 06:55:07	70.9256	-53.9602	-96.958	2024-08-02 08:02:43	10.5335	2.39299	67.8894	2024-08-02 08:12:21	55.4907	-73.87	-24.7672	2024-08-02 09:20:32	3.8833	2.53023	176.716	2024-08-02 09:29:51	39.2252	-100.312	125.109	2024-08-02 10:36:55	2.06223	3.53658	108.938	2024-08-02 10:46:08	2.87464	-90.8859	36.9324	2024-08-02 11:54:24	7.67968	0.965502	75.3797	2024-08-02 12:04:24	-48.9057	-88.7917
28.5887	-81.2822	-9.20338	2024-08-02 05:25:42	-2.91836	-3.50645	18.0815	2024-08-02 05:38:55	86.1734	-27.6991	-164.162	2024-08-02 06:45:40	7.85275	-4.60577	-93.75	2024-08-02 06:55:08	70.9659	-54.4586	-85.3767	2024-08-02 08:02:44	10.6402	2.88148	77.6788	2024-08-02 08:12:22	55.9584	-74.0468	-20.701	2024-08-02 09:20:33	3.4067	2.68138	162.404	2024-08-02 09:29:52	38.9848	-99.8738	118.744	2024-08-02 10:36:56	1.8995	4.00936	108.994	2024-08-02 10:46:09	3.29292	-90.612	33.2214	2024-08-02 11:54:25	7.78592	1.45409	77.7331	2024-08-02 12:04:25	-48.8907	-89.2915
29.0894	-81.3633	-7.26796	2024-08-02 05:25:43	-2.46889	-3.28741	25.9809	2024-08-02 05:38:56	85.697	-27.8509	-162.317	2024-08-02 06:45:41	7.75876	-5.09686	-100.835	2024-08-02 06:55:09	71.115	-54.9358	-72.651	2024-08-02 08:02:45	10.6594	3.38111	87.7998	2024-08-02 08:12:23	56.4422	-74.173	-14.6198	2024-08-02 09:20:34	2.97713	2.93725	149.221	2024-08-02 09:29:53	38.7852	-99.4154	113.522	2024-08-02 10:36:57	1.73644	4.48202	109.033	2024-08-02 10:46:10	3.72461	-90.3597	30.3011	2024-08-02 11:54:26	7.86576	1.94767	80.8111	2024-08-02 12:04:26	-48.8816	-89.7914
29.5939	-81.4276	-4.7973	2024-08-02 05:25:44	-2.0483	-3.01704	32.7339	2024-08-02 05:38:57	85.2321	-28.0351	-158.389	2024-08-02 06:45:42	7.59156	-5.56807	-109.536	2024-08-02 06:55:10	71.377	-55.3617	-58.3993	2024-08-02 08:02:46	10.6035	3.87798	96.415	2024-08-02 08:12:24	56.9306	-74.2802	-12.3905	2024-08-02 09:20:35	2.57328	3.23206	143.87	2024-08-02 09:29:54	38.6061	-98.9485	110.995	2024-08-02 10:36:58	1.57304	4.95457	109.075	2024-08-02 10:46:11	4.16886	-90.1303	27.3153	2024-08-02 11:54:27	7.89966	2.44652	86.1124	2024-08-02 12:04:27	-48.9675	-90.284
30.1008	-81.4702	-1.42364	2024-08-02 05:25:45	-1.61526	-2.76709	29.9942	2024-08-02 05:38:58	84.78	-28.2486	-154.723	2024-08-02 06:45:43	7.35751	-6.00991	-117.91	2024-08-02 06:55:11	71.7358	-55.7098	-44.1315	2024-08-02 08:02:47	10.4452	4.35224	108.463	2024-08-02 08:12:25	57.4265	-74.344	-7.32532	2024-08-02 09:20:36	2.17404	3.53305	142.987	2024-08-02 09:29:55	38.4411	-98.4766	109.267	2024-08-02 10:36:59	1.40988	5.4272	109.045	2024-08-02 10:46:12	4.62598	-89.9277	23.9003	2024-08-02 11:54:28	7.89424	2.94649	90.6218	2024-08-02 12:04:28	-49.0927	-90.768
30.607	-81.4828	2.33011	2024-08-02 05:25:46	-1.22501	-2.45451	38.6938	2024-08-02 05:38:59	84.3405	-28.4869	-151.539	2024-08-02 06:45:44	7.05552	-6.40841	-127.156	2024-08-02 06:55:12	72.1695	-55.9586	-29.8427	2024-08-02 08:02:48	10.2146	4.79587	117.469	2024-08-02 08:12:26	57.9248	-74.3849	-4.69397	2024-08-02 09:20:37	1.83179	3.89757	133.195	2024-08-02 09:29:56	38.2821	-98.0025	108.542	2024-08-02 10:37:00	1.24668	5.89982	109.05	2024-08-02 10:46:13	5.09606	-89.7573	19.9225	2024-08-02 11:54:29	7.85732	3.44512	94.2346	2024-08-02 12:04:29	-49.2827	-91.2305
31.1104	-81.4623	5.45912	2024-08-02 05:25:47	-0.842023	-2.13307	40.0062	2024-08-02 05:39:00	83.9212	-28.7593	-146.989	2024-08-02 06:45:45	6.7022	-6.76219	-134.962	2024-08-02 06:55:13	72.6389	-56.1308	-20.1436	2024-08-02 08:02:49	9.9005	5.18493	128.91	2024-08-02 08:12:27	58.4248	-74.3833	0.189615	2024-08-02 09:20:38	1.52026	4.28865	128.541	2024-08-02 09:29:57	38.1379	-97.5238	106.763	2024-08-02 10:37:01	1.08348	6.37243	109.051	2024-08-02 10:46:14	5.57591	-89.6168	16.3227	2024-08-02 11:54:30	7.7837	3.93968	98.466	2024-08-02 12:04:30	-49.4956	-91.6829
31.6124	-81.4143	8.62706	2024-08-02 05:25:48	-0.445694	-1.82824	37.5655	2024-08-02 05:39:01	83.5248	-29.064	-142.448	2024-08-02 06:45:46	6.29312	-7.04968	-144.902	2024-08-02 06:55:14	73.1291	-56.2294	-11.371	2024-08-02 08:02:50	9.50757	5.49413	141.801	2024-08-02 08:12:28	58.9244	-74.4033	-2.30164	2024-08-02 09:20:39	1.24048	4.70305	124.025	2024-08-02 09:29:58	37.9993	-97.0434	106.097	2024-08-02 10:37:02	0.92002	6.84496	109.082	2024-08-02 10:46:15	6.07056	-89.5439	8.39099	2024-08-02 11:54:31	7.67438	4.42758	102.63	2024-08-02 12:04:31	-49.757	-92.1091
32.1101	-81.3388	11.9113	2024-08-02 05:25:49	-0.0827501	-1.48433	43.4572	2024-08-02 05:39:02	83.153	-29.3983	-138.036	2024-08-02 06:45:47	5.83635	-7.25307	-155.998	2024-08-02 06:55:15	73.6259	-56.2866	-6.56413	2024-08-02 08:02:51	9.05036	5.69652	156.124	2024-08-02 08:12:29	59.4207	-74.4641	-6.97955	2024-08-02 09:20:40	0.996952	5.13973	119.147	2024-08-02 09:29:59	37.8621	-96.5625	105.921	2024-08-02 10:37:03	0.756549	7.31748	109.083	2024-08-02 10:46:16	6.57012	-89.523	2.3896	2024-08-02 11:54:32	7.52119	4.90353	107.841	2024-08-02 12:04:32	-50.0578	-92.5086
32.6018	-81.2351	13.9953	2024-08-02 05:25:50	0.310636	-1.17571	38.1151	2024-08-02 05:39:03	82.8244	-29.7752	-131.086	2024-08-02 06:45:48	5.35068	-7.37192	-166.25	2024-08-02 06:55:16	74.1252	-56.3122	-2.94155	2024-08-02 08:02:52	8.55995	5.79397	168.76	2024-08-02 08:12:30	59.9153	-74.5372	-8.40608	2024-08-02 09:20:41	0.783267	5.59177	115.301	2024-08-02 09:30:00	37.7187	-96.0835	106.664	2024-08-02 10:37:04	0.592792	7.7899	109.118	2024-08-02 10:46:17	7.06701	-89.5787	-6.39836	2024-08-02 11:54:33	7.33438	5.36733	111.938	2024-08-02 12:04:33	-50.3889	-92.8832
33.0911	-81.1131	16.41	2024-08-02 05:25:51	0.685646	-0.845004	41.408	2024-08-02 05:39:04	82.5447	-30.1897	-124.009	2024-08-02 06:45:49	4.85069	-7.36939	179.711	2024-08-02 06:55:17	74.6251	-56.3016	1.2168	2024-08-02 08:02:53	8.06045	5.77151	-177.425	2024-08-02 08:12:31	60.4082	-74.6215	-9.70273	2024-08-02 09:20:42	0.602403	6.05791	111.206	2024-08-02 09:30:01	37.5715	-95.6057	107.129	2024-08-02 10:37:05	0.428836	8.26226	109.142	2024-08-02 10:46:18	7.55126	-89.7032	-14.4167	2024-08-02 11:54:34	7.10153	5.8098	117.756	2024-08-02 12:04:34	-50.7488	-93.2303
33.5761	-80.9703	20.0647	2024-08-02 05:25:52	1.08316	-0.541724	37.3412	2024-08-02 05:39:05	82.3148	-30.6337	-117.374	2024-08-02 06:45:50	4.36634	-7.24526	165.625	2024-08-02 06:55:18	75.1248	-56.284	2.01632	2024-08-02 08:02:54	7.5718	5.66558	-167.769	2024-08-02 08:12:32	60.903	-74.6931	-8.24315	2024-08-02 09:20:43	0.45707	6.53633	106.898	2024-08-02 09:30:02	37.4651	-95.1172	102.281	2024-08-02 10:37:06	0.26461	8.73452	109.175	2024-08-02 10:46:19	8.00387	-89.9157	-25.1475	2024-08-02 11:54:35	6.81394	6.21881	125.112	2024-08-02 12:04:35	-51.1369	-93.5455
34.0489	-80.7976	24.3964	2024-08-02 05:25:53	1.4974	-0.261707	34.0581	2024-08-02 05:39:06	82.129	-31.0979	-111.814	2024-08-02 06:45:51	3.92774	-7.0052	151.308	2024-08-02 06:55:19	75.6224	-56.235	5.6257	2024-08-02 08:02:55	7.09983	5.50053	-160.725	2024-08-02 08:12:33	61.4029	-74.7031	-1.13801	2024-08-02 09:20:44	0.34509	7.02362	102.942	2024-08-02 09:30:03	37.3321	-94.6352	105.425	2024-08-02 10:37:07	0.0998937	9.20661	109.234	2024-08-02 10:46:20	8.41802	-90.1958	-34.0755	2024-08-02 11:54:36	6.47472	6.58614	132.723	2024-08-02 12:04:36	-51.5557	-93.8187
34.5038	-80.5912	30.2657	2024-08-02 05:25:54	1.88029	0.0598479	40.0242	2024-08-02 05:39:07	82.0191	-31.5856	-102.7	2024-08-02 06:45:52	3.54416	-6.68447	140.099	2024-08-02 06:55:20	76.1155	-56.1526	9.48701	2024-08-02 08:02:56	6.6752	5.23655	-148.132	2024-08-02 08:12:34	61.9009	-74.6583	5.1405	2024-08-02 09:20:45	0.282388	7.51968	97.2041	2024-08-02 09:30:04	37.2078	-94.1509	104.394	2024-08-02 10:37:08	-0.0649895	9.67864	109.255	2024-08-02 10:46:21	8.76878	-90.5522	-45.4508	2024-08-02 11:54:37	6.09961	6.91673	138.609	2024-08-02 12:04:37	-51.9966	-94.0546
34.9279	-80.3438	36.4753	2024-08-02 05:25:55	2.28612	0.351907	35.7407	2024-08-02 05:39:08	81.9868	-32.0846	-93.7089	2024-08-02 06:45:53	3.19403	-6.32753	134.448	2024-08-02 06:55:21	76.6006	-56.0312	14.0528	2024-08-02 08:02:57	6.32157	4.88307	-135.012	2024-08-02 08:12:35	62.3995	-74.6214	4.22727	2024-08-02 09:20:46	0.264062	8.01934	92.1005	2024-08-02 09:30:05	37.0862	-93.6659	104.075	2024-08-02 10:37:09	-0.230972	10.1503	109.388	2024-08-02 10:46:22	9.03078	-90.978	-58.3998	2024-08-02 11:54:38	5.69362	7.20857	144.291	2024-08-02 12:04:38	-52.4645	-94.2307
35.3184	-80.0551	41.1804	2024-08-02 05:25:56	2.67149	0.670487	39.5805	2024-08-02 05:39:09	82.0321	-32.5825	-84.8029	2024-08-02 06:45:54	2.921	-5.90866	123.097	2024-08-02 06:55:22	77.0915	-55.9365	10.9149	2024-08-02 08:02:58	5.94219	4.55738	-139.354	2024-08-02 08:12:36	62.8995	-74.6212	0.030824	2024-08-02 09:20:47	0.28624	8.51885	87.4577	2024-08-02 09:30:06	36.9671	-93.1803	103.784	2024-08-02 10:37:10	-0.397342	10.6218	109.435	2024-08-02 10:46:23	9.18769	-91.4528	-71.7098	2024-08-02 11:54:39	5.25228	7.44355	151.968	2024-08-02 12:04:39	-52.9484	-94.3565
35.6829	-79.7362	44.3174	2024-08-02 05:25:57	3.03318	1.0157	43.6643	2024-08-02 05:39:10	82.1633	-33.065	-74.7793	2024-08-02 06:45:55	2.68686	-5.46687	117.923	2024-08-02 06:55:23	77.572	-55.7983	16.0491	2024-08-02 08:02:59	5.53328	4.26965	-144.869	2024-08-02 08:12:37	63.3907	-74.7149	-10.8066	2024-08-02 09:20:48	0.371533	9.01152	80.1781	2024-08-02 09:30:07	36.8135	-92.7044	107.885	2024-08-02 10:37:11	-0.564258	11.0931	109.502	2024-08-02 10:46:24	9.22229	-91.9516	-86.0315	2024-08-02 11:54:40	4.78313	7.61647	159.768	2024-08-02 12:04:40	-53.4435	-94.4265
36.0317	-79.3956	44.7758	2024-08-02 05:25:58	3.40443	1.35063	42.0553	2024-08-02 05:39:11	82.3878	-33.5118	-63.3289	2024-08-02 06:45:56	2.47032	-5.01619	115.664	2024-08-02 06:55:24	78.0531	-55.662	15.8149	2024-08-02 08:03:00	5.10844	4.006	-148.177	2024-08-02 08:12:38	63.8873	-74.7729	-6.65564	2024-08-02 09:20:49	0.517444	9.48976	73.033	2024-08-02 09:30:08	36.6583	-92.2291	108.087	2024-08-02 10:37:12	-0.731971	11.5641	109.598	2024-08-02 10:46:25	9.13396	-92.4437	-100.176	2024-08-02 11:54:41	4.29261	7.71337	168.825	2024-08-02 12:04:41	-53.9433	-94.4109
36.3817	-79.0483	42.9142	2024-08-02 05:25:59	3.8009	1.65528	37.5393	2024-08-02 05:39:12	82.7035	-33.8995	-50.8432	2024-08-02 06:45:57	2.26725	-4.55928	113.962	2024-08-02 06:55:25	78.5231	-55.4914	19.9503	2024-08-02 08:03:01	4.75923	3.64816	-134.3	2024-08-02 08:12:39	64.3753	-74.8817	-12.5754	2024-08-02 09:20:50	0.737438	9.93876	63.8968	2024-08-02 09:30:09	36.4993	-91.7551	108.54	2024-08-02 10:37:13	-0.901257	12.0346	109.79	2024-08-02 10:46:26	8.94601	-92.907	-112.081	2024-08-02 11:54:42	3.79396	7.75009	175.788	2024-08-02 12:04:42	-54.4329	-94.3094
36.7459	-78.7097	41.5488	2024-08-02 05:26:00	4.15852	2.00472	44.3379	2024-08-02 05:39:13	83.1026	-34.2007	-37.0452	2024-08-02 06:45:58	2.11294	-4.08369	107.977	2024-08-02 06:55:26	79.0097	-55.3766	13.276	2024-08-02 08:03:02	4.46506	3.24385	-126.039	2024-08-02 08:12:40	64.8712	-74.9457	-7.35755	2024-08-02 09:20:51	1.02572	10.3473	54.7903	2024-08-02 09:30:10	36.329	-91.285	109.921	2024-08-02 10:37:14	-1.0717	12.5047	109.93	2024-08-02 10:46:27	8.65296	-93.3121	-125.88	2024-08-02 11:54:43	3.29619	7.70293	-174.588	2024-08-02 12:04:43	-54.9031	-94.1395
37.1207	-78.3776	39.1142	2024-08-02 05:26:01	4.44851	2.41204	54.5508	2024-08-02 05:39:14	83.5631	-34.3954	-22.9111	2024-08-02 06:45:59	1.9454	-3.61259	109.577	2024-08-02 06:55:27	79.5031	-55.2956	9.32658	2024-08-02 08:03:03	4.14811	2.85714	-129.338	2024-08-02 08:12:41	65.3595	-75.0534	-12.4384	2024-08-02 09:20:52	1.37543	10.7046	45.6204	2024-08-02 09:30:11	36.1538	-90.8167	110.511	2024-08-02 10:37:15	-1.24339	12.9743	110.084	2024-08-02 10:46:28	8.30708	-93.6732	-133.77	2024-08-02 11:54:44	2.814	7.57064	-164.659	2024-08-02 12:04:44	-55.3292	-93.8779
37.5097	-78.0613	34.7682	2024-08-02 05:26:02	4.71183	2.83708	58.2206	2024-08-02 05:39:15	84.0575	-34.4702	-8.6111	2024-08-02 06:46:00	1.86248	-3.11952	99.5462	2024-08-02 06:55:28	79.9938	-55.1995	11.0717	2024-08-02 08:03:04	3.78068	2.51803	-137.295	2024-08-02 08:12:42	65.8595	-75.0539	-0.0566793	2024-08-02 09:20:53	1.78339	10.9937	35.3208	2024-08-02 09:30:12	35.9712	-90.3512	111.42	2024-08-02 10:37:16	-1.41607	13.4435	110.204	2024-08-02 10:46:29	7.92124	-93.9912	-140.504	2024-08-02 11:54:45	2.37011	7.34051	-152.595	2024-08-02 12:04:45	-55.6925	-93.5344
37.9195	-77.7768	30.0138	2024-08-02 05:26:03	5.05748	3.19836	46.2665	2024-08-02 05:39:16	84.5567	-34.4416	3.28696	2024-08-02 06:46:01	1.73827	-2.63519	104.384	2024-08-02 06:55:29	80.4893	-55.1322	7.73461	2024-08-02 08:03:05	3.48772	2.11284	-125.868	2024-08-02 08:12:43	66.3512	-75.1444	-10.4223	2024-08-02 09:20:54	2.23343	11.2116	25.8328	2024-08-02 09:30:13	35.7823	-89.8883	112.198	2024-08-02 10:37:17	-1.59006	13.9122	110.363	2024-08-02 10:46:30	7.54216	-94.3172	-139.302	2024-08-02 11:54:46	1.99442	7.01058	-138.711	2024-08-02 12:04:46	-55.9655	-93.1155
38.3488	-77.5288	27.0699	2024-08-02 05:26:04	5.42323	3.53929	42.989	2024-08-02 05:39:17	85.0462	-34.3399	11.7385	2024-08-02 06:46:02	1.67792	-2.13885	96.9334	2024-08-02 06:55:30	80.9856	-55.0715	6.974	2024-08-02 08:03:06	3.10364	1.79272	-140.19	2024-08-02 08:12:44	66.8486	-75.1954	-5.85517	2024-08-02 09:20:55	2.71291	11.3533	16.47	2024-08-02 09:30:14	35.5888	-89.4272	112.761	2024-08-02 10:37:18	-1.76553	14.3804	110.546	2024-08-02 10:46:31	7.14686	-94.6234	-142.242	2024-08-02 11:54:47	1.69857	6.6075	-126.278	2024-08-02 12:04:47	-56.1395	-92.6468
38.7913	-77.3026	25.6516	2024-08-02 05:26:05	5.86158	3.77981	28.7534	2024-08-02 05:39:18	85.5216	-34.1848	18.0608	2024-08-02 06:46:03	1.54137	-1.65785	105.848	2024-08-02 06:55:31	81.4797	-54.9951	8.79024	2024-08-02 08:03:07	2.79947	1.39588	-127.47	2024-08-02 08:12:45	67.3437	-75.265	-8.0033	2024-08-02 09:20:56	3.21216	11.3807	3.13865	2024-08-02 09:30:15	35.3904	-88.9683	113.376	2024-08-02 10:37:19	-1.94231	14.8482	110.704	2024-08-02 10:46:32	6.73519	-94.9072	-145.421	2024-08-02 11:54:48	1.50076	6.14829	-113.304	2024-08-02 12:04:48	-56.1922	-92.1495
39.2425	-77.086	24.3891	2024-08-02 05:26:06	6.27929	4.05461	33.3387	2024-08-02 05:39:19	85.9741	-33.9723	25.1549	2024-08-02 06:46:04	1.3148	-1.21214	116.946	2024-08-02 06:55:32	81.9625	-54.8651	15.0681	2024-08-02 08:03:08	2.42196	1.06803	-139.026	2024-08-02 08:12:46	67.8091	-75.4477	-21.4363	2024-08-02 09:20:57	3.70725	11.3108	-8.03682	2024-08-02 09:30:16	35.1844	-88.5127	114.336	2024-08-02 10:37:20	-2.12223	15.3147	111.09	2024-08-02 10:46:33	6.31823	-95.1831	-146.503	2024-08-02 11:54:49	1.41822	5.65515	-99.5018	2024-08-02 12:04:49	-56.1241	-91.6542
39.7013	-76.878	23.5046	2024-08-02 05:26:07	6.6904	4.33919	34.6925	2024-08-02 05:39:20	86.408	-33.7237	29.8101	2024-08-02 06:46:05	1.14074	-0.743411	110.372	2024-08-02 06:55:33	82.4544	-54.7755	10.3281	2024-08-02 08:03:09	2.10042	0.685127	-130.022	2024-08-02 08:12:47	68.255	-75.6741	-26.9177	2024-08-02 09:20:58	4.17103	11.124	-21.942	2024-08-02 09:30:17	34.9712	-88.0604	115.235	2024-08-02 10:37:21	-2.30556	15.7798	111.51	2024-08-02 10:46:34	5.88801	-95.4379	-149.365	2024-08-02 11:54:50	1.44619	5.15593	-86.7933	2024-08-02 12:04:50	-55.9433	-91.188
40.1659	-76.6759	23.7573	2024-08-02 05:26:08	7.13598	4.56605	26.9818	2024-08-02 05:39:21	86.8498	-33.4897	27.9055	2024-08-02 06:46:06	1.01161	-0.260373	104.967	2024-08-02 06:55:34	82.9424	-54.6665	12.5914	2024-08-02 08:03:10	1.7995	0.285825	-127.003	2024-08-02 08:12:48	68.6929	-75.9154	-28.8553	2024-08-02 09:20:59	4.57799	10.8335	-35.5203	2024-08-02 09:30:18	34.7529	-87.6106	115.897	2024-08-02 10:37:22	-2.49076	16.2443	111.74	2024-08-02 10:46:35	5.48749	-95.7372	-143.229	2024-08-02 11:54:51	1.58613	4.67591	-73.7476	2024-08-02 12:04:51	-55.6545	-90.7799
40.6318	-76.4709	25.9041	2024-08-02 05:26:09	7.6085	4.72953	19.0851	2024-08-02 05:39:22	87.2967	-33.2653	26.667	2024-08-02 06:46:07	0.901066	0.227254	102.773	2024-08-02 06:55:35	83.4321	-54.5656	11.6379	2024-08-02 08:03:11	1.51974	-0.128585	-124.022	2024-08-02 08:12:49	69.1255	-76.1661	-30.0987	2024-08-02 09:21:00	4.90117	10.452	-49.7323	2024-08-02 09:30:19	34.5284	-87.1638	116.67	2024-08-02 10:37:23	-2.6788	16.7076	112.092	2024-08-02 10:46:36	5.09121	-96.0421	-142.427	2024-08-02 11:54:52	1.81827	4.23307	-62.336	2024-08-02 12:04:52	-55.3165	-90.4114
41.0895	-76.2486	28.9346	2024-08-02 05:26:10	8.07552	4.9081	20.9246	2024-08-02 05:39:23	87.7382	-33.0308	27.9734	2024-08-02 06:46:08	0.845508	0.724158	96.3796	2024-08-02 06:55:36	83.9106	-54.4207	16.853	2024-08-02 08:03:12	1.20158	-0.514296	-129.518	2024-08-02 08:12:50	69.5346	-76.4536	-35.0929	2024-08-02 09:21:01	5.14491	10.0154	-60.8249	2024-08-02 09:30:20	34.2969	-86.7207	117.589	2024-08-02 10:37:24	-2.87002	17.1696	112.485	2024-08-02 10:46:37	4.66426	-96.3023	-148.638	2024-08-02 11:54:53	2.12574	3.83879	-52.052	2024-08-02 12:04:53	-54.9372	-90.0857
41.534	-76.0028	29.0458	2024-08-02 05:26:11	8.54451	5.08145	20.2859	2024-08-02 05:39:24	88.1566	-32.7569	33.2138	2024-08-02 06:46:09	0.73171	1.21104	103.156	2024-08-02 06:55:37	84.4026	-54.3317	10.2532	2024-08-02 08:03:13	0.909639	-0.920218	-125.723	2024-08-02 08:12:51	69.9273	-76.7631	-38.2376	2024-08-02 09:21:02	5.29432	9.53826	-72.6123	2024-08-02 09:30:21	34.0572	-86.2819	118.644	2024-08-02 10:37:25	-3.06354	17.6306	112.771	2024-08-02 10:46:38	4.23365	-96.5564	-149.454	2024-08-02 11:54:54	2.40994	3.42741	-55.3622	2024-08-02 12:04:54	-54.5323	-89.7923
41.98	-75.7551	29.0672	2024-08-02 05:26:12	9.01307	5.25595	20.426	2024-08-02 05:39:25	88.5581	-32.4589	36.5822	2024-08-02 06:46:10	0.741709	1.71094	88.8541	2024-08-02 06:55:38	84.8616	-54.1334	23.3696	2024-08-02 08:03:14	0.609615	-1.3202	-126.873	2024-08-02 08:12:52	70.3173	-77.0759	-38.7346	2024-08-02 09:21:03	5.33853	9.04021	-84.9276	2024-08-02 09:30:22	33.8087	-85.848	119.801	2024-08-02 10:37:26	-3.26341	18.0889	113.561	2024-08-02 10:46:39	3.80865	-96.8198	-148.212	2024-08-02 11:54:55	2.6936	3.01566	-55.4361	2024-08-02 12:04:55	-54.1273	-89.499
42.4275	-75.5064	29.6104	2024-08-02 05:26:13	9.4969	5.38208	14.6105	2024-08-02 05:39:26	88.9793	-32.1895	32.6015	2024-08-02 06:46:11	0.683653	2.20755	96.6678	2024-08-02 06:55:39	85.3084	-53.9089	26.6711	2024-08-02 08:03:15	0.277819	-1.69425	-131.574	2024-08-02 08:12:53	70.7021	-77.3953	-39.6959	2024-08-02 09:21:04	5.35334	8.54043	-88.3029	2024-08-02 09:30:23	33.554	-85.4177	120.617	2024-08-02 10:37:27	-3.46772	18.5453	114.118	2024-08-02 10:46:40	3.40102	-97.1094	-144.613	2024-08-02 11:54:56	3.03687	2.65211	-46.6435	2024-08-02 12:04:56	-53.7267	-89.1999
42.8737	-75.2528	31.7221	2024-08-02 05:26:14	9.98156	5.50498	14.2302	2024-08-02 05:39:27	89.4128	-31.9404	29.8848	2024-08-02 06:46:12	0.74462	2.70382	82.9963	2024-08-02 06:55:40	85.6858	-53.5809	40.9912	2024-08-02 08:03:16	-0.0800946	-2.04339	-135.711	2024-08-02 08:12:54	71.0664	-77.7376	-43.2168	2024-08-02 09:21:05	5.32388	8.0413	-93.3779	2024-08-02 09:30:24	33.2901	-84.9931	121.867	2024-08-02 10:37:28	-3.67835	18.9987	114.914	2024-08-02 10:46:41	2.98144	-97.3813	-147.051	2024-08-02 11:54:57	3.3572	2.2682	-50.1582	2024-08-02 12:04:57	-53.3213	-88.9073
43.3102	-74.983	31.904	2024-08-02 05:26:15	10.4652	5.63174	14.6848	2024-08-02 05:39:28	89.8694	-31.7367	24.0466	2024-08-02 06:46:13	0.840543	3.19454	78.9394	2024-08-02 06:55:41	86.1318	-53.3548	26.8857	2024-08-02 08:03:17	-0.452787	-2.3767	-138.192	2024-08-02 08:12:55	71.4128	-78.0982	-46.1484	2024-08-02 09:21:06	5.332	7.54137	-89.0699	2024-08-02 09:30:25	33.0125	-84.5772	123.725	2024-08-02 10:37:29	-3.89489	19.4494	115.664	2024-08-02 10:46:42	2.57084	-97.6666	-145.204	2024-08-02 11:54:58	3.72257	1.92688	-43.051	2024-08-02 12:04:58	-52.884	-88.6648
43.7467	-74.7113	30.3568	2024-08-02 05:26:16	10.95	5.75433	14.1926	2024-08-02 05:39:29	90.306	-31.493	29.1654	2024-08-02 06:46:14	1.05465	3.64637	64.6451	2024-08-02 06:55:42	86.613	-53.2191	15.7466	2024-08-02 08:03:18	-0.838932	-2.69434	-140.56	2024-08-02 08:12:56	71.7352	-78.4804	-49.8493	2024-08-02 09:21:07	5.30027	7.04238	-93.6383	2024-08-02 09:30:26	32.7242	-84.1686	125.204	2024-08-02 10:37:30	-4.12137	19.8952	116.934	2024-08-02 10:46:43	2.20734	-98.01	-136.637	2024-08-02 11:54:59	4.00518	1.5144	-55.5838	2024-08-02 12:04:59	-52.4381	-88.4385
44.1904	-74.4514	28.5154	2024-08-02 05:26:17	11.4362	5.87069	13.4574	2024-08-02 05:39:30	90.7312	-31.2299	31.7533	2024-08-02 06:46:15	1.36516	4.03827	51.6103	2024-08-02 06:55:43	87.079	-53.0379	21.2538	2024-08-02 08:03:19	-1.21782	-3.0206	-139.268	2024-08-02 08:12:57	72.0386	-78.8778	-52.6467	2024-08-02 09:21:08	5.29152	6.54245	-91.0029	2024-08-02 09:30:27	32.4201	-83.7717	127.458	2024-08-02 10:37:31	-4.35402	20.3377	117.73	2024-08-02 10:46:44	1.81302	-98.3174	-142.057	2024-08-02 11:55:00	4.34081	1.14379	-47.8354	2024-08-02 12:05:00	-52.0072	-88.1849
44.6421	-74.206	27.0701	2024-08-02 05:26:18	11.9243	5.97946	12.5654	2024-08-02 05:39:31	91.1863	-31.0228	24.4683	2024-08-02 06:46:16	1.62601	4.46484	58.5534	2024-08-02 06:55:44	87.5404	-52.8453	22.6588	2024-08-02 08:03:20	-1.59658	-3.34701	-139.246	2024-08-02 08:12:58	72.3195	-79.2915	-55.8247	2024-08-02 09:21:09	5.2329	6.0459	-96.7326	2024-08-02 09:30:28	32.1017	-83.3862	129.553	2024-08-02 10:37:32	-4.5972	20.7746	119.102	2024-08-02 10:46:45	1.43503	-98.6447	-139.112	2024-08-02 11:55:01	4.66569	0.763723	-49.4764	2024-08-02 12:05:01	-51.5671	-87.9476
45.1005	-73.9717	25.7981	2024-08-02 05:26:19	12.4174	6.06221	9.52619	2024-08-02 05:39:32	91.6314	-30.7952	27.0809	2024-08-02 06:46:17	1.94431	4.85043	50.4608	2024-08-02 06:55:45	88.0215	-52.7092	15.7921	2024-08-02 08:03:21	-1.97661	-3.67193	-139.469	2024-08-02 08:12:59	72.5683	-79.7252	-60.1537	2024-08-02 09:21:10	5.17287	5.54952	-96.8954	2024-08-02 09:30:29	31.7719	-83.0104	131.269	2024-08-02 10:37:33	-4.84894	21.2066	120.23	2024-08-02 10:46:46	1.05721	-98.9722	-139.081	2024-08-02 11:55:02	4.97883	0.373929	-51.2228	2024-08-02 12:05:02	-51.1184	-87.7271
45.5643	-73.7475	24.7236	2024-08-02 05:26:20	12.9138	6.12204	6.87216	2024-08-02 05:39:33	92.0728	-30.5603	28.0167	2024-08-02 06:46:18	2.2968	5.20505	45.1729	2024-08-02 06:55:46	88.5028	-52.5735	15.7495	2024-08-02 08:03:22	-2.36643	-3.98504	-141.228	2024-08-02 08:13:00	72.786	-80.1753	-64.1906	2024-08-02 09:21:11	5.08209	5.05783	-100.46	2024-08-02 09:30:30	31.42	-82.6552	134.733	2024-08-02 10:37:34	-5.11083	21.6326	121.586	2024-08-02 10:46:47	0.681402	-99.302	-138.73	2024-08-02 11:55:03	5.26391	-0.0368398	-55.239	2024-08-02 12:05:03	-50.6707	-87.5044
46.0327	-73.5319	23.3904	2024-08-02 05:26:21	13.412	6.16448	4.86948	2024-08-02 05:39:34	92.5361	-30.372	22.1186	2024-08-02 06:46:19	2.65105	5.55791	44.8873	2024-08-02 06:55:47	88.9897	-52.46	13.1245	2024-08-02 08:03:23	-2.77778	-4.26929	-145.355	2024-08-02 08:13:01	72.9692	-80.6405	-68.5074	2024-08-02 09:21:12	4.87304	4.60363	-114.715	2024-08-02 09:30:31	31.0468	-82.3225	138.287	2024-08-02 10:37:35	-5.38455	22.051	123.192	2024-08-02 10:46:48	0.244359	-99.5449	-150.937	2024-08-02 11:55:04	5.61972	-0.388121	-44.6329	2024-08-02 12:05:04	-50.1951	-87.3502
46.5061	-73.3271	22.139	2024-08-02 05:26:22	13.9118	6.17895	1.65849	2024-08-02 05:39:35	92.9918	-30.1664	24.2823	2024-08-02 06:46:20	3.02979	5.88433	40.7559	2024-08-02 06:55:48	89.4811	-52.3675	10.6615	2024-08-02 08:03:24	-3.20628	-4.52694	-148.983	2024-08-02 08:13:02	73.1058	-81.1215	-74.1412	2024-08-02 09:21:13	4.59714	4.18664	-123.49	2024-08-02 09:30:32	30.6518	-82.0159	142.174	2024-08-02 10:37:36	-5.66801	22.4629	124.535	2024-08-02 10:46:49	-0.213073	-99.7467	-156.186	2024-08-02 11:55:05	5.95291	-0.760933	-48.2127	2024-08-02 12:05:05	-49.7111	-87.2248
46.9843	-73.1325	20.7453	2024-08-02 05:26:23	14.4117	6.17181	-0.819038	2024-08-02 05:39:36	93.4287	-29.9233	29.0953	2024-08-02 06:46:21	3.40516	6.21463	41.3458	2024-08-02 06:55:49	89.9786	-52.3181	5.6656	2024-08-02 08:03:25	-3.64403	-4.76854	-151.104	2024-08-02 08:13:03	73.2007	-81.6124	-79.0615	2024-08-02 09:21:14	4.22733	3.85012	-137.699	2024-08-02 09:30:33	30.2333	-81.7424	146.842	2024-08-02 10:37:37	-5.96644	22.864	126.645	2024-08-02 10:46:50	-0.666533	-99.9574	-155.083	2024-08-02 11:55:06	6.2933	-1.12718	-47.0953	2024-08-02 12:05:06	-49.2155	-87.1583
47.467	-72.9497	18.9918	2024-08-02 05:26:24	14.9103	6.1348	-4.24411	2024-08-02 05:39:37	93.8814	-29.7109	25.1336	2024-08-02 06:46:22	3.79373	6.5293	39.0013	2024-08-02 06:55:50	90.4785	-52.3309	-1.46814	2024-08-02 08:03:26	-4.08516	-5.00393	-151.916	2024-08-02 08:13:04	73.2517	-82.1098	-84.1489	2024-08-02 09:21:15	3.7889	3.60976	-151.267	2024-08-02 09:30:34	29.8013	-81.4906	149.756	2024-08-02 10:37:38	-6.2787	23.2545	128.648	2024-08-02 10:46:51	-1.14729	-100.095	-164.052	2024-08-02 11:55:07	6.54545	-1.55894	-59.7149	2024-08-02 12:05:07	-48.7155	-87.1576
47.9546	-72.7819	18.7698	2024-08-02 05:26:25	15.4067	6.0748	-6.89313	2024-08-02 05:39:38	94.3146	-29.4612	29.9627	2024-08-02 06:46:23	4.19325	6.82993	36.9603	2024-08-02 06:55:51	90.9726	-52.407	-8.75706	2024-08-02 08:03:27	-4.52985	-5.23251	-152.796	2024-08-02 08:13:05	73.255	-82.6098	-89.6192	2024-08-02 09:21:16	3.41291	3.28016	-138.762	2024-08-02 09:30:35	29.3456	-81.2848	155.701	2024-08-02 10:37:39	-6.60585	23.6327	130.866	2024-08-02 10:46:52	-1.60442	-100.297	-156.101	2024-08-02 11:55:08	6.7179	-2.02826	-69.8244	2024-08-02 12:05:08	-48.2156	-87.1498
48.4435	-72.6157	19.8007	2024-08-02 05:26:26	15.8987	5.98533	-10.3073	2024-08-02 05:39:39	94.7823	-29.2846	20.6861	2024-08-02 06:46:24	4.59146	7.1323	37.2103	2024-08-02 06:55:52	91.4577	-52.5283	-14.036	2024-08-02 08:03:28	-4.97847	-5.45328	-153.798	2024-08-02 08:13:06	73.212	-83.108	-94.9331	2024-08-02 09:21:17	3.11798	2.87641	-126.147	2024-08-02 09:30:36	28.8783	-81.1071	159.184	2024-08-02 10:37:40	-6.96097	23.9846	135.254	2024-08-02 10:46:53	-2.00271	-100.6	-142.805	2024-08-02 11:55:09	6.84825	-2.51097	-74.8877	2024-08-02 12:05:09	-47.7157	-87.1369
48.9297	-72.4407	20.3873	2024-08-02 05:26:27	16.3837	5.864	-14.0441	2024-08-02 05:39:40	95.1926	-28.9988	34.8566	2024-08-02 06:46:25	4.99153	7.43221	36.8567	2024-08-02 06:55:53	91.9313	-52.6888	-18.7248	2024-08-02 08:03:29	-5.42701	-5.67422	-153.777	2024-08-02 08:13:07	73.1063	-83.5967	-102.198	2024-08-02 09:21:18	2.92295	2.41601	-112.957	2024-08-02 09:30:37	28.3969	-80.9719	164.301	2024-08-02 10:37:41	-7.34258	24.3077	139.75	2024-08-02 10:46:54	-2.46112	-100.799	-156.464	2024-08-02 11:55:10	6.88979	-3.00924	-85.2349	2024-08-02 12:05:10	-47.2162	-87.1161
49.4145	-72.2605	21.3687	2024-08-02 05:26:28	16.8579	5.70543	-18.4893	2024-08-02 05:39:41	95.6571	-28.8137	21.732	2024-08-02 06:46:26	5.37918	7.74801	39.1687	2024-08-02 06:55:54	92.3872	-52.8941	-24.2418	2024-08-02 08:03:30	-5.88683	-5.87059	-156.875	2024-08-02 08:13:08	72.9374	-84.0673	-109.751	2024-08-02 09:21:19	2.80335	1.93053	-103.84	2024-08-02 09:30:38	27.9041	-80.8874	170.273	2024-08-02 10:37:42	-7.74466	24.6049	143.528	2024-08-02 10:46:55	-2.93142	-100.969	-160.155	2024-08-02 11:55:11	6.8998	-3.50914	-88.8528	2024-08-02 12:05:11	-46.7162	-87.1248
49.8964	-72.072	22.4968	2024-08-02 05:26:29	17.3199	5.51416	-22.4921	2024-08-02 05:39:42	96.0872	-28.5588	30.6529	2024-08-02 06:46:27	5.76864	8.06157	38.8385	2024-08-02 06:55:55	92.8204	-53.1436	-29.9381	2024-08-02 08:03:31	-6.3625	-6.02467	-162.052	2024-08-02 08:13:09	72.6916	-84.5027	-119.446	2024-08-02 09:21:20	2.70213	1.44088	-101.68	2024-08-02 09:30:39	27.4046	-80.8646	177.391	2024-08-02 10:37:43	-8.1693	24.8689	148.135	2024-08-02 10:46:56	-3.42023	-101.074	-167.851	2024-08-02 11:55:12	6.88764	-4.00899	-91.3936	2024-08-02 12:05:12	-46.2171	-87.1547
50.3744	-71.874	21.6035	2024-08-02 05:26:30	17.7657	5.28783	-26.9138	2024-08-02 05:39:43	96.4986	-28.2745	34.6414	2024-08-02 06:46:28	6.16533	8.36593	37.4962	2024-08-02 06:55:56	93.22	-53.4442	-36.9566	2024-08-02 08:03:32	-6.84793	-6.14451	-166.132	2024-08-02 08:13:10	72.3594	-84.8764	-131.634	2024-08-02 09:21:21	2.64655	0.943982	-96.3817	2024-08-02 09:30:40	26.9066	-80.9091	-174.901	2024-08-02 10:37:44	-8.61907	25.0873	154.096	2024-08-02 10:46:57	-3.91804	-101.121	-174.642	2024-08-02 11:55:13	6.86067	-4.50826	-93.0924	2024-08-02 12:05:13	-45.7187	-87.1945
50.8556	-71.6834	19.7213	2024-08-02 05:26:31	18.1848	5.01517	-33.0471	2024-08-02 05:39:44	96.8844	-27.9565	39.4936	2024-08-02 06:46:29	6.57021	8.65931	35.928	2024-08-02 06:55:57	93.5884	-53.7823	-42.5406	2024-08-02 08:03:33	-7.34118	-6.2264	-170.573	2024-08-02 08:13:11	71.959	-85.1759	-143.203	2024-08-02 09:21:22	2.62354	0.444512	-92.6377	2024-08-02 09:30:41	26.4236	-81.0385	-165	2024-08-02 10:37:45	-9.08347	25.2726	158.25	2024-08-02 10:46:58	-4.41772	-101.103	177.962	2024-08-02 11:55:14	6.81355	-5.00604	-95.4069	2024-08-02 12:05:14	-45.2189	-87.2076
51.3418	-71.5091	16.5253	2024-08-02 05:26:32	18.5668	4.69258	-40.1782	2024-08-02 05:39:45	97.2686	-27.6365	39.8005	2024-08-02 06:46:30	6.97986	8.94599	34.9851	2024-08-02 06:55:58	93.9074	-54.1673	-50.3632	2024-08-02 08:03:34	-7.83892	-6.27389	-174.55	2024-08-02 08:13:12	71.51	-85.3958	-153.904	2024-08-02 09:21:23	2.69622	-0.0501779	-81.642	2024-08-02 09:30:42	25.9745	-81.2582	-153.93	2024-08-02 10:37:46	-9.56192	25.4178	163.116	2024-08-02 10:46:59	-4.91285	-101.034	171.996	2024-08-02 11:55:15	6.75718	-5.50285	-96.4738	2024-08-02 12:05:15	-44.7208	-87.2512
51.8339	-71.3632	13.4182	2024-08-02 05:26:33	18.9116	4.33046	-46.4065	2024-08-02 05:39:46	97.6348	-27.296	42.9127	2024-08-02 06:46:31	7.38209	9.24301	36.4431	2024-08-02 06:55:59	94.1724	-54.5913	-57.9901	2024-08-02 08:03:35	-8.33796	-6.30484	-176.452	2024-08-02 08:13:13	71.021	-85.5	-167.966	2024-08-02 09:21:24	2.8143	-0.536034	-76.3398	2024-08-02 09:30:43	25.5823	-81.5684	-141.658	2024-08-02 10:37:47	-10.057	25.4875	171.987	2024-08-02 10:47:00	-5.40025	-100.922	167.106	2024-08-02 11:55:16	6.68817	-5.99807	-97.9328	2024-08-02 12:05:16	-44.2215	-87.2771
52.3314	-71.2444	11.5905	2024-08-02 05:26:34	19.1935	3.91751	-55.68	2024-08-02 05:39:47	97.9576	-26.9142	49.7811	2024-08-02 06:46:32	7.78424	9.54011	36.4558	2024-08-02 06:56:00	94.3761	-55.0479	-65.9552	2024-08-02 08:03:36	-8.83787	-6.29525	178.901	2024-08-02 08:13:14	70.521	-85.5086	-179.021	2024-08-02 09:21:25	3.00863	-0.996727	-67.1294	2024-08-02 09:30:44	25.2595	-81.9501	-130.224	2024-08-02 10:37:48	-10.5565	25.465	-177.417	2024-08-02 10:47:01	-5.88274	-100.791	164.793	2024-08-02 11:55:17	6.60207	-6.4906	-99.9164	2024-08-02 12:05:17	-43.7225	-87.3089
52.8328	-71.1416	11.4338	2024-08-02 05:26:35	19.4148	3.46916	-63.7276	2024-08-02 05:39:48	98.2466	-26.5062	54.698	2024-08-02 06:46:33	8.18238	9.84258	37.2251	2024-08-02 06:56:01	94.5147	-55.5283	-73.9082	2024-08-02 08:03:37	-9.33477	-6.23972	173.624	2024-08-02 08:13:15	70.0327	-85.4012	167.595	2024-08-02 09:21:26	3.23837	-1.44082	-62.6463	2024-08-02 09:30:45	25.039	-82.3989	-116.163	2024-08-02 10:37:49	-11.0494	25.3808	-170.314	2024-08-02 10:47:02	-6.35021	-100.613	159.218	2024-08-02 11:55:18	6.50252	-6.98059	-101.484	2024-08-02 12:05:18	-43.2236	-87.3426
53.3359	-71.0399	11.1856	2024-08-02 05:26:36	19.5499	2.98775	-74.3274	2024-08-02 05:39:49	98.4975	-26.0737	59.8763	2024-08-02 06:46:34	8.5888	10.1338	35.6255	2024-08-02 06:56:02	94.574	-56.0248	-83.1923	2024-08-02 08:03:38	-9.82447	-6.13875	168.35	2024-08-02 08:13:16	69.5855	-85.1777	153.446	2024-08-02 09:21:27	3.49306	-1.87109	-59.3771	2024-08-02 09:30:46	24.9267	-82.8861	-102.979	2024-08-02 10:37:50	-11.5213	25.2156	-160.7	2024-08-02 10:47:03	-6.80725	-100.411	156.075	2024-08-02 11:55:19	6.3902	-7.46781	-102.981	2024-08-02 12:05:19	-42.7258	-87.389
53.8407	-70.94	12.424	2024-08-02 05:26:37	19.5987	2.49013	-84.4015	2024-08-02 05:39:50	98.764	-25.6507	57.791	2024-08-02 06:46:35	9.00169	10.4158	34.3319	2024-08-02 06:56:03	94.5405	-56.5237	-93.8323	2024-08-02 08:03:39	-10.3001	-5.98458	162.04	2024-08-02 08:13:17	69.2041	-84.8543	139.701	2024-08-02 09:21:28	3.77886	-2.28135	-55.1377	2024-08-02 09:30:47	24.9377	-83.386	-88.7399	2024-08-02 10:37:51	-11.9573	24.9708	-150.692	2024-08-02 10:47:04	-7.2498	-100.178	152.264	2024-08-02 11:55:20	6.25864	-7.95019	-105.255	2024-08-02 12:05:20	-42.2279	-87.4351
54.3436	-70.8293	14.8036	2024-08-02 05:26:38					99.0197	-25.221	59.2397	2024-08-02 06:46:36	9.40687	10.7088	35.869	2024-08-02 06:56:04	94.4236	-57.0098	-103.523	2024-08-02 08:03:40	-10.7534	-5.77365	155.048	2024-08-02 08:13:18	68.8936	-84.4624	128.397	2024-08-02 09:21:29	4.10468	-2.66062	-49.3351	2024-08-02 09:30:48	25.066	-83.8693	-75.1259	2024-08-02 10:37:52	-12.3387	24.6475	-139.715	2024-08-02 10:47:05	-7.67667	-99.9176	148.621	2024-08-02 11:55:21	6.10986	-8.42754	-107.31	2024-08-02 12:05:21	-41.7301	-87.482
54.8404	-70.698	17.5924	2024-08-02 05:26:39					99.2519	-24.7782	62.3358	2024-08-02 06:46:37	9.8196	10.991	34.3644	2024-08-02 06:56:05	94.2079	-57.4609	-115.562	2024-08-02 08:03:41	-11.1705	-5.4979	146.529	2024-08-02 08:13:19	68.6455	-84.0283	119.747	2024-08-02 09:21:30	4.46515	-3.00712	-43.8685	2024-08-02 09:30:49	25.2982	-84.3121	-62.3359	2024-08-02 10:37:53	-12.6399	24.2485	-127.045	2024-08-02 10:47:06	-8.0992	-99.6502	147.677	2024-08-02 11:55:22	5.93967	-8.89768	-109.9	2024-08-02 12:05:22	-41.2355	-87.555
55.3286	-70.5432	20.1556	2024-08-02 05:26:40					99.431	-24.3114	69.0018	2024-08-02 06:46:38	10.227	11.2809	35.436	2024-08-02 06:56:06	93.8896	-57.8465	-129.531	2024-08-02 08:03:42	-11.533	-5.15353	136.47	2024-08-02 08:13:20	68.4594	-83.5642	111.844	2024-08-02 09:21:31	4.86877	-3.30223	-36.1716	2024-08-02 09:30:50	25.6048	-84.7071	-52.1779	2024-08-02 10:37:54	-12.8393	23.7899	-113.495	2024-08-02 10:47:07	-8.51148	-99.3674	145.545	2024-08-02 11:55:23	5.75325	-9.36163	-111.89	2024-08-02 12:05:23	-40.747	-87.6619
55.8086	-70.367	21.3288	2024-08-02 05:26:41					99.5893	-23.8371	71.5443	2024-08-02 06:46:39	10.6384	11.5651	34.6371	2024-08-02 06:56:07	93.486	-58.1416	-143.836	2024-08-02 08:03:43	-11.8359	-4.75571	127.285	2024-08-02 08:13:21	68.331	-83.081	104.881	2024-08-02 09:21:32	5.30257	-3.55087	-29.8204	2024-08-02 09:30:51	25.9385	-85.0794	-48.1331	2024-08-02 10:37:55	-12.9244	23.2972	-99.7969	2024-08-02 10:47:08	-8.91115	-99.0669	143.068	2024-08-02 11:55:24	5.54677	-9.81701	-114.392	2024-08-02 12:05:24	-40.2619	-87.7828
56.2859	-70.1806	20.0417	2024-08-02 05:26:42					99.7312	-23.3576	73.516	2024-08-02 06:46:40	11.0511	11.8473	34.3591	2024-08-02 06:56:08	93.0219	-58.3277	-158.151	2024-08-02 08:03:44	-12.0469	-4.30239	114.953	2024-08-02 08:13:22	68.1942	-82.6001	105.889	2024-08-02 09:21:33	5.76575	-3.73918	-22.1249	2024-08-02 09:30:52	26.3036	-85.4211	-43.1023	2024-08-02 10:37:56	-12.8912	22.7983	-86.2029	2024-08-02 10:47:09	-9.2769	-98.726	137.012	2024-08-02 11:55:25	5.32038	-10.2628	-116.922	2024-08-02 12:05:25	-39.7858	-87.9356
56.7679	-70.0048	16.5266	2024-08-02 05:26:43					99.8385	-22.8693	77.6104	2024-08-02 06:46:41	11.4477	12.1518	37.5201	2024-08-02 06:56:09	92.5283	-58.4077	-170.786	2024-08-02 08:03:45	-12.1525	-3.81367	102.195	2024-08-02 08:13:23	68.0457	-82.1226	107.276	2024-08-02 09:21:34	6.25099	-3.85979	-13.9588	2024-08-02 09:30:53	26.704	-85.7205	-36.7897	2024-08-02 10:37:57	-12.7555	22.3171	-74.2516	2024-08-02 10:47:10	-9.60583	-98.3494	131.137	2024-08-02 11:55:26	5.07038	-10.6958	-119.999	2024-08-02 12:05:26	-39.3252	-88.1302
57.2558	-69.86	13.1233	2024-08-02 05:26:44					99.9103	-22.3745	81.7354	2024-08-02 06:46:42	11.8456	12.4546	37.271	2024-08-02 06:56:10	92.0299	-58.3689	175.548	2024-08-02 08:03:46	-12.1482	-3.31369	89.5062	2024-08-02 08:13:24	67.9053	-81.6427	106.303	2024-08-02 09:21:35	6.74782	-3.91595	-6.44832	2024-08-02 09:30:54	27.0967	-86.03	-38.2467	2024-08-02 10:37:58	-12.5669	21.854	-67.8385	2024-08-02 10:47:11	-9.91915	-97.9598	128.803	2024-08-02 11:55:27	4.79705	-11.1145	-123.138	2024-08-02 12:05:27	-38.8726	-88.3426
57.7493	-69.745	9.50691	2024-08-02 05:26:45					99.9194	-21.8746	88.9619	2024-08-02 06:46:43	12.2552	12.7413	34.9863	2024-08-02 06:56:11	91.5419	-58.26	167.419	2024-08-02 08:03:47	-12.0295	-2.82797	76.2711	2024-08-02 08:13:25	67.7618	-81.1638	106.685	2024-08-02 09:21:36	7.2472	-3.89099	2.86087	2024-08-02 09:30:55	27.4887	-86.3403	-38.3547	2024-08-02 10:37:59	-12.3459	21.4055	-63.7686	2024-08-02 10:47:12	-10.195	-97.5428	123.486	2024-08-02 11:55:28	4.50036	-11.517	-126.398	2024-08-02 12:05:28	-38.4275	-88.5704
58.2479	-69.6615	6.76322	2024-08-02 05:26:46					99.8809	-21.376	94.4126	2024-08-02 06:46:44	12.6536	13.0435	37.1893	2024-08-02 06:56:12	91.0822	-58.0632	156.823	2024-08-02 08:03:48	-11.7946	-2.38662	61.9714	2024-08-02 08:13:26	67.6495	-80.6765	102.975	2024-08-02 09:21:37	7.73254	-3.7708	13.9086	2024-08-02 09:30:56	27.8941	-86.633	-35.8286	2024-08-02 10:38:00	-12.0897	20.9762	-59.1672	2024-08-02 10:47:13	-10.4385	-97.1061	119.144	2024-08-02 11:55:29	4.17544	-11.897	-130.529	2024-08-02 12:05:29	-38.0062	-88.8396
58.7497	-69.602	5.44022	2024-08-02 05:26:47					99.7924	-20.8839	100.194	2024-08-02 06:46:45	13.0589	13.3363	35.8374	2024-08-02 06:56:13	90.6427	-57.8248	151.515	2024-08-02 08:03:49	-11.4746	-2.00238	50.2177	2024-08-02 08:13:27	67.4999	-80.1995	107.412	2024-08-02 09:21:38	8.18821	-3.56497	24.3092	2024-08-02 09:30:57	28.2827	-86.9477	-39.0084	2024-08-02 10:38:01	-11.8237	20.5528	-57.8698	2024-08-02 10:47:14	-10.647	-96.6516	114.648	2024-08-02 11:55:30	3.82757	-12.2562	-134.086	2024-08-02 12:05:30	-37.6	-89.1312
59.2548	-69.5539	3.57417	2024-08-02 05:26:48					99.6694	-20.3993	104.251	2024-08-02 06:46:46	13.4574	13.6382	37.1525	2024-08-02 06:56:14	90.2214	-57.5556	147.425	2024-08-02 08:03:50	-11.0802	-1.69503	37.9289	2024-08-02 08:13:28	67.3406	-79.7255	108.578	2024-08-02 09:21:39	8.60222	-3.28463	34.1036	2024-08-02 09:30:58	28.6815	-87.2492	-37.0867	2024-08-02 10:38:02	-11.5506	20.1339	-56.8908	2024-08-02 10:47:15	-10.7855	-96.1712	106.08	2024-08-02 11:55:31	3.45907	-12.5941	-137.476	2024-08-02 12:05:31	-37.2101	-89.4442
59.7622	-69.5222	-0.262149	2024-08-02 05:26:49					99.4974	-19.9298	110.111	2024-08-02 06:46:47	13.8649	13.928	35.4227	2024-08-02 06:56:15	89.8114	-57.2694	145.083	2024-08-02 08:03:51	-10.6325	-1.47249	26.4293	2024-08-02 08:13:29	67.1873	-79.2496	107.851	2024-08-02 09:21:40	8.94928	-2.9247	46.0431	2024-08-02 09:30:59	29.076	-87.5564	-37.907	2024-08-02 10:38:03	-11.2713	19.7192	-56.0409	2024-08-02 10:47:16	-10.8639	-95.6774	99.0152	2024-08-02 11:55:32	3.06744	-12.9049	-141.561	2024-08-02 12:05:32	-36.843	-89.7837
60.2681	-69.5245	-4.37265	2024-08-02 05:26:50					99.2603	-19.4896	118.309	2024-08-02 06:46:48	14.2756	14.2131	34.765	2024-08-02 06:56:16	89.4151	-56.9645	142.426	2024-08-02 08:03:52	-10.1843	-1.25083	26.3154	2024-08-02 08:13:30	67.0259	-78.7763	108.828	2024-08-02 09:21:41	9.20676	-2.49609	59.0048	2024-08-02 09:31:00	29.4532	-87.8846	-41.0328	2024-08-02 10:38:04	-10.976	19.3158	-53.7925	2024-08-02 10:47:17	-10.8712	-95.1774	90.8373	2024-08-02 11:55:33	2.63806	-13.1611	-149.178	2024-08-02 12:05:33	-36.5106	-90.1572
60.769	-69.5628	-9.04217	2024-08-02 05:26:51					98.9623	-19.0882	126.594	2024-08-02 06:46:49	14.6778	14.5102	36.4448	2024-08-02 06:56:17	89.0237	-56.6533	141.516	2024-08-02 08:03:53	-9.73432	-1.03285	25.8463	2024-08-02 08:13:31	66.9144	-78.2889	102.895	2024-08-02 09:21:42	9.35386	-2.01822	72.8912	2024-08-02 09:31:01	29.8537	-88.184	-36.7762	2024-08-02 10:38:05	-10.6629	18.9259	-51.2358	2024-08-02 10:47:18	-10.783	-94.6852	79.8473	2024-08-02 11:55:34	2.18761	-13.3782	-154.276	2024-08-02 12:05:34	-36.2318	-90.5722
61.2602	-69.6409	-15.3298	2024-08-02 05:26:52					98.6016	-18.7418	136.162	2024-08-02 06:46:50	15.0773	14.8109	36.9729	2024-08-02 06:56:18	88.6343	-56.3397	141.149	2024-08-02 08:03:54	-9.27183	-0.842857	22.3332	2024-08-02 08:13:32	66.8464	-77.7936	97.8131	2024-08-02 09:21:43	9.37934	-1.51887	87.078	2024-08-02 09:31:02	30.262	-88.4725	-35.2446	2024-08-02 10:38:06	-10.3623	18.5264	-53.0426	2024-08-02 10:47:19	-10.6002	-94.2199	68.5494	2024-08-02 11:55:35	1.70921	-13.5235	-163.097	2024-08-02 12:05:35	-36.0166	-91.0236
61.7313	-69.7701	-22.9992	2024-08-02 05:26:53					98.1933	-18.4533	144.756	2024-08-02 06:46:51	15.4797	15.1076	36.4082	2024-08-02 06:56:19	88.277	-55.99	135.619	2024-08-02 08:03:55	-8.79737	-0.685097	18.3923	2024-08-02 08:13:33	66.7735	-77.2989	98.3819	2024-08-02 09:21:44	9.28799	-1.02728	100.527	2024-08-02 09:31:03	30.6895	-88.7319	-31.2554	2024-08-02 10:38:07	-10.0621	18.1265	-53.1001	2024-08-02 10:47:20	-10.3371	-93.7947	58.2543	2024-08-02 11:55:36	1.21339	-13.588	-172.591	2024-08-02 12:05:36	-35.8571	-91.4975
62.1695	-69.9561	-29.3713	2024-08-02 05:26:54					97.7415	-18.239	154.613	2024-08-02 06:46:52	15.8924	15.39	34.3766	2024-08-02 06:56:20	87.903	-55.6581	138.41	2024-08-02 08:03:56	-8.32537	-0.520106	19.2677	2024-08-02 08:13:34	66.7096	-76.803	97.3414	2024-08-02 09:21:45	9.09225	-0.567192	113.047	2024-08-02 09:31:04	31.0785	-89.046	-38.9068	2024-08-02 10:38:08	-9.76114	17.7272	-52.9949	2024-08-02 10:47:21	-9.98527	-93.4394	45.2748	2024-08-02 11:55:37	0.71354	-13.5757	178.586	2024-08-02 12:05:37	-35.7672	-91.9893
62.5796	-70.1869	-34.7357	2024-08-02 05:26:55					97.2632	-18.0933	163.062	2024-08-02 06:46:53	16.3127	15.6608	32.7941	2024-08-02 06:56:21	87.5553	-55.2987	134.058	2024-08-02 08:03:57	-7.84375	-0.385801	15.5816	2024-08-02 08:13:35	66.6621	-76.3053	95.4584	2024-08-02 09:21:46	8.81474	-0.151272	123.712	2024-08-02 09:31:05	31.4778	-89.347	-37.0102	2024-08-02 10:38:09	-9.4683	17.322	-54.1494	2024-08-02 10:47:22	-9.56361	-93.1707	32.5067	2024-08-02 11:55:38	0.224316	-13.4724	168.083	2024-08-02 12:05:38	-35.7484	-92.489
62.9661	-70.4548	-39.2716	2024-08-02 05:26:56					96.7663	-18.0382	173.675	2024-08-02 06:46:54	16.7279	15.9392	33.8457	2024-08-02 06:56:22	87.1914	-54.9559	136.704	2024-08-02 08:03:58	-7.35082	-0.302018	9.64627	2024-08-02 08:13:36	66.6292	-75.8064	93.7637	2024-08-02 09:21:47	8.4712	0.212013	133.4	2024-08-02 09:31:06	31.8787	-89.6457	-36.6959	2024-08-02 10:38:10	-9.17439	16.9175	-53.9966	2024-08-02 10:47:23	-9.09182	-93.0051	19.3403	2024-08-02 11:55:39	-0.23145	-13.2668	155.718	2024-08-02 12:05:39	-35.8198	-92.9838
63.3331	-70.7549	-44.0075	2024-08-02 05:26:57					96.2688	-18.0887	-174.204	2024-08-02 06:46:55	17.1285	16.2385	36.7649	2024-08-02 06:56:23	86.8136	-54.6284	139.087	2024-08-02 08:03:59	-6.85377	-0.247787	6.22668	2024-08-02 08:13:37	66.5164	-75.3193	103.041	2024-08-02 09:21:48					32.2718	-89.9547	-38.1645	2024-08-02 10:38:11	-8.87131	16.5198	-52.688	2024-08-02 10:47:24	-8.59385	-92.9601	5.16769	2024-08-02 11:55:40	-0.632434	-12.9681	143.318	2024-08-02 12:05:40	-35.9986	-93.4508
63.6754	-71.0856	-48.9202	2024-08-02 05:26:58					95.7977	-18.2563	-160.421	2024-08-02 06:46:56	17.5202	16.5492	38.4184	2024-08-02 06:56:24	86.4219	-54.3177	141.577	2024-08-02 08:04:00	-6.36454	-0.144585	11.9117	2024-08-02 08:13:38	66.3925	-74.8349	104.351	2024-08-02 09:21:49					32.6713	-90.2553	-36.9616	2024-08-02 10:38:12	-8.55358	16.1337	-50.5462	2024-08-02 10:47:25	-8.10002	-93.0384	-9.00756	2024-08-02 11:55:41					-36.2805	-93.8637
63.9883	-71.4445	-53.5339	2024-08-02 05:26:59					95.3797	-18.5305	-146.734	2024-08-02 06:46:57	17.8894	16.8864	42.4127	2024-08-02 06:56:25	86.0336	-54.0026	140.933	2024-08-02 08:04:01	-5.8811	-0.0169421	14.7905	2024-08-02 08:13:39	66.2031	-74.3721	112.251	2024-08-02 09:21:50					33.0943	-90.5219	-32.2214	2024-08-02 10:38:13	-8.2521	15.7348	-52.9171	2024-08-02 10:47:26	-7.62759	-93.2021	-19.1172	2024-08-02 11:55:42					-36.6463	-94.2046
64.2719	-71.8283	-58.9103	2024-08-02 05:27:00					95.0425	-18.8997	-132.411	2024-08-02 06:46:58	18.261	17.221	41.9911	2024-08-02 06:56:26	85.5797	-53.793	155.222	2024-08-02 08:04:02	-5.39269	0.0900934	12.361	2024-08-02 08:13:40	66.0234	-73.9055	111.071	2024-08-02 09:21:51					33.4805	-90.8396	-39.4463	2024-08-02 10:38:14	-7.93941	15.3447	-51.2909	2024-08-02 10:47:27	-7.16702	-93.3967	-22.9052	2024-08-02 11:55:43					-37.0846	-94.4451
[truncated: 366 more rows]
[truncated: 30 more columns]

## Sheet: Figure5b
forage 1				return 1				forage 2				return 2				forage 3				return 3				forage 4				return 4				forage 5				return 5				forage 6				return 6				forage 7
[truncated: 794 more rows]
[truncated: 30 more columns]

[truncated: 13 more sheets: Figure5c, Figure5d, Figure5e, Figure6a, Figure6b, Figure6c, Figure6d, Figure6e, Figure6f, Figure6g, Figure6h, Figure6i, Figure6j]
